# Supplementary material for: Post-Kohn–Sham Random-Phase Approximation and Correction Terms in the Expectation-Value Coupled-Cluster Formulation
Source: J Chem Theory Comput. 2023 Sep 29;19(19):6619–31. doi: 10.1021/acs.jctc.3c00496 (PMC10569055; doi:10.1021/acs.jctc.3c00496)
Supplement: Supplementary file 1 — ct3c00496_si_001.xlsx [file ct3c00496_si_001.xlsx]

## Sheet: Description
Noncovalent interaction energies in a subset of the S66x8 database [5]
All energies are in kcal/mol
Reference wave function energies
All reference interaction energies are taken from the supporting info of Ref. 1
(T*) denotes the triples contribution to the interaction energy.
Approximate methods
All RPA energies and beyond-RPA corrections are computed using our in-house software.
RPA and CCD beyond-RPA energy components (EcRPA, Ec2g, EcSOSEX) are extrapolated (aug-cc-pVTZ->aug-cc-pVQZ) using the method of Halker et al. described in Ref. 2
SCF-like components (E(HF), E(DFT), Ec1RDM(linear), Ec1RDM(quadratic), Ec(rSE) [6], and EcSingles [4]) are computed using the aug-cc-pVQZ basis set.
All RPA and beyond-RPA energies are computed using dimer basis set.
The self-consistent PBE orbitals and orbital energies are the starting point of all RPA and beyond-RPA calculations.
For conventional RPA, the PBE orbitals and orbital energies are used directly in the correlation energy formula.
The proposed approach, denoted as RPA+MBPT3, employs the semicanonical basis of the GMBPT hamiltonian [3] built from the PBE orbitals.
Note that the ring-only (EcRPA) part of the RPA+MBPT3 energy is numerically different from conventional RPA because of the semicanonical basis.
The RPA + RSE (singles) results with the singles correction of Klimes et al. [4] are provided are provided here for additional comparison, but those data are not referenced in the main text.
The RSE correction of Klimes et al. [4] is exactly equivalent to the mean-field approximation of Ec1RDM(linear) term. Any slight numerical differences between those terms in the presented data are due to different software versions.
Following the nomenclature of Ref. 5, N-methylacetamide is denoted as "peptide"
[1] Martin et al. Phys. Chem. Chem. Phys., 18, 20905 (2016); doi: 10.1039/C6CP00688D
[2] Eq. 4 in Halkier et al. J. Chem. Phys. 111, 9157 (1999); doi: 10.1063/1.479830
[3] Bartlett et al. J. Chem. Phys. 122, 034104 (2005); doi: 10.1063/1.1809605
[4] Klimes et al.: Eq. 33 in J. Chem. Phys. 143, 102816 (2015); doi: 10.1063/1.4929346
[5] Jan Řezáč, Kevin E. Riley, and Pavel Hobza J. Chem. Theory Comput. 7, 2427 (2011); doi: 10.1021/ct2002946
[6] Ren et al. Phys. Rev. B 88, 035120 (2013); doi: 10.1103/PhysRevB.88.035120

## Sheet: Comparison
		CCSD(T*)-F12c cc-pVDZ-F12 [1]		RPA + MBPT3 corrections (this work, semicanonical basis)							rPT2 (PBE orbitals basis)
system	Reference [1]	CCSD-F12c [1]	(T*) [1]	Etot(RPA+MBPT3)	E(HF)	Ec1RDM(linear)	Ec1RDM(quadratic)	EcRPA	Ec2g	EcSOSEX	Etot(rPT2)	E(HF)	Ec(rSE) [6]	EcRPA	EcSOSEX
01_Water-Water_0.90	-4.659	-4.418	-0.342	-4.91296	-1.83536	-0.739421	-0.23933	-1.94736	0.0380891	-0.189579	-5.10213	-1.83536	-0.743051	-1.97477	-0.548953
01_Water-Water_0.95	-4.954	-4.766	-0.29	-5.17643	-2.56184	-0.655925	-0.213428	-1.59706	0.0198238	-0.168003	-5.32355	-2.56184	-0.659137	-1.63774	-0.464836
01_Water-Water_1.00	-4.951	-4.808	-0.244	-5.14329	-2.93655	-0.575286	-0.188627	-1.3022	0.00984066	-0.150467	-5.25773	-2.93655	-0.578127	-1.34582	-0.397228
01_Water-Water_1.05	-4.768	-4.664	-0.204	-4.9337	-3.08346	-0.499234	-0.165344	-1.05526	0.00539696	-0.135798	-5.02271	-3.08346	-0.501748	-1.09515	-0.342348
01_Water-Water_1.10	-4.487	-4.413	-0.169	-4.62767	-3.08511	-0.42936	-0.144001	-0.850611	0.00464686	-0.123239	-4.69716	-3.08511	-0.431588	-0.882941	-0.297525
01_Water-Water_1.25	-3.473	-3.465	-0.092	-3.55861	-2.69248	-0.26214	-0.0926422	-0.429084	0.0124029	-0.0946648	-3.59335	-2.69248	-0.263715	-0.432263	-0.204883
01_Water-Water_1.50	-2.113	-2.148	-0.03	-2.14757	-1.84901	-0.106178	-0.0432808	-0.111361	0.0266826	-0.0644231	-2.16188	-1.84901	-0.107124	-0.0805722	-0.125171
01_Water-Water_2.00	-0.872	-0.907	-0.001	-0.877445	-0.878126	-0.00997648	-0.0100936	0.0250625	0.0277621	-0.0320726	-0.882683	-0.878126	-0.0103585	0.0657738	-0.0599722
06_MeOH-MeNH2_0.90	-7.067	-6.37	-0.773	-7.30805	-1.18368	-1.03877	-0.333193	-4.31551	-0.284863	-0.152039	-7.68786	-1.18367	-1.04333	-4.81579	-0.645026
06_MeOH-MeNH2_0.95	-7.55	-6.948	-0.68	-7.78129	-2.40226	-0.962392	-0.313251	-3.68742	-0.277895	-0.138079	-8.08607	-2.40232	-0.96654	-4.17214	-0.544936
06_MeOH-MeNH2_1.00	-7.603	-7.086	-0.594	-7.82122	-3.10862	-0.885819	-0.29205	-3.1431	-0.264941	-0.126695	-8.06486	-3.10869	-0.889578	-3.60449	-0.462198
06_MeOH-MeNH2_1.05	-7.385	-6.943	-0.517	-7.58712	-3.46971	-0.809706	-0.269774	-2.67295	-0.248115	-0.116862	-7.78068	-3.46975	-0.81311	-3.10414	-0.393548
06_MeOH-MeNH2_1.10	-7.005	-6.629	-0.449	-7.18889	-3.60041	-0.73492	-0.24718	-2.26913	-0.228843	-0.1084	-7.34186	-3.6004	-0.737999	-2.66642	-0.337088
06_MeOH-MeNH2_1.25	-5.517	-5.295	-0.287	-5.64619	-3.30335	-0.529779	-0.182071	-1.37639	-0.167051	-0.0875468	-5.71988	-3.30327	-0.532053	-1.66496	-0.219624
06_MeOH-MeNH2_1.50	-3.352	-3.271	-0.134	-3.40577	-2.29784	-0.279159	-0.0987836	-0.585919	-0.0816975	-0.0623725	-3.4274	-2.29789	-0.280563	-0.725669	-0.123284
06_MeOH-MeNH2_2.00	-1.277	-1.281	-0.034	-1.27509	-1.04617	-0.0640025	-0.0240071	-0.100902	-0.00841044	-0.0316029	-1.27983	-1.04617	-0.0645338	-0.114099	-0.0550083
11_MeNH2-Peptide_0.90	-5.009	-4.163	-0.882	-5.04722	1.47223	-0.851349	-0.303741	-4.61887	-0.526565	-0.218921	-5.49952	1.47224	-0.856366	-5.46538	-0.649914
11_MeNH2-Peptide_0.95	-5.409	-4.693	-0.756	-5.43344	0.10089	-0.731301	-0.265016	-3.86865	-0.462177	-0.207187	-5.81612	0.100818	-0.735477	-4.60828	-0.573255
11_MeNH2-Peptide_1.00	-5.453	-4.847	-0.647	-5.4649	-0.770779	-0.624109	-0.230875	-3.24132	-0.403631	-0.194189	-5.78837	-0.770819	-0.627758	-3.88377	-0.506212
11_MeNH2-Peptide_1.05	-5.277	-4.766	-0.552	-5.27845	-1.30221	-0.529137	-0.200466	-2.71503	-0.35058	-0.181028	-5.55208	-1.30217	-0.532254	-3.26981	-0.447875
11_MeNH2-Peptide_1.10	-4.976	-4.545	-0.471	-4.96795	-1.60146	-0.446461	-0.174033	-2.2751	-0.303007	-0.167888	-5.19953	-1.60142	-0.449032	-2.75193	-0.39704
11_MeNH2-Peptide_1.25	-3.23	-3.033	-0.222	-3.20349	-1.65147	-0.192639	-0.0904627	-1.00937	-0.145245	-0.1143	-3.31382	-1.65148	-0.193909	-1.23437	-0.233934
11_MeNH2-Peptide_1.50	-1.413	-1.355	-0.065	-1.39031	-0.942149	-0.0451281	-0.0342159	-0.275912	-0.0351399	-0.0577683	-1.42614	-0.942029	-0.0455698	-0.331057	-0.107473
11_MeNH2-Peptide_2.00	-0.46	-0.454	-0.007	-0.45222	-0.394141	0.00171207	-0.00783482	-0.0339901	0.00223489	-0.0202006	-0.460165	-0.393983	0.0016178	-0.030206	-0.03767
19_MeOH-Pyridine_0.90	-6.944	-6.174	-0.884	-7.14406	-1.20996	-0.954163	-0.366074	-4.2177	-0.296577	-0.0995825	-7.36484	-1.21019	-0.959643	-4.65585	-0.539285
19_MeOH-Pyridine_0.95	-7.445	-6.769	-0.789	-7.62968	-2.41221	-0.86892	-0.344435	-3.62324	-0.29425	-0.0866285	-7.78694	-2.41202	-0.873981	-4.05464	-0.446207
19_MeOH-Pyridine_1.00	-7.52	-6.929	-0.703	-7.68826	-3.11183	-0.787905	-0.320328	-3.1067	-0.284704	-0.0768003	-7.79618	-3.11183	-0.792262	-3.52076	-0.37069
19_MeOH-Pyridine_1.05	-7.324	-6.809	-0.624	-7.47487	-3.47262	-0.709814	-0.294989	-2.65814	-0.270086	-0.069224	-7.54506	-3.4727	-0.71386	-3.04907	-0.309348
19_MeOH-Pyridine_1.10	-6.963	-6.517	-0.554	-7.09747	-3.60671	-0.635158	-0.269022	-2.27132	-0.252114	-0.0631412	-7.13905	-3.60679	-0.638673	-2.63367	-0.259745
19_MeOH-Pyridine_1.25	-5.525	-5.24	-0.389	-5.6084	-3.32812	-0.437412	-0.194766	-1.40723	-0.190063	-0.0508055	-5.60253	-3.32814	-0.440061	-1.67259	-0.161786
19_MeOH-Pyridine_1.50	-3.403	-3.274	-0.231	-3.42434	-2.34404	-0.212373	-0.102995	-0.62694	-0.0995504	-0.0384384	-3.40161	-2.34432	-0.213613	-0.754591	-0.0889884
19_MeOH-Pyridine_2.00	-1.343	-1.316	-0.124	-1.32745	-1.09423	-0.0388051	-0.0254596	-0.130096	-0.0180104	-0.0208453	-1.31548	-1.09423	-0.0391952	-0.141569	-0.0404807
25_Pyridine-Pyridine_pi-pi_0.90	-1.201	1.238	-2.389	0.486535	12.808	-0.224728	-0.234648	-10.4509	-1.79972	0.388592	0.0587208	12.808	-0.225465	-12.8555	0.331764
25_Pyridine-Pyridine_pi-pi_0.95	-3.111	-1.195	-1.886	-1.74678	7.71039	-0.150661	-0.176753	-7.95573	-1.40371	0.229684	-2.08366	7.71045	-0.150773	-9.80506	0.16171
25_Pyridine-Pyridine_pi-pi_1.00	-3.809	-2.298	-1.496	-2.70665	4.60072	-0.108437	-0.132892	-6.09395	-1.10052	0.128424	-2.97193	4.60065	-0.108142	-7.52465	0.0601932
25_Pyridine-Pyridine_pi-pi_1.05	-3.865	-2.669	-1.191	-2.97213	2.70523	-0.0815467	-0.0998156	-4.69433	-0.866135	0.0644684	-3.18071	2.70521	-0.0812649	-5.80507	0.00042411
25_Pyridine-Pyridine_pi-pi_1.10	-3.607	-2.657	-0.951	-2.88147	1.55453	-0.0622718	-0.0753219	-3.63921	-0.684337	0.0251461	-3.04538	1.55451	-0.0621658	-4.50487	-0.032859
25_Pyridine-Pyridine_pi-pi_1.25	-2.396	-1.912	-0.496	-1.99939	0.179384	-0.022709	-0.0329867	-1.75913	-0.343913	-0.0200372	-2.08158	0.179335	-0.0224687	-2.17768	-0.0606465
25_Pyridine-Pyridine_pi-pi_1.50	-0.99	-0.84	-0.174	-0.837577	-0.159695	0.00469437	-0.00816901	-0.546604	-0.107626	-0.020177	-0.865852	-0.159833	0.00482796	-0.671027	-0.0397507
25_Pyridine-Pyridine_pi-pi_2.00	-0.246	-0.229	-0.033	-0.214771	-0.111725	0.00500105	-6.162e-05	-0.0872223	-0.0150678	-0.00569503	-0.220397	-0.111724	0.00497184	-0.102482	-0.0110894
44_Ethene-Pentane_0.90	-1.647	-0.857	-0.828	-1.4285	4.68237	-0.5971	-0.227727	-4.44693	-0.836409	-0.00270328	-1.71918	4.68238	-0.598302	-5.6025	-0.200827
44_Ethene-Pentane_0.95	-1.966	-1.331	-0.668	-1.77186	3.04441	-0.469091	-0.176298	-3.47384	-0.678818	-0.018231	-2.00742	3.04439	-0.469994	-4.41138	-0.170487
44_Ethene-Pentane_1.00	-1.987	-1.473	-0.541	-1.81485	2.00395	-0.368158	-0.137787	-2.73318	-0.552075	-0.0275938	-2.00652	2.00382	-0.368644	-3.49514	-0.146539
44_Ethene-Pentane_1.05	-1.861	-1.446	-0.44	-1.70961	1.33473	-0.289103	-0.108417	-2.16431	-0.449762	-0.0327503	-1.86701	1.33468	-0.289644	-2.78494	-0.127068
44_Ethene-Pentane_1.10	-1.674	-1.336	-0.36	-1.54109	0.901412	-0.227949	-0.0863215	-1.72578	-0.367383	-0.0350718	-1.67084	0.901276	-0.228372	-2.23269	-0.110965
44_Ethene-Pentane_1.25	-1.093	-0.907	-0.203	-1.00292	0.306212	-0.115335	-0.0472957	-0.909729	-0.203711	-0.0330566	-1.07742	0.306157	-0.115518	-1.19258	-0.0754006
44_Ethene-Pentane_1.50	-0.497	-0.424	-0.089	-0.447824	0.0754276	-0.0432135	-0.020635	-0.355883	-0.0824787	-0.0210411	-0.479644	0.075455	-0.0432638	-0.47184	-0.0399934
44_Ethene-Pentane_2.00	-0.123	-0.106	-0.023	-0.107336	0.00805871	-0.00607547	-0.00334861	-0.0815064	-0.0189611	-0.0055036	-0.115585	0.00798924	-0.00608334	-0.106956	-0.0105477
54_Benzene-Water_OH-pi_0.90	-2.766	-2.258	-0.76	-2.66037	1.58208	-0.472973	-0.102918	-3.27012	-0.394164	-0.00226692	-2.93998	1.5821	-0.473918	-3.84265	-0.205482
54_Benzene-Water_OH-pi_0.95	-3.186	-2.79	-0.633	-3.10912	0.248474	-0.386457	-0.0871463	-2.54088	-0.306512	-0.0365992	-3.34087	0.248477	-0.386899	-2.99173	-0.210715
54_Benzene-Water_OH-pi_1.00	-3.25	-2.943	-0.53	-3.19266	-0.536885	-0.312963	-0.0728453	-1.97554	-0.236802	-0.0576327	-3.385	-0.536885	-0.313276	-2.32734	-0.207491
54_Benzene-Water_OH-pi_1.05	-3.121	-2.884	-0.448	-3.07607	-0.978324	-0.250698	-0.0605739	-1.53597	-0.181088	-0.0694103	-3.23556	-0.978349	-0.250819	-1.80722	-0.199167
54_Benzene-Water_OH-pi_1.10	-2.896	-2.714	-0.381	-2.86006	-1.20318	-0.199811	-0.0498812	-1.19536	-0.136802	-0.0750234	-2.99298	-1.20327	-0.199776	-1.40168	-0.188251
54_Benzene-Water_OH-pi_1.25	-2.105	-2.028	-0.251	-2.08656	-1.27084	-0.097744	-0.0280489	-0.565078	-0.051875	-0.0729812	-2.16582	-1.27084	-0.0975786	-0.646363	-0.151046
54_Benzene-Water_OH-pi_1.50	-1.16	-1.157	-0.16	-1.15541	-0.905281	-0.0268601	-0.0111851	-0.16211	0.00221454	-0.0521872	-1.19337	-0.905121	-0.026784	-0.163325	-0.0981736
54_Benzene-Water_OH-pi_2.00	-0.419	-0.431	-0.118	-0.419552	-0.408593	0.00326438	-0.00097965	-0.00542933	0.0147653	-0.02258	-0.432219	-0.40851	0.00315153	0.015297	-0.042234
64_Peptide-Ethene_0.90	-2.599	-1.819	-0.842	-2.41083	3.07864	-0.488255	-0.188489	-4.07944	-0.626003	-0.107289	-2.78466	3.07871	-0.490192	-4.98142	-0.391635
64_Peptide-Ethene_0.95	-2.952	-2.31	-0.702	-2.78296	1.69027	-0.396839	-0.155408	-3.28654	-0.519787	-0.114664	-3.09732	1.69035	-0.398315	-4.03714	-0.352155
64_Peptide-Ethene_1.00	-2.994	-2.466	-0.584	-2.84299	0.805712	-0.32144	-0.128454	-2.65209	-0.430436	-0.116281	-3.10769	0.805763	-0.322759	-3.275	-0.31572
64_Peptide-Ethene_1.05	-2.862	-2.427	-0.486	-2.72716	0.251795	-0.259551	-0.106281	-2.14369	-0.355483	-0.113952	-2.9502	0.251782	-0.260414	-2.65899	-0.28244
64_Peptide-Ethene_1.10	-2.641	-2.282	-0.405	-2.5205	-0.0847629	-0.20888	-0.088466	-1.73626	-0.292845	-0.109286	-2.70885	-0.0846393	-0.209489	-2.16214	-0.252449
64_Peptide-Ethene_1.25	-1.869	-1.665	-0.237	-1.78397	-0.433924	-0.108629	-0.0526841	-0.937857	-0.162305	-0.0885731	-1.89955	-0.433816	-0.108967	-1.17796	-0.178907
64_Peptide-Ethene_1.50	-0.89	-0.816	-0.098	-0.844599	-0.34865	-0.035357	-0.0234597	-0.330309	-0.0549803	-0.0518425	-0.893912	-0.348456	-0.0350358	-0.415714	-0.094874
64_Peptide-Ethene_2.00	-0.194	-0.185	-0.019	-0.18324	-0.116761	-0.00047014	-0.00313835	-0.0451371	-0.00494469	-0.0127885	-0.193212	-0.116727	-0.00028196	-0.0530757	-0.0233062
							#REF!

## Sheet: RPA+MBPT3
#	Label	EtotDFT[CBS]	EtotDFT[X+1]	EtotDFT[X]	EtotHF[CBS]	EtotHF[X+1]	EtotHF[X]	Ec1RDMLinear[CBS]	Ec1RDMLinear[X+1]	Ec1RDMLinear[X]	EcSinglesQuadratic[CBS]	EcSinglesQuadratic[X+1]	EcSinglesQuadratic[X]	EcSOSEX[CBS]	EcSOSEX[X+1]	EcSOSEX[X]	Ec2g[CBS]	Ec2g[X+1]	Ec2g[X]	EcRPA[CBS]	EcRPA[X+1]	EcRPA[X]	Etot[CBS]
1	01_Water-Water_0.90	-4.63994	-4.63994	-4.59853	-1.83536	-1.83536	-1.79748	-0.739421	-0.739421	-0.738353	-0.23933	-0.23933	-0.239603	-0.189579	-0.256844	-0.349024	0.0380891	0.0714993	0.117284	-1.94736	-1.76182	-1.50756	-4.91296
2	01_Water-Water_0.95	-4.89227	-4.89227	-4.85065	-2.56184	-2.56184	-2.52275	-0.655925	-0.655925	-0.656003	-0.213428	-0.213428	-0.213788	-0.168003	-0.220694	-0.2929	0.0198238	0.0465468	0.0831673	-1.59706	-1.44998	-1.24843	-5.17643
3	01_Water-Water_1.00	-4.86458	-4.86458	-4.82683	-2.93655	-2.93655	-2.90009	-0.575286	-0.575286	-0.576838	-0.188627	-0.188627	-0.189149	-0.150467	-0.191778	-0.248388	0.00984066	0.0311923	0.0604519	-1.3022	-1.18567	-1.02599	-5.14329
4	01_Water-Water_1.05	-4.67099	-4.67099	-4.64015	-3.08346	-3.08346	-3.05213	-0.499234	-0.499234	-0.502266	-0.165344	-0.165344	-0.16603	-0.135798	-0.16827	-0.212769	0.00539696	0.0225418	0.0460366	-1.05526	-0.962858	-0.836237	-4.9337
5	01_Water-Water_1.10	-4.38721	-4.38721	-4.36352	-3.08511	-3.08511	-3.05983	-0.42936	-0.42936	-0.433481	-0.144001	-0.144001	-0.144819	-0.123239	-0.148898	-0.184059	0.00464686	0.0185082	0.0375033	-0.850611	-0.777055	-0.676256	-4.62767
6	01_Water-Water_1.25	-3.39231	-3.39231	-3.38497	-2.69248	-2.69248	-2.68264	-0.26214	-0.26214	-0.266365	-0.0926422	-0.0926422	-0.0933908	-0.0946648	-0.108091	-0.126491	0.0124029	0.0202904	0.0310992	-0.429084	-0.390354	-0.337281	-3.55861
7	01_Water-Water_1.50	-2.05967	-2.05967	-2.06629	-1.84901	-1.84901	-1.85139	-0.106178	-0.106178	-0.108416	-0.0432808	-0.0432808	-0.0438988	-0.0644231	-0.0701871	-0.0780858	0.0266826	0.0305622	0.0358786	-0.111361	-0.095094	-0.0728016	-2.14757
8	01_Water-Water_2.00	-0.826253	-0.826253	-0.828938	-0.878126	-0.878126	-0.877873	-0.00997648	-0.00997648	-0.0115716	-0.0100936	-0.0100936	-0.0105446	-0.0320726	-0.0344289	-0.0376579	0.0277621	0.0294792	0.0318322	0.0250625	0.0313358	0.0399327	-0.877445
9	06_MeOH-MeNH2_0.90	-6.68333	-6.68333	-6.67379	-1.18368	-1.18368	-1.17163	-1.03877	-1.03877	-1.03753	-0.333193	-0.333193	-0.333382	-0.152039	-0.252335	-0.389778	-0.284863	-0.237351	-0.172242	-4.31551	-4.04392	-3.67174	-7.30805
10	06_MeOH-MeNH2_0.95	-7.16036	-7.16036	-7.14986	-2.40226	-2.40226	-2.38868	-0.962392	-0.962392	-0.961476	-0.313251	-0.313251	-0.31351	-0.138079	-0.217419	-0.326144	-0.277895	-0.239578	-0.187069	-3.68742	-3.4703	-3.17275	-7.78129
11	06_MeOH-MeNH2_1.00	-7.21985	-7.21985	-7.2069	-3.10862	-3.10862	-3.09213	-0.885819	-0.885819	-0.885735	-0.29205	-0.29205	-0.2921	-0.126695	-0.189122	-0.274671	-0.264941	-0.234251	-0.192195	-3.1431	-2.97055	-2.73408	-7.82122
12	06_MeOH-MeNH2_1.05	-7.01701	-7.01701	-7.00208	-3.46971	-3.46971	-3.45142	-0.809706	-0.809706	-0.810522	-0.269774	-0.269774	-0.269848	-0.116862	-0.165723	-0.232682	-0.248115	-0.223621	-0.190056	-2.67295	-2.53635	-2.34915	-7.58712
13	06_MeOH-MeNH2_1.10	-6.65711	-6.65711	-6.64281	-3.60041	-3.60041	-3.58198	-0.73492	-0.73492	-0.736762	-0.24718	-0.24718	-0.247295	-0.1084	-0.146494	-0.198698	-0.228843	-0.209286	-0.182486	-2.26913	-2.16125	-2.0134	-7.18889
14	06_MeOH-MeNH2_1.25	-5.24385	-5.24385	-5.23675	-3.30335	-3.30335	-3.29087	-0.529779	-0.529779	-0.532894	-0.182071	-0.182071	-0.182509	-0.0875468	-0.105551	-0.130224	-0.167051	-0.156823	-0.142805	-1.37639	-1.32324	-1.2504	-5.64619
15	06_MeOH-MeNH2_1.50	-3.18202	-3.18202	-3.18375	-2.29784	-2.29784	-2.29574	-0.279159	-0.279159	-0.280348	-0.0987836	-0.0987836	-0.0990618	-0.0623725	-0.0680043	-0.075722	-0.0816975	-0.0775795	-0.0719364	-0.585919	-0.568196	-0.543909	-3.40577
16	06_MeOH-MeNH2_2.00	-1.18946	-1.18946	-1.19326	-1.04617	-1.04617	-1.04681	-0.0640025	-0.0640025	-0.0645974	-0.0240071	-0.0240071	-0.0243696	-0.0316029	-0.0327614	-0.0343491	-0.00841044	-0.0072051	-0.00555334	-0.100902	-0.0972967	-0.0923556	-1.27509
17	11_MeNH2-Peptide_0.90	-2.56257	-2.56257	-2.53695	1.47223	1.47223	1.5005	-0.851349	-0.851349	-0.847629	-0.303741	-0.303741	-0.303498	-0.218921	-0.288158	-0.383038	-0.526565	-0.489271	-0.438164	-4.61887	-4.40681	-4.11619	-5.04722
18	11_MeNH2-Peptide_0.95	-3.17392	-3.17392	-3.15529	0.10089	0.10089	0.124724	-0.731301	-0.731301	-0.730214	-0.265016	-0.265016	-0.265083	-0.207187	-0.261084	-0.334942	-0.462177	-0.432254	-0.391248	-3.86865	-3.70134	-3.47208	-5.43344
19	11_MeNH2-Peptide_1.00	-3.43534	-3.43534	-3.42159	-0.770779	-0.770779	-0.751118	-0.624109	-0.624109	-0.62564	-0.230875	-0.230875	-0.230906	-0.194189	-0.236396	-0.294235	-0.403631	-0.37955	-0.34655	-3.24132	-3.10913	-2.92798	-5.4649
20	11_MeNH2-Peptide_1.05	-3.47406	-3.47406	-3.4636	-1.30221	-1.30221	-1.28687	-0.529137	-0.529137	-0.531934	-0.200466	-0.200466	-0.200934	-0.181028	-0.214088	-0.259392	-0.35058	-0.331122	-0.304458	-2.71503	-2.61045	-2.46714	-5.27845
21	11_MeNH2-Peptide_1.10	-3.37635	-3.37635	-3.36725	-1.60146	-1.60146	-1.5899	-0.446461	-0.446461	-0.449694	-0.174033	-0.174033	-0.174542	-0.167888	-0.193909	-0.229567	-0.303007	-0.287218	-0.265581	-2.2751	-2.19217	-2.07852	-4.96795
22	11_MeNH2-Peptide_1.25	-2.35604	-2.35604	-2.35471	-1.65147	-1.65147	-1.65127	-0.192639	-0.192639	-0.193509	-0.0904627	-0.0904627	-0.0903922	-0.1143	-0.123238	-0.135487	-0.145245	-0.138723	-0.129785	-1.00937	-0.979309	-0.938112	-3.20349
23	11_MeNH2-Peptide_1.50	-1.06954	-1.06954	-1.07381	-0.942149	-0.942149	-0.942921	-0.0451281	-0.0451281	-0.045195	-0.0342159	-0.0342159	-0.0346022	-0.0577683	-0.0598841	-0.0627834	-0.0351399	-0.0332166	-0.0305809	-0.275912	-0.268649	-0.258696	-1.39031
24	11_MeNH2-Peptide_2.00	-0.347835	-0.347835	-0.348218	-0.394141	-0.394141	-0.39451	0.00171207	0.00171207	0.00123404	-0.00783482	-0.00783482	-0.00742687	-0.0202006	-0.0209995	-0.0220943	0.00223489	0.00282973	0.00364489	-0.0339901	-0.0318616	-0.0289447	-0.45222
25	19_MeOH-Pyridine_0.90	-6.44408	-6.44408	-6.42225	-1.20996	-1.20996	-1.19279	-0.954163	-0.954163	-0.95381	-0.366074	-0.366074	-0.366702	-0.0995825	-0.18987	-0.313597	-0.296577	-0.254257	-0.196262	-4.2177	-3.97525	-3.64299	-7.14406
26	19_MeOH-Pyridine_0.95	-6.90066	-6.90066	-6.87916	-2.41221	-2.41221	-2.39642	-0.86892	-0.86892	-0.86824	-0.344435	-0.344435	-0.345047	-0.0866285	-0.157361	-0.254291	-0.29425	-0.260505	-0.214262	-3.62324	-3.43145	-3.16863	-7.62968
27	19_MeOH-Pyridine_1.00	-6.95615	-6.95615	-6.93394	-3.11183	-3.11183	-3.09581	-0.787905	-0.787905	-0.787182	-0.320328	-0.320328	-0.32091	-0.0768003	-0.131899	-0.207405	-0.284704	-0.257931	-0.221243	-3.1067	-2.95567	-2.74871	-7.68826
28	19_MeOH-Pyridine_1.05	-6.7591	-6.7591	-6.7379	-3.47262	-3.47262	-3.45641	-0.709814	-0.709814	-0.709644	-0.294989	-0.294989	-0.295463	-0.069224	-0.11185	-0.170264	-0.270086	-0.248901	-0.219871	-2.65814	-2.53977	-2.37756	-7.47487
29	19_MeOH-Pyridine_1.10	-6.41233	-6.41233	-6.39365	-3.60671	-3.60671	-3.59099	-0.635158	-0.635158	-0.635985	-0.269022	-0.269022	-0.26955	-0.0631412	-0.0959905	-0.141006	-0.252114	-0.235323	-0.212314	-2.27132	-2.17871	-2.05181	-7.09747
30	19_MeOH-Pyridine_1.25	-5.05973	-5.05973	-5.05141	-3.32812	-3.32812	-3.31843	-0.437412	-0.437412	-0.439653	-0.194766	-0.194766	-0.195508	-0.0508055	-0.0656288	-0.0859421	-0.190063	-0.181479	-0.169716	-1.40723	-1.36295	-1.30225	-5.6084
31	19_MeOH-Pyridine_1.50	-3.098	-3.098	-3.09815	-2.34404	-2.34404	-2.34424	-0.212373	-0.212373	-0.21264	-0.102995	-0.102995	-0.103432	-0.0384384	-0.0424371	-0.0479168	-0.0995504	-0.0962492	-0.0917252	-0.62694	-0.613389	-0.594819	-3.42434
32	19_MeOH-Pyridine_2.00	-1.19872	-1.19872	-1.20275	-1.09423	-1.09423	-1.09648	-0.0388051	-0.0388051	-0.03856	-0.0254596	-0.0254596	-0.0256462	-0.0208453	-0.0216821	-0.0228289	-0.0180104	-0.0169411	-0.0154758	-0.130096	-0.127231	-0.123303	-1.32745
33	25_Pyridine-Pyridine_pi-pi_0.905.48159300	5.48159	5.51787	12.808	12.808	12.8234	-0.224728	-0.224728	-0.226088	-0.0784471	-0.234648	-0.234648	-0.237584	0.388592	0.29653	-1.84152	-1.79972	-1.74244	-10.6982	-10.4509	-10.1121	0.420868	0.486535
34	25_Pyridine-Pyridine_pi-pi_0.952.58693600	2.58694	2.60094	7.71039	7.71039	7.71916	-0.150661	-0.150661	-0.150878	-0.0590195	-0.176753	-0.176753	-0.178306	0.229684	0.172536	-1.43166	-1.40371	-1.3654	-8.11886	-7.95573	-7.73218	-1.77843	-1.74678
35	25_Pyridine-Pyridine_pi-pi_1.000.96760200	0.967602	0.971118	4.60072	4.60072	4.60693	-0.108437	-0.108437	-0.109072	-0.0443385	-0.132892	-0.132892	-0.133817	0.128424	0.0928896	-1.11943	-1.10052	-1.0746	-6.20218	-6.09395	-5.94564	-2.71931	-2.70665
36	25_Pyridine-Pyridine_pi-pi_1.050.08863264	0.0886326	0.0905897	2.70523	2.70523	2.71077	-0.0815467	-0.0815467	-0.083708	-0.0333805	-0.0998156	-0.0998156	-0.100484	0.0644684	0.042714	-0.878945	-0.866135	-0.84858	-4.76571	-4.69433	-4.59652	-2.97401	-2.97213
37	25_Pyridine-Pyridine_pi-pi_1.10-0.36124060	-0.361241	-0.355956	1.55453	1.55453	1.56001	-0.0622718	-0.0622718	-0.0660489	-0.0251994	-0.0753219	-0.0753219	-0.0757874	0.0251461	0.0118954	-0.693058	-0.684337	-0.672385	-3.68613	-3.63921	-3.57491	-2.87732	-2.88147
38	25_Pyridine-Pyridine_pi-pi_1.25-0.63135190	-0.631352	-0.616412	0.179384	0.179384	0.185154	-0.022709	-0.022709	-0.0281764	-0.0110454	-0.0329867	-0.0329867	-0.0334243	-0.0200372	-0.0219995	-0.346557	-0.343913	-0.340288	-1.77127	-1.75913	-1.74248	-1.99081	-1.99939
39	25_Pyridine-Pyridine_pi-pi_1.50-0.34099680	-0.340997	-0.337965	-0.159695	-0.159695	-0.156843	0.00469437	0.00469437	0.00358607	-0.00272943	-0.00816901	-0.00816901	-0.00852579	-0.020177	-0.0196177	-0.108069	-0.107626	-0.10702	-0.547526	-0.546604	-0.545341	-0.83391	-0.837577
40	25_Pyridine-Pyridine_pi-pi_2.00-0.10264770	-0.102648	-0.102881	-0.111725	-0.111725	-0.112006	0.00500105	0.00500105	0.00542479	-3.53e-06	-6.162e-05	-6.162e-05	-0.00019285	-0.00569503	-0.00608925	-0.01533	-0.0150678	-0.0147086	-0.0881865	-0.0872223	-0.0859011	-0.215651	-0.214771
41	44_Ethene-Pentane_0.90	0.984237	0.984237	1.00155	4.68237	4.68237	4.68717	-0.5971	-0.5971	-0.595604	-0.227727	-0.227727	-0.227879	-0.00270328	-0.033337	-0.0753166	-0.836409	-0.819348	-0.795967	-4.44693	-4.34246	-4.19931	-1.4285
42	44_Ethene-Pentane_0.95	0.240749	0.240749	0.254705	3.04441	3.04441	3.04713	-0.469091	-0.469091	-0.46722	-0.176298	-0.176298	-0.176915	-0.018231	-0.0381896	-0.0655403	-0.678818	-0.666983	-0.650765	-3.47384	-3.40265	-3.3051	-1.77186
43	44_Ethene-Pentane_1.00	-0.15339	-0.15339	-0.144214	2.00395	2.00395	2.00574	-0.368158	-0.368158	-0.366933	-0.137787	-0.137787	-0.138009	-0.0275938	-0.040383	-0.057909	-0.552075	-0.543861	-0.532606	-2.73318	-2.6848	-2.61851	-1.81485
44	44_Ethene-Pentane_1.05	-0.347589	-0.347589	-0.341876	1.33473	1.33473	1.33604	-0.289103	-0.289103	-0.288645	-0.108417	-0.108417	-0.108731	-0.0327503	-0.040712	-0.0516226	-0.449762	-0.444098	-0.436336	-2.16431	-2.13164	-2.08687	-1.70961
45	44_Ethene-Pentane_1.10	-0.427266	-0.427266	-0.424336	0.901412	0.901412	0.901708	-0.227949	-0.227949	-0.226994	-0.0863215	-0.0863215	-0.0867141	-0.0350718	-0.039853	-0.046405	-0.367383	-0.363458	-0.358079	-1.72578	-1.70373	-1.67352	-1.54109
46	44_Ethene-Pentane_1.25	-0.383627	-0.383627	-0.38455	0.306212	0.306212	0.305217	-0.115335	-0.115335	-0.114028	-0.0472957	-0.0472957	-0.0475958	-0.0330566	-0.033534	-0.0341883	-0.203711	-0.202505	-0.200852	-0.909729	-0.90369	-0.895414	-1.00292
47	44_Ethene-Pentane_1.50	-0.16889	-0.16889	-0.168627	0.0754276	0.0754276	0.07406	-0.0432135	-0.0432135	-0.042143	-0.020635	-0.020635	-0.0205046	-0.0210411	-0.0204793	-0.0197094	-0.0824787	-0.0823353	-0.0821387	-0.355883	-0.355659	-0.355352	-0.447824
48	44_Ethene-Pentane_2.00	-0.0161399	-0.0161399	-0.0161783	0.00805871	0.00805871	0.0079314	-0.00607547	-0.00607547	-0.00593628	-0.00334861	-0.00334861	-0.00307181	-0.0055036	-0.00538796	-0.0052295	-0.0189611	-0.0189494	-0.0189335	-0.0815064	-0.081582	-0.0816856	-0.107336
49	54_Benzene-Water_OH-pi_0.90	-1.16578	-1.16578	-1.15319	1.58208	1.58208	1.5816	-0.472973	-0.472973	-0.472797	-0.102918	-0.102918	-0.103559	-0.00226692	-0.0533736	-0.123409	-0.394164	-0.365245	-0.325615	-3.27012	-3.11406	-2.90019	-2.66037
50	54_Benzene-Water_OH-pi_0.95	-1.77032	-1.77032	-1.75963	0.248474	0.248474	0.251698	-0.386457	-0.386457	-0.387395	-0.0871463	-0.0871463	-0.087276	-0.0365992	-0.0748616	-0.127295	-0.306512	-0.284182	-0.253583	-2.54088	-2.42329	-2.26216	-3.10912
51	54_Benzene-Water_OH-pi_1.00	-2.01554	-2.01554	-2.00877	-0.536885	-0.536885	-0.531807	-0.312963	-0.312963	-0.315088	-0.0728453	-0.0728453	-0.0728009	-0.0576327	-0.086524	-0.126116	-0.236802	-0.219387	-0.195521	-1.97554	-1.88621	-1.76381	-3.19266
52	54_Benzene-Water_OH-pi_1.05	-2.05595	-2.05595	-2.05315	-0.978324	-0.978324	-0.972456	-0.250698	-0.250698	-0.254119	-0.0605739	-0.0605739	-0.0605008	-0.0694103	-0.0916228	-0.122062	-0.181088	-0.167353	-0.14853	-1.53597	-1.46749	-1.37365	-3.07607
53	54_Benzene-Water_OH-pi_1.10	-1.98386	-1.98386	-1.98427	-1.20318	-1.20318	-1.19808	-0.199811	-0.199811	-0.203235	-0.0498812	-0.0498812	-0.0499987	-0.0750234	-0.0924101	-0.116236	-0.136802	-0.125798	-0.110719	-1.19536	-1.14208	-1.06906	-2.86006
54	54_Benzene-Water_OH-pi_1.25	-1.54373	-1.54373	-1.54862	-1.27084	-1.27084	-1.27125	-0.097744	-0.097744	-0.0995944	-0.0280489	-0.0280489	-0.0283744	-0.0729812	-0.082256	-0.094966	-0.051875	-0.0457538	-0.0373656	-0.565078	-0.537879	-0.500606	-2.08656
55	54_Benzene-Water_OH-pi_1.50	-0.890179	-0.890179	-0.896253	-0.905281	-0.905281	-0.912592	-0.0268601	-0.0268601	-0.0265908	-0.0111851	-0.0111851	-0.0115755	-0.0521872	-0.0567063	-0.062899	0.00221454	0.00523629	0.00937722	-0.16211	-0.149969	-0.133332	-1.15541
56	54_Benzene-Water_OH-pi_2.00	-0.324785	-0.324785	-0.325903	-0.408593	-0.408593	-0.410597	0.00326438	0.00326438	0.00307125	-0.00097965	-0.00097965	-0.00121261	-0.02258	-0.0244221	-0.0269464	0.0147653	0.0158251	0.0172774	-0.00542933	-0.00100398	0.00506038	-0.419552
57	64_Peptide-Ethene_0.90	-0.0071137	-0.0071137	0.00795028	3.07864	3.07864	3.08936	-0.488255	-0.488255	-0.486079	-0.188489	-0.188489	-0.188913	-0.107289	-0.150262	-0.209151	-0.626003	-0.600851	-0.566385	-4.07944	-3.93817	-3.74459	-2.41083
58	64_Peptide-Ethene_0.95	-0.703452	-0.703452	-0.692375	1.69027	1.69027	1.69793	-0.396839	-0.396839	-0.396566	-0.155408	-0.155408	-0.155674	-0.114664	-0.145704	-0.188241	-0.519787	-0.500793	-0.474765	-3.28654	-3.18218	-3.03917	-2.78296
59	64_Peptide-Ethene_1.00	-1.06575	-1.06575	-1.0573	0.805712	0.805712	0.810966	-0.32144	-0.32144	-0.32229	-0.128454	-0.128454	-0.128729	-0.116281	-0.138738	-0.169514	-0.430436	-0.415995	-0.396205	-2.65209	-2.57477	-2.46882	-2.84299
60	64_Peptide-Ethene_1.05	-1.22188	-1.22188	-1.21576	0.251795	0.251795	0.254196	-0.259551	-0.259551	-0.259707	-0.106281	-0.106281	-0.10678	-0.113952	-0.130301	-0.152705	-0.355483	-0.344352	-0.329097	-2.14369	-2.08591	-2.00673	-2.72716
61	64_Peptide-Ethene_1.10	-1.25362	-1.25362	-1.24966	-0.0847629	-0.0847629	-0.0835056	-0.20888	-0.20888	-0.209782	-0.088466	-0.088466	-0.0886105	-0.109286	-0.121168	-0.137452	-0.292845	-0.284266	-0.272511	-1.73626	-1.69322	-1.63424	-2.5205
62	64_Peptide-Ethene_1.25	-1.03544	-1.03544	-1.03807	-0.433924	-0.433924	-0.435424	-0.108629	-0.108629	-0.109064	-0.0526841	-0.0526841	-0.0529451	-0.0885731	-0.0933284	-0.099845	-0.162305	-0.158113	-0.152368	-0.937857	-0.919332	-0.893946	-1.78397
63	64_Peptide-Ethene_1.50	-0.527588	-0.527588	-0.53121	-0.34865	-0.34865	-0.350095	-0.035357	-0.035357	-0.0356003	-0.0234597	-0.0234597	-0.023722	-0.0518425	-0.0529544	-0.054478	-0.0549803	-0.0536838	-0.0519071	-0.330309	-0.325771	-0.319554	-0.844599
64	64_Peptide-Ethene_2.00	-0.105014	-0.105014	-0.105336	-0.116761	-0.116761	-0.117404	-0.00047014	-0.00047014	-0.00024109	-0.00313835	-0.00313835	-0.00297847	-0.0127885	-0.0131392	-0.0136197	-0.00494469	-0.00467778	-0.00431202	-0.0451371	-0.0441641	-0.0428306	-0.18324

## Sheet: rPT2
#	Label	EtotDFT[CBS]	EtotDFT[X+1]	EtotDFT[X]	EtotHF[CBS]	EtotHF[X+1]	EtotHF[X]	Ec(rSE)[CBS]	Ec(rSE)[X+1]	Ec(rSE)[X]	EcSOSEX[CBS]	EcSOSEX[X+1]	EcSOSEX[X]	EcRPA[CBS]	EcRPA[X+1]	EcRPA[X]	Etot[CBS]	Etot[X+1]	Etot[X]
1	01_Water-Water_0.90	-4.63994	-4.63994	-4.59853	-1.83536	-1.83536	-1.79748	-0.743051	-0.743051	-0.742343	-0.548953	-0.625441	-0.730259	-1.97477	-1.76073	-1.46741	-5.10213	-4.96458	-4.7375
2	01_Water-Water_0.95	-4.89227	-4.89227	-4.85065	-2.56184	-2.56184	-2.52275	-0.659137	-0.659137	-0.659539	-0.464836	-0.524572	-0.606434	-1.63774	-1.46815	-1.23574	-5.32355	-5.21369	-5.02446
3	01_Water-Water_1.00	-4.86458	-4.86458	-4.82683	-2.93655	-2.93655	-2.90009	-0.578127	-0.578127	-0.579979	-0.397228	-0.443868	-0.507783	-1.34582	-1.21163	-1.02774	-5.25773	-5.17018	-5.01559
4	01_Water-Water_1.05	-4.67099	-4.67099	-4.64015	-3.08346	-3.08346	-3.05213	-0.501748	-0.501748	-0.505065	-0.342348	-0.378817	-0.428794	-1.09515	-0.988965	-0.843457	-5.02271	-4.95299	-4.82945
5	01_Water-Water_1.10	-4.38721	-4.38721	-4.36352	-3.08511	-3.08511	-3.05983	-0.431588	-0.431588	-0.435972	-0.297525	-0.326192	-0.365477	-0.882941	-0.798563	-0.682935	-4.69716	-4.64145	-4.54422
6	01_Water-Water_1.25	-3.39231	-3.39231	-3.38497	-2.69248	-2.69248	-2.68264	-0.263715	-0.263715	-0.268139	-0.204883	-0.219824	-0.240297	-0.432263	-0.387645	-0.326502	-3.59335	-3.56367	-3.51758
7	01_Water-Water_1.50	-2.05967	-2.05967	-2.06629	-1.84901	-1.84901	-1.85139	-0.107124	-0.107124	-0.10947	-0.125171	-0.131849	-0.141001	-0.0805722	-0.0609902	-0.0341557	-2.16188	-2.14898	-2.13602
8	01_Water-Water_2.00	-0.826253	-0.826253	-0.828938	-0.878126	-0.878126	-0.877873	-0.0103585	-0.0103585	-0.01201	-0.0599722	-0.062889	-0.066886	0.0657738	0.0737543	0.0846907	-0.882683	-0.877619	-0.872079
9	06_MeOH-MeNH2_0.90	-6.68333	-6.68333	-6.67379	-1.18368	-1.18368	-1.17163	-1.04333	-1.04333	-1.04217	-0.645026	-0.758033	-0.912895	-4.81582	-4.50579	-4.08094	-7.68786	-7.49084	-7.20764
10	06_MeOH-MeNH2_0.95	-7.16036	-7.16036	-7.14986	-2.40226	-2.40226	-2.38868	-0.96654	-0.96654	-0.965607	-0.544936	-0.634065	-0.756205	-4.17234	-3.92486	-3.58573	-8.08607	-7.92773	-7.69621
11	06_MeOH-MeNH2_1.00	-7.21985	-7.21985	-7.2069	-3.10862	-3.10862	-3.09213	-0.889578	-0.889578	-0.88947	-0.462198	-0.532068	-0.627815	-3.60446	-3.40802	-3.13883	-8.06486	-7.93829	-7.74824
12	06_MeOH-MeNH2_1.05	-7.01701	-7.01701	-7.00208	-3.46971	-3.46971	-3.45142	-0.81311	-0.81311	-0.813917	-0.393548	-0.447912	-0.522412	-3.10431	-2.94923	-2.73671	-7.78068	-7.67996	-7.52446
13	06_MeOH-MeNH2_1.10	-6.65711	-6.65711	-6.64281	-3.60041	-3.60041	-3.58198	-0.737999	-0.737999	-0.73986	-0.337088	-0.379151	-0.436791	-2.66636	-2.54435	-2.37715	-7.34186	-7.26191	-7.13578
14	06_MeOH-MeNH2_1.25	-5.24385	-5.24385	-5.23675	-3.30335	-3.30335	-3.29088	-0.532053	-0.532053	-0.535235	-0.219624	-0.238973	-0.265489	-1.66486	-1.60541	-1.52395	-5.71988	-5.67979	-5.61555
15	06_MeOH-MeNH2_1.50	-3.18202	-3.18202	-3.18375	-2.29782	-2.29782	-2.29574	-0.280563	-0.280563	-0.281742	-0.123284	-0.12928	-0.137498	-0.72573	-0.705642	-0.678114	-3.4274	-3.41331	-3.3931
16	06_MeOH-MeNH2_2.00	-1.18946	-1.18946	-1.19326	-1.04617	-1.04617	-1.04681	-0.0645338	-0.0645338	-0.0651494	-0.0550083	-0.0563252	-0.0581299	-0.114119	-0.109748	-0.103757	-1.27983	-1.27678	-1.27385
17	11_MeNH2-Peptide_0.90	-2.56257	-2.56257	-2.53695	1.47223	1.47223	1.50043	-0.856366	-0.856366	-0.852666	-0.649914	-0.726823	-0.832217	-5.46548	-5.2249	-4.89523	-5.49952	-5.33586	-5.07968
18	11_MeNH2-Peptide_0.95	-3.17392	-3.17392	-3.15529	0.100835	0.100835	0.124724	-0.735477	-0.735477	-0.73459	-0.573255	-0.632907	-0.714651	-4.60822	-4.41865	-4.15887	-5.81612	-5.6862	-5.48338
19	11_MeNH2-Peptide_1.00	-3.43534	-3.43534	-3.42159	-0.770779	-0.770779	-0.751166	-0.627758	-0.627758	-0.629363	-0.506212	-0.55271	-0.61643	-3.88362	-3.73412	-3.52925	-5.78837	-5.68537	-5.52621
20	11_MeNH2-Peptide_1.05	-3.47406	-3.47406	-3.4636	-1.30221	-1.30221	-1.28682	-0.532254	-0.532254	-0.535181	-0.447875	-0.484079	-0.533693	-3.26974	-3.15184	-2.99026	-5.55208	-5.47038	-5.34596
21	11_MeNH2-Peptide_1.10	-3.37635	-3.37635	-3.36725	-1.60154	-1.60154	-1.59001	-0.449032	-0.449032	-0.452231	-0.39704	-0.425375	-0.464205	-2.75191	-2.65863	-2.5308	-5.19953	-5.13458	-5.03725
22	11_MeNH2-Peptide_1.25	-2.35604	-2.35604	-2.35471	-1.65147	-1.65147	-1.65127	-0.193909	-0.193909	-0.194842	-0.233934	-0.243443	-0.256473	-1.2345	-1.20061	-1.15418	-3.31382	-3.28944	-3.25676
23	11_MeNH2-Peptide_1.50	-1.06954	-1.06954	-1.07381	-0.942146	-0.942146	-0.942824	-0.0455698	-0.0455698	-0.0458701	-0.107473	-0.109651	-0.112636	-0.330956	-0.322734	-0.311466	-1.42614	-1.4201	-1.4128
24	11_MeNH2-Peptide_2.00	-0.347835	-0.347835	-0.348218	-0.394141	-0.394141	-0.39451	0.0016178	0.0016178	0.00110877	-0.03767	-0.0385701	-0.0398035	-0.0299719	-0.0274396	-0.0239694	-0.460165	-0.458533	-0.457175
25	19_MeOH-Pyridine_0.90	-6.44408	-6.44408	-6.42225	-1.21007	-1.21007	-1.19278	-0.959643	-0.959643	-0.959603	-0.539285	-0.640149	-0.77837	-4.65584	-4.38131	-4.00511	-7.36484	-7.19118	-6.93586
26	19_MeOH-Pyridine_0.95	-6.90066	-6.90066	-6.87916	-2.41221	-2.41221	-2.39649	-0.873981	-0.873981	-0.873229	-0.446207	-0.52497	-0.632905	-4.05454	-3.83762	-3.54036	-7.78694	-7.64878	-7.44299
27	19_MeOH-Pyridine_1.00	-6.95615	-6.95615	-6.93394	-3.11194	-3.11194	-3.09583	-0.792262	-0.792262	-0.791743	-0.37069	-0.431717	-0.515347	-3.52129	-3.35093	-3.11747	-7.79618	-7.68684	-7.52038
28	19_MeOH-Pyridine_1.05	-6.7591	-6.7591	-6.7379	-3.47262	-3.47262	-3.45635	-0.71386	-0.71386	-0.71385	-0.309348	-0.356275	-0.420583	-3.04924	-2.91598	-2.73336	-7.54506	-7.45873	-7.32414
29	19_MeOH-Pyridine_1.10	-6.41233	-6.41233	-6.39365	-3.60675	-3.60675	-3.59106	-0.638673	-0.638673	-0.639532	-0.259745	-0.295638	-0.344824	-2.63388	-2.52993	-2.38749	-7.13905	-7.071	-6.9629
30	19_MeOH-Pyridine_1.25	-5.05973	-5.05973	-5.05141	-3.32809	-3.32809	-3.31841	-0.440061	-0.440061	-0.442312	-0.161786	-0.177494	-0.199019	-1.6726	-1.6234	-1.55598	-5.60253	-5.56904	-5.51572
31	19_MeOH-Pyridine_1.50	-3.098	-3.098	-3.09815	-2.3442	-2.3442	-2.34424	-0.213613	-0.213613	-0.214135	-0.0889884	-0.0930387	-0.0985892	-0.754802	-0.739596	-0.718758	-3.40161	-3.39045	-3.37572
32	19_MeOH-Pyridine_2.00	-1.19872	-1.19872	-1.20275	-1.09431	-1.09431	-1.09648	-0.0391952	-0.0391952	-0.0390755	-0.0404807	-0.0414368	-0.042747	-0.141485	-0.137901	-0.132989	-1.31548	-1.31285	-1.31129
33	25_Pyridine-Pyridine_pi-pi_0.90	5.48159	5.48159	5.51787	12.808	12.808	12.8232	-0.225465	-0.225465	-0.226817	0.331764	0.262609	0.167842	-12.8556	-12.5852	-12.2148	0.0587208	0.259894	0.549466
34	25_Pyridine-Pyridine_pi-pi_0.95	2.58694	2.58694	2.60094	7.71039	7.71039	7.71916	-0.150773	-0.150773	-0.151169	0.16171	0.119607	0.0619095	-9.80499	-9.62695	-9.38297	-2.08366	-1.94773	-1.75307
35	25_Pyridine-Pyridine_pi-pi_1.00	0.967602	0.967602	0.971118	4.60065	4.60065	4.607	-0.108142	-0.108142	-0.109116	0.0601932	0.0347725	-6.336e-05	-7.52462	-7.40732	-7.24658	-2.97193	-2.88005	-2.74876
36	25_Pyridine-Pyridine_pi-pi_1.05	0.0886326	0.0886326	0.0905897	2.70523	2.70523	2.71077	-0.0812649	-0.0812649	-0.0834981	0.00042411	-0.0143481	-0.0345914	-5.8051	-5.72896	-5.62463	-3.18071	-3.11935	-3.03194
37	25_Pyridine-Pyridine_pi-pi_1.10	-0.361241	-0.361241	-0.355956	1.55466	1.55466	1.55997	-0.0621658	-0.0621658	-0.0656846	-0.032859	-0.0410182	-0.0521992	-4.50502	-4.4565	-4.39002	-3.04538	-3.00503	-2.94793
38	25_Pyridine-Pyridine_pi-pi_1.25	-0.631352	-0.631352	-0.616412	0.179397	0.179397	0.185128	-0.0224687	-0.0224687	-0.0278985	-0.0606465	-0.0601701	-0.0595173	-2.17786	-2.16818	-2.15492	-2.08158	-2.07143	-2.05721
39	25_Pyridine-Pyridine_pi-pi_1.50	-0.340997	-0.340997	-0.337965	-0.159694	-0.159694	-0.156861	0.00482796	0.00482796	0.00373334	-0.0397507	-0.0384728	-0.0367215	-0.671235	-0.671658	-0.672239	-0.865852	-0.864997	-0.862088
40	25_Pyridine-Pyridine_pi-pi_2.00	-0.102648	-0.102648	-0.102881	-0.111691	-0.111691	-0.112007	0.00497184	0.00497184	0.00546376	-0.0110894	-0.0113387	-0.0116805	-0.102588	-0.101559	-0.100149	-0.220397	-0.219617	-0.218373
41	44_Ethene-Pentane_0.90	0.984237	0.984237	1.00155	4.6824	4.6824	4.68717	-0.598302	-0.598302	-0.596565	-0.200827	-0.233668	-0.278674	-5.60246	-5.48635	-5.32724	-1.71918	-1.63592	-1.51531
42	44_Ethene-Pentane_0.95	0.240749	0.240749	0.254705	3.04441	3.04441	3.04713	-0.469994	-0.469994	-0.467908	-0.170487	-0.191595	-0.220521	-4.41135	-4.33253	-4.2245	-2.00742	-1.94971	-1.86581
43	44_Ethene-Pentane_1.00	-0.15339	-0.15339	-0.144214	2.0038	2.0038	2.00574	-0.368644	-0.368644	-0.367482	-0.146539	-0.159686	-0.177702	-3.49514	-3.44205	-3.3693	-2.00652	-1.96657	-1.90874
44	44_Ethene-Pentane_1.05	-0.347589	-0.347589	-0.341876	1.33473	1.33473	1.33604	-0.289644	-0.289644	-0.289062	-0.127068	-0.134802	-0.145402	-2.78503	-2.74972	-2.70133	-1.86701	-1.83944	-1.79976
45	44_Ethene-Pentane_1.10	-0.427266	-0.427266	-0.424336	0.901413	0.901413	0.901591	-0.228372	-0.228372	-0.227114	-0.110965	-0.11511	-0.120789	-2.23291	-2.20976	-2.17804	-1.67084	-1.65183	-1.62435
46	44_Ethene-Pentane_1.25	-0.383627	-0.383627	-0.38455	0.306216	0.306216	0.305217	-0.115518	-0.115518	-0.114176	-0.0754006	-0.0748955	-0.0742034	-1.19272	-1.18764	-1.18068	-1.07742	-1.07184	-1.06384
47	44_Ethene-Pentane_1.50	-0.16889	-0.16889	-0.168627	0.0754276	0.0754276	0.0739667	-0.0432638	-0.0432638	-0.0420363	-0.0399934	-0.0389005	-0.0374026	-0.471815	-0.472326	-0.473025	-0.479644	-0.479062	-0.478498
48	44_Ethene-Pentane_2.00	-0.0161399	-0.0161399	-0.0161783	0.00805771	0.00805771	0.00793512	-0.00608334	-0.00608334	-0.00593993	-0.0105477	-0.0103095	-0.00998311	-0.107012	-0.107291	-0.107673	-0.115585	-0.115626	-0.115661
49	54_Benzene-Water_OH-pi_0.90	-1.16578	-1.16578	-1.15319	1.58216	1.58216	1.5816	-0.473918	-0.473918	-0.473876	-0.205482	-0.261879	-0.339165	-3.84274	-3.66564	-3.42294	-2.93998	-2.81928	-2.65439
50	54_Benzene-Water_OH-pi_0.95	-1.77032	-1.77032	-1.75963	0.248415	0.248415	0.251764	-0.386899	-0.386899	-0.388252	-0.210715	-0.252776	-0.310415	-2.99167	-2.85814	-2.67517	-3.34087	-3.2494	-3.12207
51	54_Benzene-Water_OH-pi_1.00	-2.01554	-2.01554	-2.00877	-0.5369	-0.5369	-0.531795	-0.313276	-0.313276	-0.315628	-0.207491	-0.239135	-0.2825	-2.32733	-2.22578	-2.08661	-3.385	-3.31509	-3.21653
52	54_Benzene-Water_OH-pi_1.05	-2.05595	-2.05595	-2.05315	-0.978351	-0.978351	-0.972456	-0.250819	-0.250819	-0.254464	-0.199167	-0.223424	-0.256664	-1.80722	-1.72933	-1.62258	-3.23556	-3.18192	-3.10616
53	54_Benzene-Water_OH-pi_1.10	-1.98386	-1.98386	-1.98427	-1.20327	-1.20327	-1.19807	-0.199776	-0.199776	-0.203475	-0.188251	-0.207166	-0.233087	-1.40168	-1.34112	-1.25813	-2.99298	-2.95133	-2.89276
54	54_Benzene-Water_OH-pi_1.25	-1.54373	-1.54373	-1.54862	-1.27093	-1.27093	-1.27125	-0.0975786	-0.0975786	-0.0996419	-0.151046	-0.161145	-0.174984	-0.646269	-0.61534	-0.572954	-2.16582	-2.14499	-2.11883
55	54_Benzene-Water_OH-pi_1.50	-0.890179	-0.890179	-0.896253	-0.905281	-0.905281	-0.91248	-0.026784	-0.026784	-0.0267412	-0.0981736	-0.10324	-0.110184	-0.163136	-0.149081	-0.12982	-1.19337	-1.18439	-1.17922
56	54_Benzene-Water_OH-pi_2.00	-0.324785	-0.324785	-0.325903	-0.408501	-0.408501	-0.410597	0.00315153	0.00315153	0.00306751	-0.042234	-0.0443192	-0.0471766	0.0153647	0.0204858	0.0275037	-0.432219	-0.429183	-0.427202
57	64_Peptide-Ethene_0.90	-0.00711371	-0.00711371	0.00795028	3.07866	3.07866	3.08936	-0.490192	-0.490192	-0.488064	-0.391635	-0.438659	-0.503099	-4.9815	-4.82199	-4.60341	-2.78466	-2.67218	-2.50521
58	64_Peptide-Ethene_0.95	-0.703452	-0.703452	-0.692375	1.69028	1.69028	1.69793	-0.398315	-0.398315	-0.398081	-0.352155	-0.385833	-0.431984	-4.03712	-3.91952	-3.75837	-3.09732	-3.0134	-2.89051
59	64_Peptide-Ethene_1.00	-1.06575	-1.06575	-1.0573	0.80585	0.80585	0.810967	-0.322759	-0.322759	-0.323459	-0.31572	-0.339837	-0.372886	-3.27507	-3.18813	-3.069	-3.10769	-3.04488	-2.95438
60	64_Peptide-Ethene_1.05	-1.22188	-1.22188	-1.21576	0.2518	0.2518	0.254197	-0.260414	-0.260414	-0.260577	-0.28244	-0.299731	-0.323426	-2.65914	-2.59449	-2.5059	-2.9502	-2.90284	-2.8357
61	64_Peptide-Ethene_1.10	-1.25362	-1.25362	-1.24966	-0.0847819	-0.0847819	-0.0834804	-0.209489	-0.209489	-0.210507	-0.252449	-0.26476	-0.281631	-2.16213	-2.11429	-2.04873	-2.70885	-2.67332	-2.62435
62	64_Peptide-Ethene_1.25	-1.03544	-1.03544	-1.03807	-0.43388	-0.43388	-0.435423	-0.108967	-0.108967	-0.109334	-0.178907	-0.183486	-0.189761	-1.1778	-1.15761	-1.12994	-1.89955	-1.88394	-1.86446
63	64_Peptide-Ethene_1.50	-0.527588	-0.527588	-0.53121	-0.348827	-0.348827	-0.350096	-0.0350358	-0.0350358	-0.0356485	-0.094874	-0.0957423	-0.0969323	-0.415175	-0.410578	-0.404279	-0.893912	-0.890184	-0.886956
64	64_Peptide-Ethene_2.00	-0.105014	-0.105014	-0.105336	-0.116874	-0.116874	-0.117301	-0.00028196	-0.00028196	-0.00036098	-0.0233062	-0.0236016	-0.0240064	-0.0527503	-0.0518409	-0.0505948	-0.193212	-0.192598	-0.192263

## Sheet: RPA+singles(Klimes)
#	Label	EtotDFT[CBS]	EtotDFT[X+1]	EtotDFT[X]	EtotHF[CBS]	EtotHF[X+1]	EtotHF[X]	EcSingles[CBS] [4]	EcSingles[X+1] [4]	EcSingles[X] [4]	EcRPA[CBS]	EcRPA[X+1]	EcRPA[X]	Etot[CBS]	Etot[X+1]	Etot[X]
1	01_Water-Water_0.90	-4.63994	-4.63994	-4.59853	-1.83536	-1.83536	-1.79748	-0.739421	-0.739421	-0.738353	-1.97477	-1.76073	-1.46741	-4.54955	-4.33551	-4.00325
2	01_Water-Water_0.95	-4.89227	-4.89227	-4.85065	-2.56184	-2.56184	-2.52275	-0.655925	-0.655925	-0.656003	-1.63774	-1.46815	-1.23574	-4.8555	-4.68591	-4.41449
3	01_Water-Water_1.00	-4.86458	-4.86458	-4.82683	-2.93655	-2.93655	-2.90009	-0.575286	-0.575286	-0.576838	-1.34582	-1.21163	-1.02774	-4.85766	-4.72347	-4.50467
4	01_Water-Water_1.05	-4.67099	-4.67099	-4.64015	-3.08346	-3.08346	-3.05213	-0.499234	-0.499234	-0.502266	-1.09515	-0.988965	-0.843457	-4.67784	-4.57166	-4.39786
5	01_Water-Water_1.10	-4.38721	-4.38721	-4.36352	-3.08511	-3.08511	-3.05983	-0.42936	-0.42936	-0.433481	-0.882941	-0.798563	-0.682935	-4.39741	-4.31303	-4.17625
6	01_Water-Water_1.25	-3.39231	-3.39231	-3.38497	-2.69248	-2.69248	-2.68264	-0.26214	-0.26214	-0.266365	-0.432263	-0.387645	-0.326502	-3.38689	-3.34227	-3.2755
7	01_Water-Water_1.50	-2.05967	-2.05967	-2.06629	-1.84901	-1.84901	-1.85139	-0.106178	-0.106178	-0.108416	-0.0805722	-0.0609902	-0.0341557	-2.03576	-2.01618	-1.99397
8	01_Water-Water_2.00	-0.826253	-0.826253	-0.828938	-0.878126	-0.878126	-0.877873	-0.00997648	-0.00997648	-0.0115716	0.0657738	0.0737543	0.0846907	-0.822329	-0.814349	-0.804755
9	06_MeOH-MeNH2_0.90	-6.68335	-6.68335	-6.67379	-1.18367	-1.18367	-1.17163	-1.03878	-1.03878	-1.03753	-4.81579	-4.50577	-4.08094	-7.03824	-6.72822	-6.2901
10	06_MeOH-MeNH2_0.95	-7.16036	-7.16036	-7.14986	-2.40232	-2.40232	-2.38868	-0.962347	-0.962347	-0.961476	-4.17214	-3.92474	-3.58573	-7.5368	-7.28941	-6.93588
11	06_MeOH-MeNH2_1.00	-7.22032	-7.22032	-7.2069	-3.10869	-3.10869	-3.09213	-0.885698	-0.885698	-0.885737	-3.60449	-3.40804	-3.13883	-7.59887	-7.40242	-7.11669
12	06_MeOH-MeNH2_1.05	-7.01674	-7.01674	-7.00208	-3.46975	-3.46975	-3.45128	-0.809718	-0.809718	-0.810701	-3.10414	-2.94918	-2.73683	-7.3836	-7.22864	-6.99881
13	06_MeOH-MeNH2_1.10	-6.65689	-6.65689	-6.64281	-3.6004	-3.6004	-3.58198	-0.73493	-0.73493	-0.736762	-2.66642	-2.54439	-2.37715	-7.00175	-6.87972	-6.69589
14	06_MeOH-MeNH2_1.25	-5.24391	-5.24391	-5.23675	-3.30327	-3.30327	-3.29087	-0.529891	-0.529891	-0.532893	-1.66496	-1.60547	-1.52395	-5.49811	-5.43863	-5.34772
15	06_MeOH-MeNH2_1.50	-3.18207	-3.18207	-3.18375	-2.29789	-2.29789	-2.29574	-0.279055	-0.279055	-0.280348	-0.725669	-0.705607	-0.678114	-3.30262	-3.28256	-3.2542
16	06_MeOH-MeNH2_2.00	-1.18945	-1.18945	-1.19326	-1.04617	-1.04617	-1.04681	-0.0640046	-0.0640046	-0.0645974	-0.114099	-0.109736	-0.103757	-1.22427	-1.21991	-1.21516
17	11_MeNH2-Peptide_0.90	-2.56289	-2.56289	-2.53695	1.47224	1.47224	1.50049	-0.851355	-0.851355	-0.847626	-5.46538	-5.22486	-4.89525	-4.8445	-4.60397	-4.24238
18	11_MeNH2-Peptide_0.95	-3.17443	-3.17443	-3.15529	0.100818	0.100818	0.124722	-0.731195	-0.731195	-0.730212	-4.60828	-4.41868	-4.15886	-5.23866	-5.04906	-4.76436
19	11_MeNH2-Peptide_1.00	-3.43561	-3.43561	-3.42159	-0.770819	-0.770819	-0.75112	-0.623985	-0.623985	-0.625641	-3.88377	-3.73423	-3.52931	-5.27858	-5.12904	-4.90607
20	11_MeNH2-Peptide_1.05	-3.47429	-3.47429	-3.4636	-1.30217	-1.30217	-1.28686	-0.529175	-0.529175	-0.531937	-3.26981	-3.15187	-2.99025	-5.10116	-4.98322	-4.80905
21	11_MeNH2-Peptide_1.10	-3.37648	-3.37648	-3.36725	-1.60142	-1.60142	-1.59001	-0.446506	-0.446506	-0.449521	-2.75193	-2.65864	-2.5308	-4.79986	-4.70657	-4.57033
22	11_MeNH2-Peptide_1.25	-2.35594	-2.35594	-2.35471	-1.65148	-1.65148	-1.65127	-0.192584	-0.192584	-0.193508	-1.23437	-1.20054	-1.15418	-3.07844	-3.04461	-2.99896
23	11_MeNH2-Peptide_1.50	-1.0696	-1.0696	-1.07381	-0.942029	-0.942029	-0.942847	-0.0453682	-0.0453682	-0.0453148	-0.331057	-0.322797	-0.311478	-1.31845	-1.31019	-1.29964
24	11_MeNH2-Peptide_2.00	-0.347889	-0.347889	-0.348218	-0.393983	-0.393983	-0.394759	0.00142606	0.00142606	0.00163196	-0.030206	-0.0275389	-0.0238841	-0.422763	-0.420096	-0.417012
25	19_MeOH-Pyridine_0.90	-6.44417	-6.44417	-6.42225	-1.21019	-1.21019	-1.19283	-0.953825	-0.953825	-0.953747	-4.65585	-4.38129	-4.00504	-6.81986	-6.5453	-6.15163
26	19_MeOH-Pyridine_0.95	-6.90078	-6.90078	-6.87916	-2.41202	-2.41202	-2.39645	-0.869148	-0.869148	-0.868193	-4.05464	-3.83768	-3.54037	-7.33581	-7.11885	-6.80501
27	19_MeOH-Pyridine_1.00	-6.95607	-6.95607	-6.93394	-3.11183	-3.11183	-3.09582	-0.787865	-0.787865	-0.787174	-3.52076	-3.35062	-3.11747	-7.42046	-7.25032	-7.00047
28	19_MeOH-Pyridine_1.05	-6.75914	-6.75914	-6.7379	-3.4727	-3.4727	-3.45635	-0.709718	-0.709718	-0.709743	-3.04907	-2.91588	-2.73336	-7.23149	-7.0983	-6.89945
29	19_MeOH-Pyridine_1.10	-6.41235	-6.41235	-6.39365	-3.60679	-3.60679	-3.59115	-0.635055	-0.635055	-0.635741	-2.63367	-2.52979	-2.38742	-6.87552	-6.77163	-6.61432
30	19_MeOH-Pyridine_1.25	-5.05984	-5.05984	-5.05163	-3.32814	-3.32814	-3.31858	-0.437426	-0.437426	-0.439496	-1.67259	-1.6233	-1.55575	-5.43815	-5.38886	-5.31382
31	19_MeOH-Pyridine_1.50	-3.09797	-3.09797	-3.09815	-2.34432	-2.34432	-2.34423	-0.21196	-0.21196	-0.212669	-0.754591	-0.739479	-0.71877	-3.31087	-3.29576	-3.27567
32	19_MeOH-Pyridine_2.00	-1.19873	-1.19873	-1.20275	-1.09423	-1.09423	-1.09642	-0.0388506	-0.0388506	-0.0386389	-0.141569	-0.137959	-0.13301	-1.27465	-1.27103	-1.26807
33	25_Pyridine-Pyridine_pi-pi_0.90	5.48159	5.48159	5.51787	12.808	12.808	12.8234	-0.22471	-0.22471	-0.226082	-12.8555	-12.5852	-12.2149	-0.27224	-0.00196466	0.382429
34	25_Pyridine-Pyridine_pi-pi_0.95	2.58694	2.58694	2.60094	7.71045	7.71045	7.71918	-0.150756	-0.150756	-0.150915	-9.80506	-9.62699	-9.38298	-2.24536	-2.0673	-1.81471
35	25_Pyridine-Pyridine_pi-pi_1.00	0.967602	0.967602	0.971118	4.60065	4.60065	4.60689	-0.108309	-0.108309	-0.109003	-7.52465	-7.40732	-7.24654	-3.03231	-2.91498	-2.74865
36	25_Pyridine-Pyridine_pi-pi_1.05	0.0886326	0.0886326	0.0905897	2.70521	2.70521	2.71076	-0.0815422	-0.0815422	-0.0836761	-5.80507	-5.72895	-5.62463	-3.1814	-3.10528	-2.99754
37	25_Pyridine-Pyridine_pi-pi_1.10	-0.361241	-0.361241	-0.355956	1.55451	1.55451	1.55996	-0.062266	-0.062266	-0.0659488	-4.50487	-4.45641	-4.39001	-3.01262	-2.96416	-2.896
38	25_Pyridine-Pyridine_pi-pi_1.25	-0.631352	-0.631352	-0.616412	0.179335	0.179335	0.185297	-0.0226116	-0.0226116	-0.0283558	-2.17768	-2.16814	-2.15507	-2.02096	-2.01142	-1.99813
39	25_Pyridine-Pyridine_pi-pi_1.50	-0.340997	-0.340997	-0.337965	-0.159833	-0.159833	-0.156713	0.00487154	0.00487154	0.00339252	-0.671027	-0.671568	-0.672308	-0.825989	-0.826529	-0.825628
40	25_Pyridine-Pyridine_pi-pi_2.00	-0.102648	-0.102648	-0.102881	-0.111724	-0.111724	-0.11183	0.00499914	0.00499914	0.00517137	-0.102482	-0.101538	-0.100245	-0.209206	-0.208263	-0.206903
41	44_Ethene-Pentane_0.90	0.984765	0.984765	1.00155	4.68238	4.68238	4.68717	-0.597112	-0.597112	-0.595599	-5.6025	-5.48637	-5.32724	-1.51723	-1.40111	-1.23567
42	44_Ethene-Pentane_0.95	0.240909	0.240909	0.254705	3.04439	3.04439	3.04713	-0.469081	-0.469081	-0.46722	-4.41138	-4.33254	-4.2245	-1.83607	-1.75723	-1.6446
43	44_Ethene-Pentane_1.00	-0.153363	-0.153363	-0.144214	2.00382	2.00382	2.00575	-0.367981	-0.367981	-0.36694	-3.49514	-3.44205	-3.3693	-1.8593	-1.80621	-1.73049
44	44_Ethene-Pentane_1.05	-0.347563	-0.347563	-0.341876	1.33468	1.33468	1.33604	-0.289016	-0.289016	-0.288644	-2.78494	-2.74967	-2.70133	-1.73927	-1.704	-1.65394
45	44_Ethene-Pentane_1.10	-0.427195	-0.427195	-0.424336	0.901276	0.901276	0.901794	-0.227792	-0.227792	-0.227121	-2.23269	-2.20967	-2.17813	-1.55921	-1.53619	-1.50345
46	44_Ethene-Pentane_1.25	-0.383653	-0.383653	-0.38455	0.306157	0.306157	0.305328	-0.115263	-0.115263	-0.114191	-1.19258	-1.18758	-1.18073	-1.00169	-0.996688	-0.989591
47	44_Ethene-Pentane_1.50	-0.168806	-0.168806	-0.168627	0.075455	0.075455	0.0740475	-0.0432637	-0.0432637	-0.0421256	-0.47184	-0.472353	-0.473054	-0.439649	-0.440161	-0.441132
48	44_Ethene-Pentane_2.00	-0.0161192	-0.0161192	-0.0161783	0.00798924	0.00798924	0.00794213	-0.00597753	-0.00597753	-0.00595469	-0.106956	-0.107259	-0.107674	-0.104944	-0.105247	-0.105687
49	54_Benzene-Water_OH-pi_0.90	-1.16578	-1.16578	-1.15319	1.5821	1.5821	1.58163	-0.473006	-0.473006	-0.472856	-3.84265	-3.66559	-3.42296	-2.73356	-2.5565	-2.31418
50	54_Benzene-Water_OH-pi_0.95	-1.77032	-1.77032	-1.75963	0.248477	0.248477	0.251727	-0.386472	-0.386472	-0.387444	-2.99173	-2.85818	-2.67515	-3.12973	-2.99617	-2.81087
51	54_Benzene-Water_OH-pi_1.00	-2.01554	-2.01554	-2.00877	-0.536885	-0.536885	-0.531809	-0.312964	-0.312964	-0.315087	-2.32734	-2.22579	-2.08663	-3.17719	-3.07564	-2.93352
52	54_Benzene-Water_OH-pi_1.05	-2.05595	-2.05595	-2.05315	-0.978349	-0.978349	-0.972454	-0.250647	-0.250647	-0.254122	-1.80722	-1.72933	-1.62258	-3.03622	-2.95832	-2.84916
53	54_Benzene-Water_OH-pi_1.10	-1.98386	-1.98386	-1.98427	-1.20327	-1.20327	-1.19808	-0.199683	-0.199683	-0.203233	-1.40168	-1.34112	-1.25813	-2.80464	-2.74407	-2.65944
54	54_Benzene-Water_OH-pi_1.25	-1.54373	-1.54373	-1.54862	-1.27084	-1.27084	-1.27123	-0.0977401	-0.0977401	-0.0996354	-0.646363	-0.615396	-0.572961	-2.01494	-1.98398	-1.94382
55	54_Benzene-Water_OH-pi_1.50	-0.890179	-0.890179	-0.896253	-0.905121	-0.905121	-0.912464	-0.0270999	-0.0270999	-0.0267933	-0.163325	-0.149184	-0.129806	-1.09555	-1.0814	-1.06906
56	54_Benzene-Water_OH-pi_2.00	-0.324785	-0.324785	-0.325903	-0.40851	-0.40851	-0.410751	0.00314616	0.00314616	0.00329236	0.015297	0.0204838	0.0275917	-0.390067	-0.38488	-0.379867
57	64_Peptide-Ethene_0.90	-0.00727262	-0.00727262	0.00787822	3.07871	3.07871	3.08931	-0.488337	-0.488337	-0.486007	-4.98142	-4.822	-4.60352	-2.39104	-2.23162	-2.00023
58	64_Peptide-Ethene_0.95	-0.703453	-0.703453	-0.692474	1.69035	1.69035	1.69805	-0.396946	-0.396946	-0.396703	-4.03714	-3.91958	-3.75847	-2.74373	-2.62617	-2.45713
59	64_Peptide-Ethene_1.00	-1.0655	-1.0655	-1.05715	0.805763	0.805763	0.810864	-0.32149	-0.32149	-0.322111	-3.275	-3.18809	-3.06899	-2.79072	-2.70382	-2.58024
60	64_Peptide-Ethene_1.05	-1.22194	-1.22194	-1.21552	0.251782	0.251782	0.254246	-0.259535	-0.259535	-0.259739	-2.65899	-2.59443	-2.50597	-2.66674	-2.60219	-2.51147
61	64_Peptide-Ethene_1.10	-1.25377	-1.25377	-1.24956	-0.0846393	-0.0846393	-0.0833919	-0.209045	-0.209045	-0.209969	-2.16214	-2.11437	-2.04892	-2.45582	-2.40806	-2.34228
62	64_Peptide-Ethene_1.25	-1.03548	-1.03548	-1.03782	-0.433816	-0.433816	-0.435506	-0.108714	-0.108714	-0.108974	-1.17796	-1.15766	-1.12985	-1.72049	-1.70019	-1.67433
63	64_Peptide-Ethene_1.50	-0.527605	-0.527605	-0.531239	-0.348456	-0.348456	-0.350355	-0.0356738	-0.0356738	-0.0352569	-0.415714	-0.41082	-0.404114	-0.799844	-0.79495	-0.789726
64	64_Peptide-Ethene_2.00	-0.105022	-0.105022	-0.105352	-0.116727	-0.116727	-0.117492	-0.00051468	-0.00051468	-0.00022992	-0.0530757	-0.0519385	-0.0503802	-0.170317	-0.16918	-0.168102
