# Supplementary material for: Post-Kohn–Sham Random-Phase Approximation and Correction Terms in the Expectation-Value Coupled-Cluster Formulation
Source: J Chem Theory Comput. 2023 Sep 29;19(19):6619–31. doi: 10.1021/acs.jctc.3c00496 (PMC10569055; doi:10.1021/acs.jctc.3c00496)
Supplement: Supplementary file 2 — ct3c00496_si_002.xlsx [file ct3c00496_si_002.xlsx]

## Sheet: Description
Many-body expansion of the binding energy of CH4 in dodecahedral water cage [5] (CH4@(H2O)20)
All energies are in kcal/mol
Reference wave function energies
All reference coupled cluster interaction energies are taken from the supporting info of Ref. 1 (geometry taken from Ref. 5)
Approximate methods
All RPA energies and beyond-RPA corrections are computed using our in-house software.
RPA and CCD beyond-RPA energy components (EcRPA, Ec2g, EcSOSEX) are extrapolated (aug-cc-pVTZ->aug-cc-pVQZ) using the method of Halkier et al. described in Ref. 2
SCF-like components (E(HF), E(DFT), Ec1RDM(linear), Ec1RDM(quadratic), Ec(rSE) [6] are computed using the aug-cc-pVQZ basis set.
All RPA and beyond-RPA energies are computed using dimer basis set.
The self-consistent PBE orbitals and orbital energies are the starting point of all RPA and beyond-RPA calculations.
In the rPT2 calculations (Ref. 6), the PBE orbitals and orbital energies are used directly in the correlation energy formula.
The approach proposed in this work, denoted as RPA+MBPT3, employs the semicanonical basis of the GMBPT hamiltonian [3] built from PBE orbitals.
Note that the ring-only (EcRPA) part of the RPA+MBPT3 energy is numerically different from conventional RPA because of the semicanonical basis.
The results in the rPT2 include the singles correction of Ren et al. (Ref. 6), SOSEX term (EcSOSEX), and the RPA correlation (EcRPA).
[1] Modrzejewski et al. J. Chem. Theory Comput. 17, 804 (2021); doi: 10.1021/acs.jctc.0c00966
[2] Eq. 4 in Halkier et al. J. Chem. Phys. 111, 9157 (1999); doi: 10.1063/1.479830
[3] Bartlett et al. J. Chem. Phys. 122, 034104 (2005); doi: 10.1063/1.1809605
[4] Klimes et al.: Eq. 33 in J. Chem. Phys. 143, 102816 (2015); doi: 10.1063/1.4929346
[5] Deible et al. J. Phys. Chem. B 118, 8257 (2014); doi: 10.1021/jp501592h
[6] Ren et al. Phys. Rev. B 88, 035120 (2013); doi: 10.1103/PhysRevB.88.035120

## Sheet: Comparison
Comparison of contributions to CH4 binding energy
method	energy component	dimers [a]	trimers [b]	tetramers [c]	sum
CCSD(T) reference [1]	total	-6.312	1.036	0.557	-4.719
	HF	3.827	-0.273	0.552	4.106
	CCSD corr.	-8.5	1.106	-0.016	-7.41
	(T) corr.	-1.639	0.202	0.021	-1.416
RPA+MBPT3 corrections	total	-6.45402	1.36185	0.4067	-4.68547
(this work, semicanonical basis)	HF	7.69024	-4.34904	3.65344	6.99464
	Ec1RDM(linear)	-2.82505	2.9511	-2.22554	-2.09949
	Ec1RDM(quadratic)	-0.769562	0.853985	-0.651548	-0.567126
	EcRPA	-8.69431	1.37371	-0.242026	-7.56262
	Ec2g	-1.8295	0.442589	-0.104965	-1.49188
	EcSOSEX	-0.02584	0.0895089	-0.0226545	0.0410143
rPT2: canonical RPA + singles + SOSEX	total	-6.99331	0.942801	0.997661	-5.05285
(PBE orbitals basis)	HF	7.69025	-4.34862	3.65354	6.99516
	Ec(rSE) [6]	-2.82989	2.95393	-2.22594	-2.10191
	EcRPA	-11.5644	2.34001	-0.607437	-9.83183
	EcSOSEX	-0.289266	-0.00251411	0.177503	-0.114277
DFT(PBE) [d]	total	-3.88054	7.45044	-3.46362	0.106293
[a] sum of 20 interaction energies of CH4...H2O
[b] sum of 190 three-body nonadditive interaction energies of CH4...H2O...H2O
[c] sum of 1140 four-body nonadditive interaction energies of CH4...H2O...H2O...H2O
[d] DFT SCF results

## Sheet: rPT2 dimers
Label	EtotDFT[CBS]	EtotDFT[X+1]	EtotDFT[X]	EtotHF[CBS]	EtotHF[X+1]	EtotHF[X]	Ec(rSE)[CBS]	Ec(rSE)[X+1]	Ec(rSE)[X]	EcSOSEX[CBS]	EcSOSEX[X+1]	EcSOSEX[X]	EcRPA[CBS]	EcRPA[X+1]	EcRPA[X]	Etot[CBS]	Etot[X+1]	Etot[X]
1	-0.084902	-0.084902	-0.0853291	0.628046	0.628046	0.631218	-0.187612	-0.187612	-0.189529	-0.0025455	-0.00520303	-0.00884482	-0.70516	-0.688572	-0.66584	-0.267272	-0.253341	-0.232995
2	-0.237814	-0.237814	-0.235485	0.285762	0.285762	0.285773	-0.108245	-0.108245	-0.108167	-0.0246563	-0.0261646	-0.0282315	-0.519263	-0.509259	-0.49555	-0.366402	-0.357907	-0.346176
3	-0.130222	-0.130222	-0.13185	0.199706	0.199706	0.201862	-0.0730714	-0.0730714	-0.0742866	0.00074551	0.00194621	0.0035916	-0.367496	-0.363939	-0.359064	-0.240116	-0.235358	-0.227897
4	-0.0502066	-0.0502066	-0.0516459	0.614813	0.614813	0.619323	-0.181242	-0.181242	-0.183561	0.00501742	0.00339702	0.00117647	-0.690021	-0.675516	-0.65564	-0.251433	-0.238548	-0.218701
5	-0.0906209	-0.0906209	-0.0904081	0.279932	0.279932	0.281656	-0.07907	-0.07907	-0.0799926	0.00466316	0.0056705	0.00705093	-0.401561	-0.396944	-0.390616	-0.196037	-0.190412	-0.181902
6	-0.338345	-0.338345	-0.340407	0.280482	0.280482	0.282425	-0.159569	-0.159569	-0.162044	-0.0330314	-0.0368749	-0.0421418	-0.611439	-0.593237	-0.568292	-0.523558	-0.509199	-0.490052
7	-0.353179	-0.353179	-0.353561	0.396081	0.396081	0.398141	-0.192193	-0.192193	-0.194721	-0.0402332	-0.0460012	-0.0539054	-0.725168	-0.7014	-0.66883	-0.561513	-0.543514	-0.519315
8	-0.0704664	-0.0704664	-0.0698503	0.791781	0.791781	0.795344	-0.230504	-0.230504	-0.232435	-0.00142881	-0.00498166	-0.00985038	-0.800387	-0.782156	-0.757173	-0.240539	-0.225861	-0.204114
9	-0.211009	-0.211009	-0.212747	0.133504	0.133504	0.135383	-0.0719854	-0.0719854	-0.0735514	-0.0120335	-0.0118345	-0.0115618	-0.387293	-0.380851	-0.372023	-0.337808	-0.331167	-0.321754
10	-0.366638	-0.366638	-0.364483	0.108348	0.108348	0.108335	-0.0939703	-0.0939703	-0.0943725	-0.0410968	-0.0434326	-0.0466336	-0.481257	-0.469164	-0.452592	-0.507976	-0.498219	-0.485263
11	-0.108497	-0.108497	-0.112689	0.473315	0.473315	0.477929	-0.159807	-0.159807	-0.16288	-0.00065471	-0.00175924	-0.00327286	-0.622529	-0.60984	-0.592451	-0.309676	-0.298092	-0.280675
12	-0.314107	-0.314107	-0.312606	0.690128	0.690128	0.693305	-0.26407	-0.26407	-0.266386	-0.0369603	-0.0438065	-0.0531884	-0.88769	-0.861729	-0.826152	-0.498593	-0.479478	-0.452421
13	-0.278585	-0.278585	-0.279274	0.0767904	0.0767904	0.0779567	-0.0695802	-0.0695802	-0.0710152	-0.0220836	-0.022731	-0.0236183	-0.390044	-0.381503	-0.369799	-0.404917	-0.397024	-0.386476
14	-0.242115	-0.242115	-0.242335	0.105289	0.105289	0.106341	-0.068893	-0.068893	-0.070097	-0.0163626	-0.0167043	-0.0171726	-0.377772	-0.370186	-0.359789	-0.357739	-0.350494	-0.340718
15	-0.343078	-0.343078	-0.342304	0.0478921	0.0478921	0.0482235	-0.0751014	-0.0751014	-0.0762148	-0.0328529	-0.0345225	-0.0368104	-0.41156	-0.400772	-0.38599	-0.471622	-0.462504	-0.450792
16	-0.228738	-0.228738	-0.2301	0.430659	0.430659	0.433147	-0.170502	-0.170502	-0.172788	-0.0222459	-0.0260749	-0.0313221	-0.673006	-0.653749	-0.62736	-0.435095	-0.419667	-0.398322
17	-0.0537145	-0.0537145	-0.0516428	0.44051	0.44051	0.441415	-0.105486	-0.105486	-0.105708	0.00771568	0.00833458	0.0091827	-0.513694	-0.507857	-0.499857	-0.170954	-0.164498	-0.154967
18	-0.202051	-0.202051	-0.200467	0.843712	0.843712	0.847268	-0.276265	-0.276265	-0.278445	-0.0235007	-0.0297261	-0.0382572	-0.916763	-0.89244	-0.859109	-0.372817	-0.354719	-0.328543
19	-0.16001	-0.16001	-0.161908	0.164391	0.164391	0.166562	-0.0701763	-0.0701763	-0.0715692	-0.00512187	-0.00435775	-0.00331063	-0.364128	-0.35947	-0.353086	-0.275035	-0.269612	-0.261404
20	-0.0162367	-0.0162367	-0.0169361	0.699103	0.699103	0.703003	-0.192547	-0.192547	-0.194485	0.00740066	0.0055034	0.00290344	-0.718167	-0.703192	-0.682672	-0.20421	-0.191133	-0.171251

## Sheet: rPT2 trimers
Label	EtotDFT[CBS]	EtotDFT[X+1]	EtotDFT[X]	EtotHF[CBS]	EtotHF[X+1]	EtotHF[X]	Ec(rSE)[CBS]	Ec(rSE)[X+1]	Ec(rSE)[X]	EcSOSEX[CBS]	EcSOSEX[X+1]	EcSOSEX[X]	EcRPA[CBS]	EcRPA[X+1]	EcRPA[X]	Etot[CBS]	Etot[X+1]	Etot[X]
1	0.227246	0.227246	0.228206	-0.026471	-0.026471	-0.0271895	0.0494956	0.0494956	0.0497923	0.00715381	0.00637752	0.00531371	0.0444451	0.0461856	0.0485707	0.0746235	0.0755877	0.0764872
2	0.127551	0.127551	0.128328	-0.0295879	-0.0295879	-0.0312656	0.0309032	0.0309032	0.0320501	0.00260524	0.00188558	0.00089939	0.0218558	0.0233626	0.0254275	0.0257764	0.0265635	0.0271114
3	0.13498	0.13498	0.137251	-0.154003	-0.154003	-0.156488	0.0655904	0.0655904	0.0670931	-0.00176096	-0.00240093	-0.00327792	0.0740786	0.0752613	0.076882	-0.0160954	-0.0155527	-0.0157904
4	0.0738478	0.0738478	0.0753444	0.00919278	0.00919278	0.00818395	0.0174503	0.0174503	0.0184114	0.00169931	0.00115986	0.00042062	-0.00268256	-0.00115175	0.00094603	0.0256599	0.0266512	0.027962
5	0.0723628	0.0723628	0.0738218	-0.0343306	-0.0343306	-0.0354271	0.0310809	0.0310809	0.0320248	-0.00372888	-0.00453697	-0.00564435	0.0174353	0.0195605	0.0224729	0.0104566	0.0117738	0.0134263
6	0.128256	0.128256	0.130054	-0.00965643	-0.00965643	-0.0117216	0.0399817	0.0399817	0.0415576	0.00035151	-0.00032623	-0.00125499	0.0259018	0.0275546	0.0298196	0.0565786	0.0575537	0.0584007
7	0.103851	0.103851	0.104667	-0.0163167	-0.0163167	-0.0182471	0.0358616	0.0358616	0.0371498	0.00017471	-0.00040776	-0.00120597	0.0230268	0.0242779	0.0259923	0.0427464	0.043415	0.0436889
8	0.06334	0.06334	0.063746	-0.0334183	-0.0334183	-0.034766	0.0268123	0.0268123	0.0276442	-0.00211354	-0.00288988	-0.00395376	0.022004	0.0238019	0.0262657	0.0132845	0.0143061	0.0151903
9	0.0244227	0.0244227	0.0244686	-0.0551267	-0.0551267	-0.0558201	0.0237348	0.0237348	0.024158	-0.00287766	-0.00318623	-0.00360909	0.0274246	0.0277156	0.0281143	-0.00684497	-0.00686257	-0.00715687
10	-0.0195909	-0.0195909	-0.0195433	-0.03144	-0.03144	-0.0313453	0.00476654	0.00476654	0.00462277	-0.00329878	-0.00353971	-0.00386988	0.00388416	0.00447486	0.00528435	-0.0260881	-0.0257383	-0.0253081
11	0.00439148	0.00439148	0.00452242	-0.00156529	-0.00156529	-0.00153914	0.00308106	0.00308106	0.00314373	-0.00195815	-0.00222062	-0.00258028	-0.00184815	-0.00108686	-4.361e-05	-0.00229054	-0.0017917	-0.00101931
12	-0.0239677	-0.0239677	-0.0239911	-0.0323264	-0.0323264	-0.0323884	0.00329822	0.00329822	0.00330872	-0.00225761	-0.00239644	-0.00258668	0.00479514	0.00507755	0.00546457	-0.0264907	-0.0263471	-0.0262018
13	0.0208028	0.0208028	0.0209375	0.0170118	0.0170118	0.0172618	0.00239118	0.00239118	0.00229061	0.00165579	0.00170228	0.001766	-0.00160274	-0.00180315	-0.00207779	0.0194561	0.0193022	0.0192406
14	-0.0187307	-0.0187307	-0.01856	-0.0277414	-0.0277414	-0.027546	0.00278477	0.00278477	0.00266544	-0.00335329	-0.00361938	-0.003984	0.00625497	0.00684707	0.00765845	-0.022055	-0.021729	-0.0212061
15	-0.0013146	-0.0013146	-0.00141925	-0.0205706	-0.0205706	-0.0206908	0.00724102	0.00724102	0.00734481	-2.869e-05	1.617e-05	7.766e-05	0.0059265	0.00564238	0.00525302	-0.00743173	-0.00767098	-0.00801533
16	-0.00673046	-0.00673046	-0.00662014	-0.00319654	-0.00319654	-0.00314455	-0.000763	-0.000763	-0.00068421	-0.00047125	-0.00051456	-0.00057392	-0.00352846	-0.00334409	-0.00309143	-0.00795925	-0.00781819	-0.00749412
17	0.00725062	0.00725062	0.00733212	0.00845959	0.00845959	0.00851016	-0.0009227	-0.0009227	-0.00092085	0.00040021	0.00028517	0.00012754	-0.00503636	-0.00477473	-0.00441621	0.00290073	0.00304733	0.00330064
18	-0.0168678	-0.0168678	-0.016905	-0.0214987	-0.0214987	-0.021566	0.00141777	0.00141777	0.00138523	-0.00159303	-0.00164113	-0.00170705	0.00316404	0.00318791	0.00322062	-0.0185099	-0.0185341	-0.0186672
19	-0.0110015	-0.0110015	-0.0110874	-0.012369	-0.012369	-0.012437	-0.0002676	-0.0002676	-0.00034109	-0.00089942	-0.00095718	-0.00103634	-0.00130789	-0.00122858	-0.0011199	-0.0148439	-0.0148224	-0.0149343
20	-0.0157988	-0.0157988	-0.0158941	-0.0699438	-0.0699438	-0.0702091	0.0151297	0.0151297	0.0151739	-0.00567214	-0.00602205	-0.00650156	0.0273959	0.0278099	0.0283773	-0.0330903	-0.0330262	-0.0331595
21	0.096383	0.096383	0.0972897	0.0077555	0.0077555	0.00679811	0.0259364	0.0259364	0.0267412	0.00149192	0.00104249	0.00042661	0.0139884	0.0150139	0.0164191	0.0491722	0.0497483	0.050385
22	0.113777	0.113777	0.114435	-0.0557294	-0.0557294	-0.0565075	0.0300993	0.0300993	0.0305978	0.00433347	0.00366661	0.00275276	0.0373544	0.038772	0.0407146	0.0160577	0.0168084	0.0175577
23	0.0571101	0.0571101	0.0572323	0.00623242	0.00623242	0.00578033	0.0159682	0.0159682	0.016302	0.00344053	0.00316228	0.00278097	0.00045144	0.00095939	0.00165547	0.0260926	0.0263223	0.0265188
24	0.0426661	0.0426661	0.0432425	-0.272386	-0.272386	-0.272636	0.0740166	0.0740166	0.0736877	-0.00698701	-0.00806429	-0.00954057	0.104429	0.106633	0.109654	-0.100927	-0.0998005	-0.0988349
25	-0.0315083	-0.0315083	-0.031567	-0.0488144	-0.0488144	-0.0489059	0.0056579	0.0056579	0.00561548	-0.00364251	-0.00376205	-0.00392585	0.0115225	0.0116612	0.0118512	-0.0352766	-0.0352574	-0.0353651
26	0.0925458	0.0925458	0.0933189	0.0268026	0.0268026	0.0260953	0.0178477	0.0178477	0.0186263	0.00356236	0.00323532	0.00278715	0.00352532	0.00436789	0.00552252	0.0517379	0.0522535	0.0530313
27	-0.0242693	-0.0242693	-0.0243132	-0.0308951	-0.0308951	-0.0309011	0.002033	0.002033	0.0019503	-0.00234267	-0.00244618	-0.00258803	0.00494248	0.00512538	0.00537603	-0.0262623	-0.0261829	-0.0261628
28	0.0918826	0.0918826	0.0924972	0.0155078	0.0155078	0.0146458	0.0219375	0.0219375	0.0226918	0.00244985	0.00208487	0.0015847	0.0105799	0.0113954	0.012513	0.0504751	0.0509256	0.0514353
29	0.0268039	0.0268039	0.0269061	0.0227592	0.0227592	0.0229031	0.00222551	0.00222551	0.00217987	0.00246021	0.00259308	0.00277516	-0.00306877	-0.0034127	-0.00388401	0.0243762	0.0241651	0.0239741
30	0.0866553	0.0866553	0.0870451	0.0359409	0.0359409	0.0353844	0.0136643	0.0136643	0.0142268	0.00495365	0.00465591	0.00424789	-0.00127443	-0.00056817	0.00039967	0.0532844	0.0536929	0.0542587
31	-0.0293281	-0.0293281	-0.0294018	-0.0304529	-0.0304529	-0.0303638	0.00031335	0.00031335	0.00016036	-0.00247962	-0.00257035	-0.0026947	0.00206578	0.00223949	0.00247755	-0.0305534	-0.0304704	-0.0304206
32	0.0310681	0.0310681	0.0312779	0.0526281	0.0526281	0.0527359	-0.00452191	-0.00452191	-0.00450487	0.00472085	0.00484862	0.00502371	-0.0195208	-0.0196633	-0.0198585	0.0333062	0.0332916	0.0333963
33	-0.0274063	-0.0274063	-0.0273725	-0.0314458	-0.0314458	-0.0314914	0.00095706	0.00095706	0.00104569	-0.00293448	-0.00309057	-0.00330448	0.00347461	0.00385905	0.00438588	-0.0299486	-0.0297203	-0.0293644
34	0.0315822	0.0315822	0.0317174	0.0312494	0.0312494	0.0313104	0.00058001	0.00058001	0.00065535	0.00235767	0.00244997	0.00257646	-0.00367225	-0.00389537	-0.00420114	0.0305148	0.030384	0.0303411
35	-0.00747063	-0.00747063	-0.00736644	-0.00263882	-0.00263882	-0.00254087	0.00044762	0.00044762	0.00030089	-0.00121109	-0.0014004	-0.00165982	-0.0059796	-0.00539058	-0.00458341	-0.00938189	-0.00898218	-0.0084832
36	-0.00684634	-0.00684634	-0.00675668	-0.0003394	-0.0003394	-0.00041552	-0.00167395	-0.00167395	-0.00158614	0.00015643	0.00013924	0.0001157	-0.00533458	-0.00525293	-0.00514104	-0.0071915	-0.00712703	-0.007027
37	-0.0143108	-0.0143108	-0.0142419	-0.0108314	-0.0108314	-0.0107691	-0.00079427	-0.00079427	-0.00079602	-0.00106148	-0.00113047	-0.001225	-0.0029256	-0.0027112	-0.00241739	-0.0156127	-0.0154673	-0.0152075
38	0.0428032	0.0428032	0.0433181	-0.029435	-0.029435	-0.0302956	0.020782	0.020782	0.0215396	-5.685e-05	-0.0005366	-0.00119403	0.00908087	0.0102613	0.011879	0.00037099	0.0010717	0.00192895
39	0.010666	0.010666	0.0104087	-0.0379536	-0.0379536	-0.0384845	0.0139335	0.0139335	0.0142258	-0.00302144	-0.00337893	-0.00386881	0.0182277	0.0187884	0.0195567	-0.00881378	-0.00861059	-0.00857082
40	0.100936	0.100936	0.101619	-0.0356424	-0.0356424	-0.037001	0.0264627	0.0264627	0.0274016	0.00334416	0.00258124	0.00153575	0.0179524	0.0193784	0.0213324	0.0121169	0.0127799	0.0132688
41	-0.032246	-0.032246	-0.0322941	-0.050517	-0.050517	-0.0505338	0.00598277	0.00598277	0.00585755	-0.00310272	-0.00324883	-0.00344905	0.0121788	0.0123334	0.0125452	-0.0354581	-0.0354497	-0.0355801
42	0.0744954	0.0744954	0.0756003	-0.175686	-0.175686	-0.176512	0.0618317	0.0618317	0.0624836	-0.00042109	-0.00084908	-0.00143559	0.0838423	0.0844958	0.0853913	-0.0304328	-0.0302073	-0.0300724
43	0.00011511	0.00011511	0.00039592	0.00467889	0.00467889	0.00477601	-0.00070327	-0.00070327	-0.00067725	0.00097692	0.00095073	0.00091485	-0.0050643	-0.00497112	-0.00484342	-0.00011176	-4.476e-05	0.00017019
44	0.0369155	0.0369155	0.0370587	-0.0155834	-0.0155834	-0.0161691	0.014356	0.014356	0.0147334	-0.00031988	-0.0007821	-0.00141551	0.00794941	0.00893679	0.0102899	0.00640213	0.00692729	0.00743868
45	0.0169972	0.0169972	0.0170905	0.0157766	0.0157766	0.0158239	0.00156078	0.00156078	0.0016898	0.00205206	0.00212429	0.00222326	-0.0033947	-0.00356849	-0.00380665	0.0159947	0.0158932	0.0159303
46	0.0473779	0.0473779	0.0480073	-0.0216018	-0.0216018	-0.0223508	0.0204257	0.0204257	0.0211159	0.00127658	0.00093481	0.00046645	0.0081453	0.00895127	0.0100558	0.0082457	0.0087099	0.00928736
47	0.0110072	0.0110072	0.0111997	0.0149021	0.0149021	0.0147938	-0.00086581	-0.00086581	-0.00075067	0.00131917	0.00129388	0.00125923	-0.00451842	-0.00447491	-0.0044153	0.0108371	0.0108553	0.0108871
48	0.0338092	0.0338092	0.0337213	-0.0144261	-0.0144261	-0.014789	0.0134532	0.0134532	0.0136731	-0.00019273	-0.00049985	-0.00092071	0.00972825	0.0103296	0.0111537	0.00856267	0.00885691	0.00911707
49	0.0326495	0.0326495	0.0329226	0.0455296	0.0455296	0.045666	-0.00292212	-0.00292212	-0.00281631	0.00379585	0.00399028	0.00425674	-0.0124978	-0.0128393	-0.0133072	0.0339055	0.0337585	0.0337992
50	0.00849963	0.00849963	0.00845507	-0.00070232	-0.00070232	-0.00061566	0.00339272	0.00339272	0.00324489	-0.00151049	-0.00170338	-0.00196772	0.00359168	0.00401617	0.00459787	0.00477159	0.00500319	0.00525939
51	0.00255756	0.00255756	0.00274572	0.00668284	0.00668284	0.00664336	-0.00079289	-0.00079289	-0.00070167	0.00095562	0.00090937	0.00084599	-0.00469429	-0.0045581	-0.00437148	0.00215129	0.00224122	0.0024162
52	0.0163616	0.0163616	0.0164398	0.0191051	0.0191051	0.0190909	-0.00036064	-0.00036064	-0.00035184	0.00112206	0.00109355	0.00105448	-0.00529312	-0.00521532	-0.00510871	0.0145734	0.0146226	0.0146848
53	0.0286944	0.0286944	0.0288486	0.0317735	0.0317735	0.0319277	-0.00034052	-0.00034052	-0.00036715	0.00250387	0.00256346	0.00264511	-0.00537359	-0.00550778	-0.00569167	0.0285632	0.0284887	0.028514
54	0.0212047	0.0212047	0.021384	0.0203535	0.0203535	0.0204275	0.00052367	0.00052367	0.00059935	0.00091589	0.00092303	0.00093281	-0.00207501	-0.00208487	-0.00209839	0.0197181	0.0197153	0.0198613
55	0.00570801	0.00570801	0.00594791	0.00623889	0.00623889	0.00646729	0.00076682	0.00076682	0.00080166	-0.00020215	-0.00024056	-0.0002932	-0.00264435	-0.00243121	-0.00213913	0.00415921	0.00433394	0.00483662
56	0.00040067	0.00040067	0.00066308	-0.00744197	-0.00744197	-0.00743557	0.00350554	0.00350554	0.00357282	-0.00192186	-0.00213266	-0.00242152	-0.00013257	0.00050775	0.00138524	-0.00599087	-0.00556134	-0.00489905
57	0.102154	0.102154	0.103377	-0.0193385	-0.0193385	-0.021249	0.0347524	0.0347524	0.0361633	0.00027393	-0.00032225	-0.00113923	0.0229888	0.0243606	0.0262406	0.0386767	0.0394523	0.0400155
58	0.0972036	0.0972036	0.0999444	-0.0311419	-0.0311419	-0.0331093	0.0356007	0.0356007	0.0371454	-0.00413265	-0.00519967	-0.00666189	0.0189723	0.0218388	0.0257668	0.0192985	0.0210979	0.023141
59	-0.00644372	-0.00644372	-0.00542637	-0.220474	-0.220474	-0.221514	0.052873	0.052873	0.0535294	-0.00329363	-0.00384566	-0.00460215	0.0792013	0.0800197	0.0811412	-0.0916935	-0.0914271	-0.0914452
60	0.232	0.232	0.233143	-0.00425804	-0.00425804	-0.00521877	0.0459412	0.0459412	0.0464757	0.00726884	0.00657593	0.00562638	0.0405063	0.0419604	0.043953	0.0894583	0.0902195	0.0908364
61	-0.0271917	-0.0271917	-0.0273986	-0.0333112	-0.0333112	-0.0334865	0.00182768	0.00182768	0.00184927	-0.00205609	-0.00212307	-0.00221485	0.00280289	0.00284365	0.00289952	-0.0307368	-0.030763	-0.0309526
62	-0.0291052	-0.0291052	-0.0290775	-0.0323974	-0.0323974	-0.0325594	0.00032314	0.00032314	0.00039678	-0.00333814	-0.00364818	-0.00407304	0.00103164	0.00178969	0.00282849	-0.0343807	-0.0339327	-0.0334071
63	-0.0333232	-0.0333232	-0.0336637	-0.0513118	-0.0513118	-0.0515065	0.00587109	0.00587109	0.00577832	-0.00373894	-0.00387474	-0.00406084	0.0127535	0.0128863	0.0130683	-0.0364262	-0.0364292	-0.0367208
64	0.0403365	0.0403365	0.0405017	0.0420509	0.0420509	0.0423596	0.00130857	0.00130857	0.00118588	0.00335489	0.00348088	0.00365353	-0.00718572	-0.00745676	-0.00782818	0.0395286	0.0393836	0.0393708
65	0.0228651	0.0228651	0.0229535	-0.0616247	-0.0616247	-0.0627291	0.02352	0.02352	0.0242293	-0.00373914	-0.00438176	-0.00526239	0.0239762	0.0253631	0.0272636	-0.0178676	-0.0171234	-0.0164986
66	0.128776	0.128776	0.130121	-0.00133078	-0.00133078	-0.00344551	0.0383367	0.0383367	0.039834	0.00091905	0.00040934	-0.00028915	0.0231588	0.0244198	0.0261479	0.0610838	0.0618351	0.0622473
67	-0.0354277	-0.0354277	-0.0354194	-0.0384287	-0.0384287	-0.0384559	0.00046238	0.00046238	0.0004057	-0.00348043	-0.00363563	-0.00384831	0.00354215	0.00389192	0.00437123	-0.0379046	-0.03771	-0.0375273
68	0.0238014	0.0238014	0.0239845	0.0129158	0.0129158	0.0131809	0.00378427	0.00378427	0.00381782	0.00122953	0.0012904	0.00137382	-0.00140591	-0.00153643	-0.0017153	0.0165237	0.016454	0.0166572
69	0.0321121	0.0321121	0.0321266	0.0281884	0.0281884	0.0282117	0.00276665	0.00276665	0.00282348	0.00293284	0.00307533	0.00327061	-0.00282262	-0.00320852	-0.00373735	0.0310653	0.0308219	0.0305685
70	0.0322239	0.0322239	0.0322488	0.0311651	0.0311651	0.0311965	0.00079887	0.00079887	0.00081915	0.00271102	0.00286517	0.0030764	-0.00548232	-0.00586811	-0.00639677	0.0291926	0.028961	0.0286953
71	0.0729625	0.0729625	0.0741407	-0.103553	-0.103553	-0.105166	0.0345869	0.0345869	0.035651	0.00154068	0.00085033	-9.57e-05	0.0370772	0.038363	0.0401252	-0.0303478	-0.0297523	-0.0294855
72	0.0617666	0.0617666	0.062395	-0.0316525	-0.0316525	-0.0330204	0.0254809	0.0254809	0.0264616	-0.00308433	-0.00390474	-0.00502901	0.0208324	0.0227504	0.0253787	0.0115766	0.0126741	0.0137908
73	-0.00892112	-0.00892112	-0.00896685	-0.0215942	-0.0215942	-0.0216895	0.00456176	0.00456176	0.00461071	-0.00214385	-0.00223961	-0.00237083	0.00702893	0.00716731	0.00735696	-0.0121473	-0.0121047	-0.0120927
74	0.0066521	0.0066521	0.00681968	0.0125528	0.0125528	0.0126507	-0.00103577	-0.00103577	-0.00102836	0.0010492	0.00106176	0.00107896	-0.00608801	-0.00606563	-0.00603496	0.0064782	0.00651313	0.0066663
75	0.0140064	0.0140064	0.0140558	0.0209871	0.0209871	0.0208681	-0.00150891	-0.00150891	-0.00140137	0.0017325	0.00175165	0.0017779	-0.00734652	-0.00736734	-0.00739588	0.0138642	0.0138625	0.0138488
76	0.175705	0.175705	0.176807	-0.00516107	-0.00516107	-0.00687802	0.0355463	0.0355463	0.0367352	0.00674988	0.00623936	0.00553977	0.0289125	0.0298853	0.0312184	0.0660477	0.0665099	0.0666154
77	0.026705	0.026705	0.0270368	-0.0526663	-0.0526663	-0.0532509	0.0234676	0.0234676	0.02396	-1.379e-05	-0.00017994	-0.00040762	0.0220542	0.0222184	0.0224435	-0.00715838	-0.00716027	-0.00725496
78	0.0785466	0.0785466	0.0787779	0.0365556	0.0365556	0.0361013	0.0120101	0.0120101	0.0125399	0.00445588	0.00423637	0.00393556	-0.00191494	-0.00140691	-0.00071072	0.0511066	0.0513951	0.0518661
79	-0.0220013	-0.0220013	-0.0220113	-0.0297836	-0.0297836	-0.0298062	0.00220071	0.00220071	0.0021978	-0.00236015	-0.00246699	-0.00261339	0.00630345	0.00645453	0.00666156	-0.0236396	-0.0235954	-0.0235602
80	-0.00075239	-0.00075239	-0.00061424	0.0109109	0.0109109	0.0109463	-0.00273229	-0.00273229	-0.00271304	0.00152458	0.00155211	0.00158984	-0.00953192	-0.00952812	-0.00952292	0.00017128	0.00020261	0.00030019
81	0.00936257	0.00936257	0.00951458	0.0117407	0.0117407	0.0118442	-0.00037796	-0.00037796	-0.00036229	0.00022605	0.00027777	0.00034864	-0.00334122	-0.00339357	-0.0034653	0.00824759	0.00824697	0.00836526
82	0.0337259	0.0337259	0.0337101	-0.0232232	-0.0232232	-0.0237401	0.0161694	0.0161694	0.0164737	-0.00169179	-0.00201466	-0.00245711	0.018966	0.0194372	0.0200828	0.0102204	0.0103687	0.0103593
83	-0.0224991	-0.0224991	-0.0224392	-0.0286861	-0.0286861	-0.028675	0.0029153	0.0029153	0.00286819	-0.0019112	-0.00200625	-0.0021365	0.00254796	0.00276127	0.00305357	-0.0251341	-0.0250158	-0.0248897
84	0.0140338	0.0140338	0.0142224	0.0190128	0.0190128	0.0190246	-0.00117252	-0.00117252	-0.00098858	0.00142407	0.00151528	0.00164028	-0.00516103	-0.0053142	-0.00552408	0.0141033	0.0140413	0.0141522
85	0.0159171	0.0159171	0.0160163	0.0158238	0.0158238	0.0161094	0.00130698	0.00130698	0.00120047	0.00169484	0.00183368	0.00202395	-0.00370201	-0.00403164	-0.00448336	0.0151236	0.0149328	0.0148505
86	0.0335707	0.0335707	0.0335176	0.0273597	0.0273597	0.0274279	0.0033633	0.0033633	0.00336611	0.00150027	0.00135761	0.00116211	-0.00435943	-0.00408008	-0.00369727	0.0278639	0.0280006	0.0282588
87	0.0865511	0.0865511	0.0871151	-0.017374	-0.017374	-0.0188815	0.0313443	0.0313443	0.0324926	-0.00041307	-0.00098235	-0.00176248	0.0193733	0.0204893	0.0220186	0.0329305	0.0334772	0.0338672
88	-0.00280812	-0.00280812	-0.00268037	0.00055528	0.00055528	0.00057837	-0.00051298	-0.00051298	-0.00064597	-0.00039754	-0.0004778	-0.00058779	-0.00340903	-0.00319913	-0.00291148	-0.00376426	-0.00363462	-0.00356687
89	0.0266543	0.0266543	0.0266844	0.0252831	0.0252831	0.0254094	0.00181721	0.00181721	0.00184203	0.00231758	0.00237829	0.00246149	-0.00415536	-0.00433144	-0.00457274	0.0252626	0.0251472	0.0251402
90	0.107148	0.107148	0.109136	-0.0099515	-0.0099515	-0.0116881	0.0339031	0.0339031	0.035249	-0.00200869	-0.00280204	-0.00388923	0.0174373	0.0196754	0.0227425	0.0393803	0.040825	0.0424142
91	0.0843129	0.0843129	0.0858276	-0.219171	-0.219171	-0.220314	0.0645365	0.0645365	0.0649556	-0.00336095	-0.00429109	-0.00556572	0.0746921	0.0764425	0.0788412	-0.0833032	-0.0824829	-0.0820825
92	0.0166552	0.0166552	0.0168572	0.018292	0.018292	0.0183103	0.00069447	0.00069447	0.00074803	0.00033799	0.00025414	0.00013923	-0.00442602	-0.00413664	-0.00374009	0.0148985	0.015104	0.0154574
93	0.0160017	0.0160017	0.0159805	-0.0623471	-0.0623471	-0.0629682	0.0238275	0.0238275	0.0242114	-0.00260192	-0.00289089	-0.0032869	0.0275848	0.0278626	0.0282433	-0.0135367	-0.0135479	-0.0138003
94	-0.0258667	-0.0258667	-0.0258149	-0.0275134	-0.0275134	-0.0275983	0.00039639	0.00039639	0.00050051	-0.00282933	-0.00296051	-0.00314027	0.00195114	0.00231662	0.00281746	-0.0279952	-0.0277609	-0.0274206
95	0.0205322	0.0205322	0.020429	0.0204359	0.0204359	0.0206428	0.00040225	0.00040225	0.00021519	0.00182806	0.00189361	0.00198343	-0.00458901	-0.00482273	-0.00514302	0.0180772	0.017909	0.0176984
96	0.0858561	0.0858561	0.0869822	-0.0240406	-0.0240406	-0.0254312	0.0289916	0.0289916	0.0300083	-0.00288336	-0.00371667	-0.00485861	0.0246187	0.026638	0.0294053	0.0266863	0.0278723	0.0291238
97	-0.0324403	-0.0324403	-0.032563	-0.0370953	-0.0370953	-0.0371373	0.00057976	0.00057976	0.00053389	-0.00243461	-0.00256867	-0.00275238	0.0023132	0.00254701	0.00286741	-0.036637	-0.0365372	-0.0364884
98	0.00155544	0.00155544	0.00150545	-0.00970346	-0.00970346	-0.00954515	0.004177	0.004177	0.00400123	-0.00099221	-0.00102772	-0.00107639	0.00555227	0.00553914	0.00552115	-0.0009664	-0.00101505	-0.00109916
99	0.00420772	0.00420772	0.00398928	-0.00968397	-0.00968397	-0.00964133	0.0058183	0.0058183	0.00573458	-0.00032512	-0.00039148	-0.00048242	0.00247103	0.00249428	0.00252614	-0.00171976	-0.00176287	-0.00186303
100	-0.0324684	-0.0324684	-0.0326334	-0.0378089	-0.0378089	-0.0379318	0.00106885	0.00106885	0.00101431	-0.00237837	-0.00253415	-0.00274761	0.00259736	0.0028615	0.00322348	-0.036521	-0.0364126	-0.0364416
101	0.130027	0.130027	0.131359	-0.0472906	-0.0472906	-0.0488937	0.033398	0.033398	0.034519	0.00359875	0.00281579	0.00174285	0.0277689	0.0293736	0.0315727	0.017475	0.0182968	0.0189408
102	-0.0255503	-0.0255503	-0.0255644	-0.03298	-0.03298	-0.033157	0.00283908	0.00283908	0.00298395	-0.00229398	-0.0024387	-0.00263702	0.00373682	0.00409406	0.00458361	-0.0286981	-0.0284856	-0.0282264
103	0.09955	0.09955	0.100982	-0.020067	-0.020067	-0.0218746	0.0345249	0.0345249	0.0359967	6.818e-05	-0.00042075	-0.00109078	0.022804	0.0239282	0.0254688	0.0373301	0.0379654	0.0385001
104	0.0183423	0.0183423	0.0182645	0.019145	0.019145	0.0193204	-0.00031576	-0.00031576	-0.00043344	0.00159939	0.00164822	0.00171514	-0.00561634	-0.00579324	-0.00603565	0.0148123	0.0146843	0.0145664
105	0.126775	0.126775	0.128027	-0.0427046	-0.0427046	-0.044378	0.0312993	0.0312993	0.0324745	0.00332159	0.00243975	0.00123131	0.024996	0.0267348	0.0291176	0.0169123	0.0177693	0.0184455
106	-0.024257	-0.024257	-0.0242336	-0.025107	-0.025107	-0.0251883	0.00032094	0.00032094	0.00041361	-0.00259827	-0.00269522	-0.00282808	0.00115841	0.00146146	0.00187675	-0.0262259	-0.0260198	-0.025726
107	0.107506	0.107506	0.108403	0.0427794	0.0427794	0.0420977	0.0198251	0.0198251	0.0205034	0.00432097	0.0039774	0.00350659	-0.00315342	-0.00218667	-0.00086186	0.063772	0.0643952	0.0652458
108	-0.0205829	-0.0205829	-0.0205263	-0.0343303	-0.0343303	-0.034234	0.00496747	0.00496747	0.00480005	-0.00371864	-0.00407578	-0.0045652	0.0048121	0.00564374	0.00678339	-0.0282694	-0.0277949	-0.0272158
109	0.0279346	0.0279346	0.0279982	0.0252611	0.0252611	0.0253253	0.00210924	0.00210924	0.00220449	0.00274796	0.00288116	0.00306368	-0.00400145	-0.00435056	-0.00482898	0.0261169	0.025901	0.0257645
110	0.0982451	0.0982451	0.099903	-0.0192776	-0.0192776	-0.0209146	0.0344824	0.0344824	0.0357888	-0.00430839	-0.0052825	-0.00661738	0.0161551	0.0188241	0.0224817	0.0270515	0.0287464	0.0307386
111	-0.00195963	-0.00195963	-0.00182448	0.00124148	0.00124148	0.00125276	-0.00046907	-0.00046907	-0.00050877	-0.00025472	-0.00034874	-0.00047759	-0.00372766	-0.00346664	-0.00310896	-0.00320997	-0.00304298	-0.00284255
112	-0.00607018	-0.00607018	-0.00596325	-0.0139599	-0.0139599	-0.0138082	0.00351705	0.00351705	0.00344351	-0.00247988	-0.00278039	-0.00319221	-0.00016777	0.00061643	0.00169107	-0.0130905	-0.0126068	-0.0118659
113	0.0105052	0.0105052	0.010733	0.0111991	0.0111991	0.0113063	0.00082689	0.00082689	0.00089322	0.00010009	-7.777e-05	-0.00032149	-0.00398029	-0.00347794	-0.00278954	0.00814579	0.00847028	0.00908852
114	0.16558	0.16558	0.166155	-0.0984122	-0.0984122	-0.0992296	0.048961	0.048961	0.0491247	0.00365575	0.0026541	0.00128146	0.0527919	0.0549829	0.0579853	0.00699637	0.00818572	0.00916192
115	0.0168287	0.0168287	0.0168824	0.0170982	0.0170982	0.0170816	4.8e-07	4.8e-07	2.689e-05	0.00114296	0.00103868	0.00089578	-0.00526767	-0.00504902	-0.00474939	0.012974	0.0130883	0.0132548
116	0.103522	0.103522	0.104771	-0.014277	-0.014277	-0.0154878	0.0344711	0.0344711	0.0355612	-0.00189626	-0.00264815	-0.0036785	0.0190856	0.0210371	0.0237115	0.0373834	0.0385831	0.0401064
117	0.0143062	0.0143062	0.0143978	0.0159039	0.0159039	0.0157993	-0.0002597	-0.0002597	-4.656e-05	0.00084052	0.00082439	0.00080229	-0.0039923	-0.00389385	-0.00375894	0.0124924	0.0125747	0.0127961
118	0.0704344	0.0704344	0.0714289	-0.111518	-0.111518	-0.113117	0.0352708	0.0352708	0.0362345	-0.00131385	-0.00221434	-0.00344833	0.0342809	0.0359591	0.0382589	-0.0432801	-0.0425023	-0.0420717
119	0.0419316	0.0419316	0.0421098	0.0430831	0.0430831	0.0432642	0.00155433	0.00155433	0.00159441	0.00340279	0.00350176	0.00363738	-0.00774817	-0.00791511	-0.00814388	0.0402921	0.0402241	0.0403522
120	0.0900598	0.0900598	0.0922162	-0.0504662	-0.0504662	-0.0522984	0.0390733	0.0390733	0.0405446	-0.00343493	-0.0042854	-0.00545087	0.029523	0.031707	0.0346999	0.0146951	0.0160286	0.0174952
121	0.0127714	0.0127714	0.0130277	0.0121104	0.0121104	0.0122664	0.00133971	0.00133971	0.00134	0.0002549	0.00012729	-4.759e-05	-0.00363409	-0.00322098	-0.00265487	0.010071	0.0103564	0.010904
122	0.0129518	0.0129518	0.0129604	0.01457	0.01457	0.0145731	-0.00057847	-0.00057847	-0.000542	0.00040485	0.00028565	0.0001223	-0.00588282	-0.00559637	-0.00520382	0.00851358	0.00868083	0.00894956
123	0.0605534	0.0605534	0.0608146	-0.00018107	-0.00018107	-0.00081449	0.0181592	0.0181592	0.0186035	0.00373033	0.00355551	0.00331594	0.00718311	0.00745018	0.00781616	0.0288916	0.0289839	0.0289211
124	0.0249323	0.0249323	0.0250204	0.0141931	0.0141931	0.0143198	0.00404059	0.00404059	0.0041158	0.00121222	0.00122714	0.00124759	-0.00171496	-0.0017526	-0.00180418	0.017731	0.0177083	0.017879
125	0.0833862	0.0833862	0.0835643	0.0441003	0.0441003	0.0436169	0.0116181	0.0116181	0.012083	0.00555884	0.00536631	0.00510247	-0.00599253	-0.00555037	-0.00494444	0.0552846	0.0555343	0.0558579
126	-0.032539	-0.032539	-0.032927	-0.050851	-0.050851	-0.0511193	0.00600689	0.00600689	0.00596332	-0.00367666	-0.00386754	-0.00412912	0.012635	0.0128934	0.0132476	-0.0358858	-0.0358183	-0.0360376
127	-0.0264429	-0.0264429	-0.0264329	-0.0282309	-0.0282309	-0.0283855	0.00038658	0.00038658	0.00048876	-0.00271154	-0.00286437	-0.00307379	0.00132979	0.00172424	0.00226478	-0.0292261	-0.0289844	-0.0287057
128	-0.01838	-0.01838	-0.0188596	-0.0779523	-0.0779523	-0.0784677	0.0162621	0.0162621	0.0164219	-0.00607469	-0.00653021	-0.00715444	0.0292248	0.0298655	0.0307434	-0.0385402	-0.038355	-0.0384568
129	0.0352447	0.0352447	0.0355821	0.0479336	0.0479336	0.0481156	-0.00275417	-0.00275417	-0.00266976	0.00401033	0.0042091	0.00448149	-0.0125696	-0.0129462	-0.0134622	0.0366201	0.0364423	0.0364651
130	0.00705527	0.00705527	0.00726997	-0.121416	-0.121416	-0.121936	0.0254856	0.0254856	0.0257573	-0.00292661	-0.00375767	-0.00489654	0.0353553	0.0369294	0.0390865	-0.0635022	-0.0627592	-0.0619888
131	0.0959339	0.0959339	0.0963935	0.0285233	0.0285233	0.0276784	0.0201007	0.0201007	0.0208368	0.00366831	0.00326479	0.00271182	0.00657674	0.00744362	0.00863156	0.0588691	0.0593324	0.0598585
132	-0.0366262	-0.0366262	-0.0366186	-0.0422102	-0.0422102	-0.0422561	0.00126458	0.00126458	0.00114587	-0.0037009	-0.00388853	-0.00414565	0.00602781	0.00637704	0.00685561	-0.0386187	-0.0384571	-0.0384002
133	0.0644192	0.0644192	0.0650796	-0.00380971	-0.00380971	-0.0041857	0.0195719	0.0195719	0.0201028	0.00407836	0.00400785	0.00391124	0.00853074	0.00859895	0.00869242	0.0283713	0.028369	0.0285208
134	0.029609	0.029609	0.0296975	0.0300899	0.0300899	0.0301813	0.00065623	0.00065623	0.00076168	0.00242215	0.00250819	0.0026261	-0.00386249	-0.0040764	-0.00436954	0.0293058	0.0291779	0.0291995
135	0.0376996	0.0376996	0.0377268	0.0339604	0.0339604	0.0340339	0.00241588	0.00241588	0.00240573	0.00324626	0.00336771	0.00353414	-0.00293165	-0.00328019	-0.00375781	0.0366909	0.0364638	0.0362159
136	0.00945378	0.00945378	0.00964184	0.0104133	0.0104133	0.0104953	-7.148e-05	-7.148e-05	-0.00012837	0.00032007	0.00028188	0.00022953	-0.00275228	-0.00267745	-0.00257492	0.00790965	0.00794627	0.00802158
137	0.038695	0.038695	0.0387993	0.0433392	0.0433392	0.043519	0.00063829	0.00063829	0.00056576	0.00349484	0.00355724	0.00364276	-0.0104245	-0.0105367	-0.0106904	0.0370478	0.036998	0.0370371
138	0.01526	0.01526	0.0153448	0.0214481	0.0214481	0.0215418	-0.00120934	-0.00120934	-0.00111772	0.0015557	0.00167736	0.00184407	-0.00657247	-0.00679525	-0.00710053	0.015222	0.0151209	0.0151676
139	0.00314178	0.00314178	0.00325971	-0.0589014	-0.0589014	-0.0595218	0.0170445	0.0170445	0.0173511	-0.00337474	-0.00379639	-0.00437419	0.018205	0.0190622	0.0202368	-0.0270265	-0.026591	-0.0263081
140	0.0878403	0.0878403	0.0879595	0.0434205	0.0434205	0.0428777	0.0129036	0.0129036	0.0134452	0.00504361	0.0048817	0.00465981	-0.00308578	-0.00272516	-0.00223097	0.0582819	0.0584806	0.0587518
141	-0.0274947	-0.0274947	-0.0266541	-0.28277	-0.28277	-0.283289	0.058973	0.058973	0.0591407	-0.00904077	-0.00998821	-0.0112866	0.0888019	0.0905065	0.0928424	-0.144036	-0.143279	-0.142592
142	0.033837	0.033837	0.0339802	0.0477889	0.0477889	0.0478686	-0.0031682	-0.0031682	-0.00318761	0.00422935	0.00432739	0.00446174	-0.014026	-0.0142063	-0.0144534	0.034824	0.0347418	0.0346893
143	0.0185913	0.0185913	0.0187225	0.0196011	0.0196011	0.0196216	0.00121385	0.00121385	0.00125887	0.0001584	-4.777e-05	-0.0003303	-0.00529514	-0.00471207	-0.00391304	0.0156782	0.0160551	0.0166371
144	0.0116906	0.0116906	0.0118238	-0.0454392	-0.0454392	-0.0458696	0.0147155	0.0147155	0.0150588	-0.00225115	-0.0026581	-0.00321578	0.0173436	0.0181563	0.01927	-0.0156312	-0.0152255	-0.0147566
145	-0.0163854	-0.0163854	-0.0162286	-0.0292092	-0.0292092	-0.029008	0.00347918	0.00347918	0.00343254	-0.00342886	-0.00364844	-0.00394933	0.00839923	0.00890075	0.00958801	-0.0207597	-0.0204777	-0.0199368
146	0.09263	0.09263	0.0943666	-0.0426133	-0.0426133	-0.0445258	0.0392247	0.0392247	0.0405174	-0.00430351	-0.00536679	-0.00682387	0.0257365	0.0283473	0.0319251	0.0180444	0.0195919	0.0210928
147	-0.029276	-0.029276	-0.0283676	-0.22371	-0.22371	-0.224948	0.0488234	0.0488234	0.0495508	-0.00621174	-0.00704237	-0.00818064	0.0715504	0.0729652	0.074904	-0.109547	-0.108963	-0.108674
148	0.0393625	0.0393625	0.0395155	0.042336	0.042336	0.0425151	0.00096474	0.00096474	0.0009578	0.00317684	0.00330266	0.00347509	-0.00764604	-0.00787685	-0.00819315	0.0388315	0.0387265	0.0387549
149	-0.0175726	-0.0175726	-0.0174815	-0.0338301	-0.0338301	-0.0336267	0.00518221	0.00518221	0.00501457	-0.00286931	-0.00302103	-0.00322894	0.0106607	0.0108816	0.0111842	-0.0208564	-0.0207873	-0.0206569
150	0.0176744	0.0176744	0.0177246	0.0180773	0.0180773	0.0180378	7.33e-05	7.33e-05	0.00015352	0.00114015	0.00113795	0.00113493	-0.00476477	-0.00472848	-0.00467874	0.0145259	0.01456	0.0146475
151	0.123116	0.123116	0.124261	-0.0950145	-0.0950145	-0.0965531	0.0415175	0.0415175	0.0424443	0.00156747	0.00068181	-0.00053188	0.0466929	0.0485264	0.0510388	-0.00523652	-0.00428876	-0.00360179
152	0.0879765	0.0879765	0.0894448	-0.0276174	-0.0276174	-0.0292049	0.0334742	0.0334742	0.0345719	3.377e-05	-0.00045429	-0.00112312	0.0226783	0.0236309	0.0249363	0.0285689	0.0290334	0.0291802
153	0.00773534	0.00773534	0.00811156	0.00742305	0.00742305	0.00751376	0.0008624	0.0008624	0.00098319	-4.468e-05	-0.00011686	-0.00021579	-0.00248645	-0.00218615	-0.00177462	0.00575433	0.00598244	0.00650654
154	0.100368	0.100368	0.102211	-0.0210769	-0.0210769	-0.023184	0.0342054	0.0342054	0.0358876	-0.00182384	-0.00259231	-0.00364541	0.0200637	0.0222212	0.0251779	0.0313683	0.0327574	0.0342361
155	0.00448021	0.00448021	0.0044033	-0.00456913	-0.00456913	-0.0045425	0.00366359	0.00366359	0.00355293	-0.00211385	-0.0024007	-0.00279378	0.00322754	0.00387077	0.00475224	0.00020815	0.00056454	0.00096889
156	0.11565	0.11565	0.11699	-0.0625104	-0.0625104	-0.0635426	0.0336648	0.0336648	0.0344395	0.00412053	0.00344347	0.00251564	0.0247146	0.0258445	0.0273928	-1.051e-05	0.00044232	0.00080543
157	-0.0164283	-0.0164283	-0.016434	-0.0211223	-0.0211223	-0.021088	0.00166701	0.00166701	0.00165816	-0.00192479	-0.00201308	-0.00213407	0.00247934	0.00267379	0.00294025	-0.0189008	-0.0187946	-0.0186237
158	0.044128	0.044128	0.0442626	0.0387812	0.0387812	0.0391082	0.00332924	0.00332924	0.00317159	0.00187077	0.00182572	0.00176399	-0.0059825	-0.00584204	-0.00564955	0.0379987	0.0380942	0.0383942
159	0.147052	0.147052	0.147336	-0.216794	-0.216794	-0.217076	0.0872669	0.0872669	0.0870466	-0.00187711	-0.00260287	-0.00359743	0.117326	0.118873	0.120993	-0.0140782	-0.013257	-0.0126339
160	-0.0130629	-0.0130629	-0.0131298	-0.0293377	-0.0293377	-0.0293483	0.00562345	0.00562345	0.00551789	-0.00046079	-0.00051713	-0.00059433	0.00439993	0.0043085	0.00418321	-0.0197751	-0.0199229	-0.0202415
161	0.0850125	0.0850125	0.0856383	0.0180449	0.0180449	0.0174673	0.0198514	0.0198514	0.0204176	0.00297196	0.00272086	0.00237675	0.00787913	0.00837445	0.00905322	0.0487474	0.0489916	0.0493149
162	0.115213	0.115213	0.116616	-0.0167898	-0.0167898	-0.0186952	0.0387867	0.0387867	0.0401521	-0.0004706	-0.0011707	-0.00213009	0.0242111	0.0257409	0.0278372	0.0457375	0.0465671	0.047164
163	0.0357504	0.0357504	0.0360151	0.0491969	0.0491969	0.0492483	-0.00288658	-0.00288658	-0.00275993	0.00410728	0.00422313	0.0043819	-0.0133823	-0.0135793	-0.0138493	0.0370353	0.0369541	0.037021
164	0.00928102	0.00928102	0.00929243	-0.0541293	-0.0541293	-0.0544323	0.017235	0.017235	0.017463	-0.00347259	-0.00386494	-0.00440262	0.0243831	0.0249868	0.025814	-0.0159838	-0.0157725	-0.0155579
165	0.0233734	0.0233734	0.0233787	0.0250107	0.0250107	0.0252095	0.00122646	0.00122646	0.00113308	0.00255795	0.00267832	0.00284327	-0.00602261	-0.00632199	-0.00673226	0.0227725	0.0225935	0.0224536
166	0.00792362	0.00792362	0.00778136	-0.0387861	-0.0387861	-0.0393105	0.0124558	0.0124558	0.0127878	-0.00128291	-0.00170412	-0.00228134	0.0110228	0.0118137	0.0128975	-0.0165904	-0.0162207	-0.0159065
167	0.111483	0.111483	0.113015	-0.0705919	-0.0705919	-0.0717724	0.0324381	0.0324381	0.0334018	0.00309179	0.00226496	0.0011319	0.024175	0.0257435	0.0278929	-0.0108871	-0.0101454	-0.00934578
168	0.0074398	0.0074398	0.00757186	0.0140121	0.0140121	0.0137664	-0.00108439	-0.00108439	-0.00086821	0.00162181	0.00157623	0.00151376	-0.00721377	-0.00705191	-0.00683009	0.00733572	0.007452	0.00758182
169	0.0734549	0.0734549	0.074414	-0.00420027	-0.00420027	-0.00514	0.0224494	0.0224494	0.0232682	0.00161044	0.00118007	0.0005903	0.0079619	0.00911441	0.0106938	0.0278215	0.0285436	0.0294123
170	0.0336454	0.0336454	0.0337857	0.0406941	0.0406941	0.0407961	-0.00107222	-0.00107222	-0.00095552	0.00299118	0.00309822	0.0032449	-0.00912241	-0.00931757	-0.00958502	0.0334907	0.0334026	0.0335005
171	0.0192321	0.0192321	0.0199367	-0.0668839	-0.0668839	-0.0680196	0.0237684	0.0237684	0.0245727	-0.00364276	-0.0042887	-0.00517389	0.0223266	0.0238117	0.0258468	-0.0244315	-0.0235924	-0.022774
172	0.0981092	0.0981092	0.0986362	0.0440873	0.0440873	0.0435423	0.0145761	0.0145761	0.015183	0.00463765	0.00433886	0.00392939	-0.00017035	0.00054985	0.00153677	0.0631307	0.0635521	0.0641915
173	-0.00138261	-0.00138261	-0.00143182	-0.0108381	-0.0108381	-0.0107688	0.00393677	0.00393677	0.00380341	-0.00251177	-0.00277145	-0.0031273	0.00413431	0.00472745	0.00554028	-0.00527878	-0.00494531	-0.00455241
174	0.0182625	0.0182625	0.0180706	-0.0972487	-0.0972487	-0.09797	0.0232775	0.0232775	0.023637	-0.00170892	-0.00251347	-0.00361602	0.0307301	0.0323151	0.0344872	-0.0449501	-0.0441696	-0.0434618
175	0.023069	0.023069	0.0230821	-0.0600185	-0.0600185	-0.0612094	0.0233722	0.0233722	0.0240567	-0.00386803	-0.00451197	-0.00539441	0.0225475	0.0239501	0.0258723	-0.0179669	-0.0172082	-0.0166748
176	0.188864	0.188864	0.190144	-0.0119648	-0.0119648	-0.0135066	0.0401588	0.0401588	0.0411776	0.00574385	0.00507576	0.00416022	0.0336946	0.0350251	0.0368484	0.0676324	0.0682948	0.0686797
177	-0.023635	-0.023635	-0.023658	-0.0332659	-0.0332659	-0.0333414	0.00251924	0.00251924	0.00254206	-0.00263622	-0.00280807	-0.00304357	0.00761023	0.00790314	0.00830455	-0.0257727	-0.0256516	-0.0255384
178	0.115379	0.115379	0.11653	-0.12342	-0.12342	-0.124354	0.0446253	0.0446253	0.0449962	0.00276593	0.00196962	0.00087838	0.0462546	0.0478278	0.0499837	-0.0297738	-0.028997	-0.0284961
179	0.0304602	0.0304602	0.0304027	-0.0232543	-0.0232543	-0.023795	0.0159859	0.0159859	0.0162775	-0.0014766	-0.00184939	-0.00236026	0.0162957	0.0168714	0.0176604	0.00755061	0.00775355	0.00778267
180	0.0489129	0.0489129	0.0491024	-0.0306219	-0.0306219	-0.0312158	0.0244208	0.0244208	0.0245941	0.00027169	-4.995e-05	-0.00049073	0.0189807	0.0195087	0.0202321	0.0130513	0.0132576	0.0131197
181	0.0391033	0.0391033	0.0392992	0.0436191	0.0436191	0.0438166	0.00039382	0.00039382	0.0004534	0.00371689	0.0038425	0.00401463	-0.00952858	-0.00975406	-0.010063	0.0382013	0.0381014	0.0382216
182	0.109798	0.109798	0.111995	-0.0174009	-0.0174009	-0.0190956	0.0364234	0.0364234	0.0375968	-0.00380417	-0.0048629	-0.00631376	0.0183714	0.0211838	0.0250377	0.0335897	0.0353433	0.0372252
183	0.0622368	0.0622368	0.0632089	-0.117422	-0.117422	-0.11949	0.036012	0.036012	0.0372914	-0.00231993	-0.00333666	-0.00472995	0.0388677	0.0410583	0.0440601	-0.0448618	-0.043688	-0.0428688
184	0.0467812	0.0467812	0.0478985	-0.0751915	-0.0751915	-0.0769765	0.0340459	0.0340459	0.0354083	-0.00517388	-0.00607712	-0.00731489	0.0262628	0.0284886	0.0315388	-0.0200567	-0.0187341	-0.0173442
185	0.0215637	0.0215637	0.0217016	-0.0560058	-0.0560058	-0.0566153	0.0229315	0.0229315	0.0233875	-0.00201546	-0.0022081	-0.00247208	0.0257553	0.02578	0.025814	-0.00933446	-0.00950233	-0.00988588
186	0.0795037	0.0795037	0.079736	0.0360255	0.0360255	0.0356097	0.011873	0.011873	0.0123804	0.00519428	0.00500037	0.00473465	-0.00262995	-0.00215924	-0.00151419	0.0504628	0.0507396	0.0512106
187	0.179257	0.179257	0.180547	-0.0191266	-0.0191266	-0.0206226	0.0385452	0.0385452	0.0395512	0.00512108	0.00453405	0.00372959	0.0325568	0.0335288	0.0348608	0.0570964	0.0574814	0.057519
188	0.0802609	0.0802609	0.0810805	-0.0230222	-0.0230222	-0.0242156	0.0295756	0.0295756	0.0303641	-0.00187101	-0.00260081	-0.00360092	0.0225695	0.0242588	0.0265738	0.0272519	0.0282114	0.0291213
189	0.239198	0.239198	0.239993	-0.161646	-0.161646	-0.162854	0.094687	0.094687	0.0950684	-1.81e-05	-0.00072537	-0.00169459	0.108443	0.109903	0.111904	0.0414655	0.0422185	0.0424236
190	0.0134936	0.0134936	0.014522	-0.207448	-0.207448	-0.208312	0.0542212	0.0542212	0.0547651	-0.00189809	-0.00236225	-0.00299832	0.080588	0.0812735	0.0822129	-0.0745372	-0.0743159	-0.0743326

## Sheet: rPT2 tetramers
#	Label	EtotDFT[CBS]	EtotDFT[X+1]	EtotDFT[X]	EtotHF[CBS]	EtotHF[X+1]	EtotHF[X]	Ec(rSE)[CBS]	Ec(rSE)[X+1]	Ec(rSE)[X]	EcSOSEX[CBS]	EcSOSEX[X+1]	EcSOSEX[X]	EcRPA[CBS]	EcRPA[X+1]	EcRPA[X]	Etot[CBS]	Etot[X+1]	Etot[X]
1	0001_3H2O_CH4	-0.00916337	-0.00916337	-0.00916795	0.0233337	0.0233337	0.0236621	-0.0105419	-0.0105419	-0.0109063	-0.00108033	-0.00092083	-0.00070225	0.00139386	0.0011116	0.00072481	0.0131053	0.0129825	0.0127783
2	0002_3H2O_CH4	-0.0134894	-0.0134894	-0.0139046	0.0520704	0.0520704	0.0525567	-0.0176877	-0.0176877	-0.0180253	0.00225751	0.00279971	0.00354272	-0.00877843	-0.00995274	-0.011562	0.0278617	0.0272296	0.0265122
3	0003_3H2O_CH4	-0.0398459	-0.0398459	-0.0405152	0.0219102	0.0219102	0.0227158	-0.0153989	-0.0153989	-0.015879	0.00040303	0.00096374	0.00173212	-0.00213819	-0.00345501	-0.00525954	0.00477624	0.00402013	0.00330936
4	0004_3H2O_CH4	-0.0217154	-0.0217154	-0.0216082	0.00764892	0.00764892	0.00788557	-0.00973616	-0.00973616	-0.00992165	0.00076438	0.00110643	0.00157517	-0.00099553	-0.00175403	-0.00279344	-0.00231839	-0.00273483	-0.00325436
5	0005_3H2O_CH4	-0.0530405	-0.0530405	-0.0538199	0.0483692	0.0483692	0.0491399	-0.0273459	-0.0273459	-0.0279592	0.00230514	0.00294795	0.00382885	-0.0151488	-0.016556	-0.0184844	0.00817971	0.00741534	0.00652511
6	0006_3H2O_CH4	-0.00138302	-0.00138302	-0.00136547	0.00173382	0.00173382	0.00170383	-0.00136386	-0.00136386	-0.00137391	0.00015093	0.00018734	0.00023722	0.0013432	0.0012617	0.00115	0.0018641	0.00181899	0.00171716
7	0007_3H2O_CH4	-0.00170516	-0.00170516	-0.00157279	0.0245001	0.0245001	0.0246669	-0.00823258	-0.00823258	-0.00837601	0.00067181	0.00099795	0.00144489	-0.00222344	-0.00286032	-0.00373308	0.0147159	0.0144051	0.0140027
8	0008_3H2O_CH4	-0.00945305	-0.00945305	-0.00943746	-0.0104906	-0.0104906	-0.0103038	0.00038521	0.00038521	0.00019675	-0.00050846	-0.00044813	-0.00036546	0.0030914	0.00290785	0.00265632	-0.00752246	-0.00764568	-0.00781613
9	0009_3H2O_CH4	-0.00035577	-0.00035577	-0.00028148	0.0081648	0.0081648	0.00792315	-0.00366666	-0.00366666	-0.00341151	0.00045145	0.00050725	0.00058371	-0.00115208	-0.0012028	-0.00127231	0.00379752	0.00380259	0.00382304
10	0010_3H2O_CH4	0.00847246	0.00847246	0.00846051	0.00432268	0.00432268	0.00427774	0.00110565	0.00110565	0.00107737	3.34e-05	1.096e-05	-1.979e-05	0.00227228	0.00229238	0.00231994	0.007734	0.00773167	0.00765527
11	0011_3H2O_CH4	0.00143909	0.00143909	0.00148421	0.00791569	0.00791569	0.00793093	-0.00213197	-0.00213197	-0.00216395	0.00057615	0.00062043	0.00068109	-0.00245318	-0.0025285	-0.00263172	0.0039067	0.00387564	0.00381635
12	0012_3H2O_CH4	-0.00700468	-0.00700468	-0.0070354	-0.00662166	-0.00662166	-0.00651931	-6.66e-05	-6.66e-05	-0.0002513	-9.599e-05	-0.00010148	-0.00010902	0.00064198	0.00059997	0.0005424	-0.00614227	-0.00618977	-0.00633723
13	0013_3H2O_CH4	0.00423751	0.00423751	0.00424492	-0.00323142	-0.00323142	-0.00314573	0.0023652	0.0023652	0.00233021	-0.00012432	-3.201e-05	9.448e-05	0.00310605	0.00288158	0.00257397	0.00211552	0.00198335	0.00185294
14	0014_3H2O_CH4	-0.00971391	-0.00971391	-0.00973311	-0.00764682	-0.00764682	-0.00755944	-0.00023798	-0.00023798	-0.00028039	-8.579e-05	-1.844e-05	7.386e-05	0.00046345	0.00030916	9.772e-05	-0.00750715	-0.00759409	-0.00766825
15	0015_3H2O_CH4	0.00890494	0.00890494	0.00892852	0.0071075	0.0071075	0.0071146	0.0003315	0.0003315	0.00035286	0.00026256	0.00028855	0.00032417	0.00034011	0.00030556	0.00025822	0.00804167	0.00803311	0.00804985
16	0016_3H2O_CH4	-0.00017966	-0.00017966	-0.0001143	-0.00373002	-0.00373002	-0.00363828	0.00135812	0.00135812	0.00118952	-0.0003812	-0.00038879	-0.00039919	0.00238915	0.00236498	0.00233187	-0.00036395	-0.0003957	-0.00051608
17	0017_3H2O_CH4	-0.00935203	-0.00935203	-0.00939213	-0.00760636	-0.00760636	-0.00768268	-0.00059995	-0.00059995	-0.00053491	7.358e-05	5.363e-05	2.629e-05	-0.00025514	-0.00022466	-0.00018288	-0.00838787	-0.00837733	-0.00837418
18	0018_3H2O_CH4	-0.00972199	-0.00972199	-0.0097062	-0.00699685	-0.00699685	-0.00709213	-0.0006614	-0.0006614	-0.00073558	0.00012719	3.869e-05	-8.258e-05	-0.00066673	-0.00051358	-0.0003037	-0.00819779	-0.00813313	-0.00821399
19	0019_3H2O_CH4	-0.0272666	-0.0272666	-0.0276721	0.0296407	0.0296407	0.0299592	-0.0147064	-0.0147064	-0.0149606	0.00163334	0.00215862	0.00287845	-0.00427506	-0.00543748	-0.00703043	0.0122926	0.0116554	0.0108466
20	0020_3H2O_CH4	-0.00459233	-0.00459233	-0.0046519	0.0131163	0.0131163	0.0131352	-0.00563328	-0.00563328	-0.00582142	0.00013027	0.00015963	0.00019987	-0.00072923	-0.00079397	-0.00088269	0.00688404	0.00684866	0.00663096
21	0021_3H2O_CH4	-0.0237404	-0.0237404	-0.0242392	0.0391734	0.0391734	0.0394879	-0.0166351	-0.0166351	-0.0168762	0.00098819	0.00133422	0.00180841	-0.00329998	-0.00398993	-0.00493541	0.0202265	0.0198826	0.0194847
22	0022_3H2O_CH4	-0.00620944	-0.00620944	-0.00614731	-0.0040916	-0.0040916	-0.00392658	-0.00122182	-0.00122182	-0.00129549	6.034e-05	0.00023712	0.00047937	0.0025811	0.00220155	0.00168142	-0.00267197	-0.00287475	-0.00306128
23	0023_3H2O_CH4	-0.0438344	-0.0438344	-0.0442221	0.0417131	0.0417131	0.0421933	-0.0245318	-0.0245318	-0.0249703	0.00204795	0.00242024	0.00293042	-0.0159487	-0.0167089	-0.0177507	0.0032806	0.00289266	0.00240275
24	0024_3H2O_CH4	0.00103611	0.00103611	0.0011186	-0.00975933	-0.00975933	-0.00984967	0.00318583	0.00318583	0.00309075	-0.00047083	-0.00052859	-0.00060774	0.00521884	0.00528913	0.00538544	-0.00182549	-0.00181296	-0.00198122
25	0025_3H2O_CH4	-0.0127997	-0.0127997	-0.0128798	0.0125183	0.0125183	0.0125532	-0.00725267	-0.00725267	-0.0072831	0.00030101	0.00044263	0.00063671	-0.00432066	-0.00454995	-0.00486417	0.00124603	0.00115836	0.00104265
26	0026_3H2O_CH4	-0.010029	-0.010029	-0.0100666	-0.00879404	-0.00879404	-0.00876121	-0.0003712	-0.0003712	-0.0005046	3.181e-05	-1.953e-05	-8.988e-05	0.00052856	0.00058162	0.00065433	-0.00860487	-0.00860315	-0.00870136
27	0027_3H2O_CH4	-0.0052589	-0.0052589	-0.00530363	-0.00040639	-0.00040639	-0.00019456	-0.00180851	-0.00180851	-0.00194406	-0.00057776	-0.00040222	-0.00016166	0.0013948	0.00103778	0.00054852	-0.00139786	-0.00157934	-0.00175175
28	0028_3H2O_CH4	-0.00792811	-0.00792811	-0.00795077	-0.0102067	-0.0102067	-0.0100787	0.00102089	0.00102089	0.00087461	-0.00015749	-0.00015106	-0.00014224	0.00180847	0.0017329	0.00162934	-0.00753487	-0.007604	-0.00771703
29	0029_3H2O_CH4	0.00784331	0.00784331	0.00780468	0.0160732	0.0160732	0.0160551	-0.00286807	-0.00286807	-0.00271406	0.00059916	0.00067248	0.00077296	-0.00379145	-0.00385888	-0.00395127	0.0100128	0.0100187	0.0101627
30	0030_3H2O_CH4	0.0086438	0.0086438	0.00862293	0.00102223	0.00102223	0.0010988	0.002503	0.002503	0.00246858	-0.00017927	-0.0001162	-2.977e-05	0.00308558	0.00291884	0.00269035	0.00643153	0.00632787	0.00622796
31	0031_3H2O_CH4	-0.00159268	-0.00159268	-0.00164722	0.00403839	0.00403839	0.00422726	-0.00167393	-0.00167393	-0.00173374	-6.17e-05	8.417e-05	0.00028407	-0.00129597	-0.00157424	-0.00195557	0.00100679	0.00087439	0.00082202
32	0032_3H2O_CH4	-0.00599713	-0.00599713	-0.0059989	-0.00479488	-0.00479488	-0.00461776	-4.219e-05	-4.219e-05	-0.0001757	0.00015469	0.0002668	0.00042042	-0.00054539	-0.00080615	-0.00116348	-0.00522776	-0.00537641	-0.00553652
33	0033_3H2O_CH4	0.0114851	0.0114851	0.0114703	0.00644569	0.00644569	0.00639606	0.00165985	0.00165985	0.00166362	8.051e-05	6.315e-05	3.934e-05	0.00195799	0.00196147	0.00196624	0.010144	0.0101301	0.0100652
34	0034_3H2O_CH4	0.0046985	0.0046985	0.00472707	0.00794924	0.00794924	0.00786131	-0.00101242	-0.00101242	-0.00099511	0.00061954	0.00057259	0.00050825	-0.00230705	-0.0021908	-0.00203149	0.00524931	0.00531861	0.00534297
35	0035_3H2O_CH4	0.0044718	0.0044718	0.00449672	0.00557282	0.00557282	0.00560879	-0.00043997	-0.00043997	-0.00044861	1.68e-06	-1.557e-05	-3.921e-05	-0.00024236	-0.00017046	-7.193e-05	0.00489218	0.00494683	0.00504904
36	0036_3H2O_CH4	0.00459462	0.00459462	0.00461072	0.013176	0.013176	0.0132058	-0.00317729	-0.00317729	-0.00316166	0.00092316	0.00104668	0.00121595	-0.00332534	-0.00355815	-0.00387718	0.00759651	0.00748723	0.00738289
37	0037_3H2O_CH4	-0.00974054	-0.00974054	-0.0097644	0.00392068	0.00392068	0.00358146	-0.00566258	-0.00566258	-0.00533207	0.00057874	0.00063328	0.00070803	-0.00291267	-0.00296975	-0.00304796	-0.00407584	-0.00407837	-0.00409054
38	0038_3H2O_CH4	-0.00744369	-0.00744369	-0.00749389	0.0488255	0.0488255	0.049142	-0.0182991	-0.0182991	-0.0185539	0.00159594	0.00197068	0.00248421	-0.0102581	-0.0109455	-0.0118873	0.0218643	0.0215517	0.021185
39	0039_3H2O_CH4	-0.015288	-0.015288	-0.0152507	0.043012	0.043012	0.0431541	-0.0195345	-0.0195345	-0.019602	0.00253099	0.0029414	0.00350381	-0.00901539	-0.00981107	-0.0109014	0.016993	0.0166078	0.0161545
40	0040_3H2O_CH4	-0.0482146	-0.0482146	-0.0490289	0.0277836	0.0277836	0.028667	-0.0179184	-0.0179184	-0.0185346	0.00198805	0.00262667	0.00350182	-0.00751215	-0.00894603	-0.010911	0.00434108	0.00354581	0.00272331
41	0041_3H2O_CH4	-0.0199602	-0.0199602	-0.0201928	0.0360394	0.0360394	0.0362835	-0.0178205	-0.0178205	-0.0179784	-0.00015866	0.0001114	0.00048149	-0.00257133	-0.00304356	-0.0036907	0.015489	0.0152868	0.0150959
42	0042_3H2O_CH4	-0.012174	-0.012174	-0.0121757	-0.00456326	-0.00456326	-0.00430828	-0.00255202	-0.00255202	-0.00274721	-0.00014464	-4.282e-05	9.671e-05	-0.00174864	-0.00194306	-0.0022095	-0.00900856	-0.00910116	-0.00916828
43	0043_3H2O_CH4	-0.00188375	-0.00188375	-0.00185738	-0.00111307	-0.00111307	-0.00114902	-0.00019339	-0.00019339	-0.00013326	-3.632e-05	-1.663e-05	1.035e-05	0.0005597	0.00053136	0.00049252	-0.00078307	-0.00079173	-0.00077941
44	0044_3H2O_CH4	-0.0117599	-0.0117599	-0.011844	-0.00529556	-0.00529556	-0.00537184	-0.00214376	-0.00214376	-0.00204833	0.00020494	0.0002191	0.00023851	-0.00213558	-0.00212801	-0.00211764	-0.00936996	-0.00934823	-0.00929929
45	0045_3H2O_CH4	0.00872448	0.00872448	0.00870678	0.0078667	0.0078667	0.00793708	-0.0001533	-0.0001533	-0.00023416	-7.372e-05	-5.492e-05	-2.916e-05	0.00105194	0.0010038	0.00093784	0.00869163	0.00866229	0.00861161
46	0046_3H2O_CH4	-0.0155377	-0.0155377	-0.0154979	-0.0201721	-0.0201721	-0.0200883	0.00107857	0.00107857	0.00091945	-0.00053072	-0.00047243	-0.00039255	0.00396716	0.00377141	0.00350317	-0.0156571	-0.0157946	-0.0160582
47	0047_3H2O_CH4	-0.00273375	-0.00273375	-0.00264846	0.00254447	0.00254447	0.00249734	-0.00271751	-0.00271751	-0.00274907	0.0004787	0.00059867	0.00076308	0.00157376	0.00130847	0.00094493	0.00187941	0.0017341	0.00145628
48	0048_3H2O_CH4	-0.00355559	-0.00355559	-0.00359555	-0.00177824	-0.00177824	-0.00185642	-0.00061705	-0.00061705	-0.00055052	0.00043108	0.00044058	0.0004536	-0.00115001	-0.00115	-0.00114999	-0.00311422	-0.00310472	-0.00310334
49	0049_3H2O_CH4	0.0019428	0.0019428	0.00194283	-0.00391096	-0.00391096	-0.00394499	0.00179461	0.00179461	0.00180283	2.304e-05	6.274e-05	0.00011714	0.00308852	0.00294899	0.00275779	0.00099521	0.00089538	0.00073278
50	0050_3H2O_CH4	-0.00805062	-0.00805062	-0.00812256	-0.00822966	-0.00822966	-0.00826648	-3.264e-05	-3.264e-05	-2.472e-05	-0.00037247	-0.00043674	-0.00052482	0.00141278	0.00154641	0.00172952	-0.00722199	-0.00715264	-0.0070865
51	0051_3H2O_CH4	-0.00566033	-0.00566033	-0.00571543	-0.00503686	-0.00503686	-0.00512059	-5.093e-05	-5.093e-05	6.382e-05	-0.00016326	-0.0001432	-0.00011572	0.00095429	0.00091665	0.00086507	-0.00429676	-0.00431435	-0.00430743
52	0052_3H2O_CH4	-0.0232455	-0.0232455	-0.0229831	0.0160773	0.0160773	0.0164028	-0.0129421	-0.0129421	-0.0132715	0.00076875	0.00114038	0.00164965	-0.00389827	-0.00466987	-0.00572724	5.68e-06	-0.00039429	-0.00094632
53	0053_3H2O_CH4	-0.0132837	-0.0132837	-0.013146	0.00639488	0.00639488	0.00629122	-0.00676445	-0.00676445	-0.00671168	0.00074795	0.00103095	0.00141876	-0.00055237	-0.00109913	-0.0018484	-0.00017398	-0.00043775	-0.0008501
54	0054_3H2O_CH4	-0.00371583	-0.00371583	-0.00383305	0.00162728	0.00162728	0.00164893	-0.00187415	-0.00187415	-0.00191057	0.00021073	0.00021771	0.00022727	-0.00078439	-0.0008077	-0.00083964	-0.00082052	-0.00083686	-0.00087402
55	0055_3H2O_CH4	-0.00042781	-0.00042781	-0.00049084	0.0006608	0.0006608	0.00068557	-0.00050245	-0.00050245	-0.00048111	2.278e-05	8.271e-05	0.00016484	0.00017314	5.694e-05	-0.00010229	0.00035428	0.00029801	0.00026702
56	0056_3H2O_CH4	-0.00123459	-0.00123459	-0.00122518	-0.00013735	-0.00013735	-0.00021212	-0.00034943	-0.00034943	-0.00039543	0.0002798	0.00020483	0.00010209	-0.00044272	-0.00032503	-0.00016376	-0.0006497	-0.00060698	-0.00066922
57	0057_3H2O_CH4	-0.0106079	-0.0106079	-0.0105253	-0.00083729	-0.00083729	-0.00081445	-0.00324437	-0.00324437	-0.00326664	-5.961e-05	2.831e-05	0.00014878	-0.00108153	-0.00124807	-0.00147628	-0.0052228	-0.00530142	-0.00540858
58	0058_3H2O_CH4	-0.00262948	-0.00262948	-0.00269116	0.00021432	0.00021432	0.00024351	-0.00150599	-0.00150599	-0.00156931	0.0001195	0.00013716	0.00016137	-0.0001096	-0.00016686	-0.00024534	-0.00128178	-0.00132138	-0.00140977
59	0059_3H2O_CH4	-0.00280921	-0.00280921	-0.00283	-0.00018942	-0.00018942	-5.928e-05	-0.00097509	-0.00097509	-0.00119568	-1.732e-05	-5.081e-05	-9.669e-05	-4.528e-05	-1.313e-05	3.093e-05	-0.00122712	-0.00122845	-0.00132072
60	0060_3H2O_CH4	-0.0005005	-0.0005005	-0.00048956	0.00148914	0.00148914	0.00142432	-0.00078913	-0.00078913	-0.00065683	8.595e-05	0.00010655	0.00013478	-0.00068422	-0.00068807	-0.00069336	0.00010174	0.00011849	0.00020891
61	0061_3H2O_CH4	0.00210389	0.00210389	0.00212851	0.00243368	0.00243368	0.00250569	-0.00024009	-0.00024009	-0.00039503	0.00014621	0.00011835	8.017e-05	-0.00039316	-0.00036473	-0.00032578	0.00194664	0.00194721	0.00186505
62	0062_3H2O_CH4	1.658e-05	1.658e-05	1.433e-05	0.00016835	0.00016835	0.00025682	-6.433e-05	-6.433e-05	-0.00018433	3.258e-05	5.018e-05	7.431e-05	0.00021836	0.00015644	7.158e-05	0.00035496	0.00031064	0.00021838
63	0063_3H2O_CH4	-0.00224303	-0.00224303	-0.00222736	-0.00165803	-0.00165803	-0.00175012	-0.00023809	-0.00023809	-0.00024194	3.966e-05	-2.501e-05	-0.00011363	-0.00010791	9.54e-06	0.00017048	-0.00196437	-0.00191159	-0.00193521
64	0064_3H2O_CH4	0.00205126	0.00205126	0.00207705	0.00196666	0.00196666	0.00200542	-3.285e-05	-3.285e-05	-6.318e-05	9.308e-05	0.00013381	0.00018962	0.00013619	4.769e-05	-7.359e-05	0.00216309	0.00211532	0.00205827
65	0065_3H2O_CH4	0.00069671	0.00069671	0.00069856	0.00136834	0.00136834	0.00129037	-0.00029484	-0.00029484	-0.0001211	8.944e-05	0.00011167	0.00014214	-0.00040128	-0.000403	-0.00040537	0.00076167	0.00078218	0.00090605
66	0066_3H2O_CH4	0.00082168	0.00082168	0.00082903	0.00094619	0.00094619	0.00095964	-2.036e-05	-2.036e-05	2.106e-05	8.22e-06	5.476e-05	0.00011854	0.00016877	8.662e-05	-2.595e-05	0.00110282	0.00106721	0.00107329
67	0067_3H2O_CH4	-0.00375037	-0.00375037	-0.00384877	0.0012585	0.0012585	0.00136359	-0.0018533	-0.0018533	-0.00199893	0.00040133	0.00046376	0.00054931	-0.00027478	-0.00044052	-0.00066764	-0.00046824	-0.00057155	-0.00075366
68	0068_3H2O_CH4	-0.0166558	-0.0166558	-0.0169503	0.0129285	0.0129285	0.0132366	-0.0106106	-0.0106106	-0.010931	0.00144166	0.00174853	0.00216905	-0.00462626	-0.00527973	-0.00617521	-0.00086672	-0.00121331	-0.0017006
69	0069_3H2O_CH4	0.00039523	0.00039523	0.00037622	0.0027024	0.0027024	0.00278278	-0.00101234	-0.00101234	-0.00118046	0.0002079	0.00019046	0.00016656	-0.00042145	-0.00043247	-0.00044757	0.00147651	0.00144805	0.00132131
70	0070_3H2O_CH4	-0.00535367	-0.00535367	-0.00540868	-0.00118209	-0.00118209	-0.0015208	-0.00157456	-0.00157456	-0.00138489	0.00038819	0.00022995	1.312e-05	-0.00105183	-0.00072526	-0.00027774	-0.0034203	-0.00325196	-0.00317031
71	0071_3H2O_CH4	0.00228189	0.00228189	0.00219682	0.0075316	0.0075316	0.00769412	-0.00250847	-0.00250847	-0.0025054	0.00039539	0.0005496	0.00076093	-0.00069932	-0.00100989	-0.00143549	0.00471921	0.00456284	0.00451416
72	0072_3H2O_CH4	-0.0124399	-0.0124399	-0.012355	0.00411513	0.00411513	0.00409727	-0.00631363	-0.00631363	-0.0064189	0.00064114	0.00065565	0.00067553	-0.00367965	-0.00370581	-0.00374166	-0.005237	-0.00524866	-0.00538776
73	0073_3H2O_CH4	0.00105404	0.00105404	0.00105657	0.00248403	0.00248403	0.00253801	-0.00077804	-0.00077804	-0.00083082	7.972e-05	6.734e-05	5.037e-05	-0.00047798	-0.00044789	-0.00040666	0.00130772	0.00132543	0.0013509
74	0074_3H2O_CH4	-0.00530359	-0.00530359	-0.00540652	-0.0009741	-0.0009741	-0.00097544	-0.00168709	-0.00168709	-0.00168605	8.273e-05	8.341e-05	8.434e-05	-0.00062159	-0.00060944	-0.0005928	-0.00320006	-0.00318723	-0.00316995
75	0075_3H2O_CH4	0.00147079	0.00147079	0.00148766	0.00288833	0.00288833	0.00286945	-0.0005969	-0.0005969	-0.0006257	0.00017913	0.00015225	0.00011541	-0.00075945	-0.00071695	-0.00065871	0.00171111	0.00172673	0.00170045
76	0076_3H2O_CH4	-0.00265529	-0.00265529	-0.00266319	-0.00107337	-0.00107337	-0.00094892	-0.00054886	-0.00054886	-0.00060945	-0.00013793	-5.046e-05	6.94e-05	0.00011739	-5.354e-05	-0.00028776	-0.00164277	-0.00172623	-0.00177674
77	0077_3H2O_CH4	-0.00060542	-0.00060542	-0.00058658	0.00259701	0.00259701	0.00253891	-0.00127357	-0.00127357	-0.001182	0.00016697	0.00018209	0.0002028	-0.00064596	-0.00066244	-0.00068502	0.00084446	0.00084309	0.00087469
78	0078_3H2O_CH4	0.0009676	0.0009676	0.00097393	0.00120109	0.00120109	0.00123914	-0.00010258	-0.00010258	-0.00010645	-3.725e-05	2.425e-05	0.00010854	0.00012154	-1.147e-05	-0.00019375	0.00118281	0.0011113	0.00104747
79	0079_3H2O_CH4	-0.00179552	-0.00179552	-0.00181318	-0.00022568	-0.00022568	-0.00012686	-0.00057184	-0.00057184	-0.00062583	-6.779e-05	-7.09e-06	7.61e-05	-0.0002715	-0.0003954	-0.0005652	-0.0011368	-0.00120001	-0.00124179
80	0080_3H2O_CH4	-0.00097795	-0.00097795	-0.00098288	-7.86e-06	-7.86e-06	5.115e-05	-0.00045447	-0.00045447	-0.00048048	-0.00010247	-9.215e-05	-7.8e-05	2.053e-05	2.397e-05	2.868e-05	-0.00054427	-0.00053051	-0.00047865
81	0081_3H2O_CH4	-0.00296032	-0.00296032	-0.00292989	-0.00130685	-0.00130685	-0.00114186	-0.00067172	-0.00067172	-0.00094818	8.435e-05	0.00010834	0.00014123	0.00038889	0.00028937	0.00015297	-0.00150533	-0.00158086	-0.00179584
82	0082_3H2O_CH4	-0.00508673	-0.00508673	-0.00481944	0.0333614	0.0333614	0.0333395	-0.0121006	-0.0121006	-0.0121367	0.00105979	0.00130436	0.00163951	-0.00567205	-0.00607256	-0.00662141	0.0166485	0.0164926	0.0162209
83	0083_3H2O_CH4	-0.00298564	-0.00298564	-0.00302643	9.434e-05	9.434e-05	0.00010232	-0.00121707	-0.00121707	-0.0011882	0.00015198	0.00020128	0.00026882	-0.00032484	-0.00042874	-0.00057111	-0.00129559	-0.00135019	-0.00138817
84	0084_3H2O_CH4	-0.00254479	-0.00254479	-0.00258202	0.00134436	0.00134436	0.00126067	-0.00204112	-0.00204112	-0.00198253	0.00035275	0.00041168	0.00049243	-0.00035068	-0.00047939	-0.00065578	-0.00069469	-0.00076448	-0.00088521
85	0085_3H2O_CH4	0.00036316	0.00036316	0.00036836	-0.00021625	-0.00021625	-0.00033238	0.00014141	0.00014141	0.0003907	-3.965e-05	3.126e-05	0.00012844	0.00055692	0.00045799	0.00032242	0.00044243	0.00041441	0.00050918
86	0086_3H2O_CH4	0.00257721	0.00257721	0.00269075	-0.00452096	-0.00452096	-0.00472806	0.00158968	0.00158968	0.00172131	-0.0002526	-0.00020478	-0.00013926	0.00381902	0.00372346	0.00359251	0.00063514	0.0005874	0.0004465
87	0087_3H2O_CH4	-0.000774	-0.000774	-0.00078529	-0.0004746	-0.0004746	-0.00034729	-6.58e-06	-6.58e-06	-0.00025012	9.97e-05	7.997e-05	5.294e-05	8.668e-05	7.783e-05	6.57e-05	-0.00029481	-0.00032339	-0.00047878
88	0088_3H2O_CH4	-0.00108841	-0.00108841	-0.0011393	0.00018289	0.00018289	0.00013601	-0.00033587	-0.00033587	-0.00034962	0.00021877	0.00022728	0.00023893	0.00044972	0.00040494	0.00034359	0.00051551	0.00047924	0.00036892
89	0089_3H2O_CH4	-0.00360326	-0.00360326	-0.00364844	-5.821e-05	-5.821e-05	0.00015761	-0.00137217	-0.00137217	-0.00159671	9.564e-05	0.00015629	0.00023941	-0.00051565	-0.00067066	-0.00088308	-0.00185039	-0.00194474	-0.00208277
90	0090_3H2O_CH4	0.00092511	0.00092511	0.00092655	0.00093392	0.00093392	0.0007949	1.318e-05	1.318e-05	0.00010074	0.0002248	0.00016595	8.53e-05	-0.00018347	-6.703e-05	9.255e-05	0.00098843	0.00104602	0.00107348
91	0091_3H2O_CH4	-0.00159935	-0.00159935	-0.00159723	0.00062004	0.00062004	0.0007252	-0.00064911	-0.00064911	-0.00077906	3.508e-05	6.586e-05	0.00010805	0.00038865	0.00031836	0.00022203	0.00039465	0.00035514	0.00027621
92	0092_3H2O_CH4	-0.00053989	-0.00053989	-0.00055484	0.00033092	0.00033092	0.00027412	-0.00038823	-0.00038823	-0.00028481	0.00010898	0.00011354	0.00011979	-0.00025547	-0.00025144	-0.00024591	-0.0002038	-0.0001952	-0.0001368
93	0093_3H2O_CH4	-0.00133419	-0.00133419	-0.00134507	-0.00039397	-0.00039397	-0.00032696	-0.00016746	-0.00016746	-0.00030901	7.623e-05	8.228e-05	9.056e-05	-6.197e-05	-0.00011258	-0.00018194	-0.00054717	-0.00059173	-0.00072735
94	0094_3H2O_CH4	0.00093435	0.00093435	0.00094444	-1.473e-05	-1.473e-05	-0.00018758	0.0001403	0.0001403	0.00018702	0.00020058	0.00015757	9.862e-05	0.00080476	0.00086801	0.00095468	0.00113091	0.00115114	0.00105274
95	0095_3H2O_CH4	-0.0113242	-0.0113242	-0.0113492	0.0288211	0.0288211	0.0289374	-0.0127702	-0.0127702	-0.0129805	0.00100813	0.00116692	0.00138452	-0.00741503	-0.0077055	-0.00810356	0.00964403	0.00951235	0.00923789
96	0096_3H2O_CH4	-0.00076072	-0.00076072	-0.00075847	-0.00058808	-0.00058808	-0.0006298	-0.00015553	-0.00015553	-6.176e-05	2.495e-05	4.896e-05	8.187e-05	0.00022061	0.00019323	0.00015573	-0.00049805	-0.00050141	-0.00045397
97	0097_3H2O_CH4	-0.00165473	-0.00165473	-0.00174511	0.00234966	0.00234966	0.00246481	-0.00196394	-0.00196394	-0.00198707	0.00024824	0.00038632	0.00057554	-3.041e-05	-0.00034158	-0.00076799	0.00060355	0.00043046	0.00028528
98	0098_3H2O_CH4	0.00011421	0.00011421	0.00010126	-0.00019576	-0.00019576	-0.00014402	0.00013221	0.00013221	0.00010081	3.455e-05	6.065e-05	9.643e-05	0.00030886	0.00025177	0.00017354	0.00027985	0.00024887	0.00022676
99	0099_3H2O_CH4	-0.00455818	-0.00455818	-0.00451702	-0.00595481	-0.00595481	-0.00622133	5.326e-05	5.326e-05	0.00023278	-2.972e-05	-3.731e-05	-4.77e-05	0.00184568	0.00184211	0.00183722	-0.00408559	-0.00409674	-0.00419904
100	0100_3H2O_CH4	0.00190673	0.00190673	0.00190183	0.00141494	0.00141494	0.00144552	0.00014183	0.00014183	8.314e-05	0.00012414	0.00015928	0.00020743	0.00031502	0.00021767	8.428e-05	0.00199593	0.00193373	0.00182037
101	0101_3H2O_CH4	-0.0042347	-0.0042347	-0.00444057	0.00724492	0.00724492	0.00734042	-0.00443083	-0.00443083	-0.00446269	0.00050102	0.00060573	0.00074921	-0.00266806	-0.00287647	-0.00316206	0.00064704	0.00054334	0.00046488
102	0102_3H2O_CH4	0.00084858	0.00084858	0.00084977	0.00047068	0.00047068	0.00042424	0.00033185	0.00033185	4.661e-05	0.00043249	0.00027057	4.868e-05	-0.00024419	-1.301e-05	0.00030379	0.00099083	0.00106009	0.00082332
103	0103_3H2O_CH4	0.00072375	0.00072375	0.00071519	-0.00042003	-0.00042003	-0.00044966	0.00058644	0.00058644	0.00044657	0.00010181	8.58e-06	-0.00011919	0.00048639	0.00064094	0.00085273	0.00075461	0.00081592	0.00073045
104	0104_3H2O_CH4	0.00074382	0.00074382	0.00074901	0.00191777	0.00191777	0.00192802	-0.00051876	-0.00051876	-0.00057217	0.00010046	0.00010207	0.00010428	-0.00028852	-0.00030641	-0.00033092	0.00121094	0.00119467	0.0011292
105	0105_3H2O_CH4	9.972e-05	9.972e-05	0.0001043	0.00071224	0.00071224	0.0006499	-0.00014105	-0.00014105	-0.00028118	0.00023994	0.00012818	-2.499e-05	-0.00032878	-0.00014886	9.771e-05	0.00048235	0.00055052	0.00044144
106	0106_3H2O_CH4	-0.00944456	-0.00944456	-0.00956029	0.00485924	0.00485924	0.00491946	-0.00453022	-0.00453022	-0.00468368	0.00028122	0.00034808	0.00043971	-0.00128105	-0.00144472	-0.001669	-0.00067081	-0.00076761	-0.00099352
107	0107_3H2O_CH4	-0.0026848	-0.0026848	-0.00270794	0.00067536	0.00067536	0.00078807	-0.00141651	-0.00141651	-0.00144527	-2.056e-05	6.511e-05	0.00018252	-0.00053095	-0.00068852	-0.00090444	-0.00129266	-0.00136455	-0.00137912
108	0108_3H2O_CH4	-0.00032289	-0.00032289	-0.00033728	0.0002321	0.0002321	6.421e-05	-0.00022539	-0.00022539	-0.00015911	0.00014073	2.358e-05	-0.00013696	-0.00021218	2.686e-05	0.00035443	-6.474e-05	5.715e-05	0.00012257
109	0109_3H2O_CH4	-0.00242837	-0.00242837	-0.00247951	0.00163551	0.00163551	0.00160306	-0.00169606	-0.00169606	-0.00160122	0.00016221	0.00021939	0.00029776	-0.00086468	-0.00096997	-0.00111426	-0.00076302	-0.00081113	-0.00081466
110	0110_3H2O_CH4	0.00129077	0.00129077	0.00128173	0.000453	0.000453	0.00053359	0.00033431	0.00033431	0.00031583	-4.169e-05	2.57e-05	0.00011804	0.00044675	0.00031605	0.00013694	0.00119236	0.00112904	0.0011044
111	0111_3H2O_CH4	-0.00795439	-0.00795439	-0.00796114	0.00624383	0.00624383	0.00613111	-0.0045423	-0.0045423	-0.00441615	0.00038265	0.00032754	0.00025202	-0.00454096	-0.00433354	-0.00404931	-0.00245678	-0.00230447	-0.00208233
112	0112_3H2O_CH4	-0.00336603	-0.00336603	-0.00348865	0.0035497	0.0035497	0.00373129	-0.00224928	-0.00224928	-0.00244213	0.0002907	0.00036674	0.00047094	-0.00125525	-0.00143762	-0.00168752	0.00033587	0.00022954	7.257e-05
113	0113_3H2O_CH4	-0.00093914	-0.00093914	-0.00096676	6.984e-05	6.984e-05	8.969e-05	-0.00043617	-0.00043617	-0.00039366	6.65e-06	6.292e-05	0.00014003	-0.00019138	-0.00029417	-0.00043504	-0.00055106	-0.00059758	-0.00059898
114	0114_3H2O_CH4	0.00034636	0.00034636	0.00039384	0.00079401	0.00079401	0.00055941	-0.00040364	-0.00040364	-0.00025787	0.00017238	7.423e-05	-6.027e-05	-0.00012429	9.361e-05	0.00039222	0.00043845	0.00055821	0.00063349
115	0115_3H2O_CH4	-4.41e-05	-4.41e-05	-4.293e-05	0.00028235	0.00028235	0.00042001	-7.946e-05	-7.946e-05	-9.496e-05	-0.00013033	-1.073e-05	0.00015317	0.00032486	8.841e-05	-0.00023561	0.00039742	0.00028057	0.00024261
116	0116_3H2O_CH4	0.00040066	0.00040066	0.00039362	0.00033706	0.00033706	0.00028652	8.341e-05	8.341e-05	8.307e-05	0.00012623	9.453e-05	5.108e-05	8.739e-05	0.00013949	0.00021089	0.00063409	0.00065449	0.00063156
117	0117_3H2O_CH4	-0.00020319	-0.00020319	-0.00022165	1.716e-05	1.716e-05	8.679e-05	-7.041e-05	-7.041e-05	-0.00018432	2.335e-05	4.172e-05	6.689e-05	0.00012236	5.582e-05	-3.535e-05	9.247e-05	4.43e-05	-6.599e-05
118	0118_3H2O_CH4	-0.00242686	-0.00242686	-0.00242204	-0.00221575	-0.00221575	-0.00210704	-0.00014111	-0.00014111	-0.00030778	-3.206e-05	-3.429e-05	-3.736e-05	0.00043722	0.00041206	0.00037758	-0.00195169	-0.00197909	-0.00207461
119	0119_3H2O_CH4	0.00051336	0.00051336	0.0005052	0.00061679	0.00061679	0.00052844	-9.28e-05	-9.28e-05	-0.00014792	0.00019006	8.295e-05	-6.383e-05	-0.00015826	3.301e-05	0.00029512	0.0005558	0.00063995	0.00061182
120	0120_3H2O_CH4	-0.00042936	-0.00042936	-0.00048286	0.00234557	0.00234557	0.00254141	-0.00112696	-0.00112696	-0.00120942	-7.155e-05	6.616e-05	0.00025488	-0.00022912	-0.00049247	-0.00085336	0.00091793	0.00079229	0.0007335
121	0121_3H2O_CH4	-0.00168208	-0.00168208	-0.00174389	0.00092294	0.00092294	0.00078807	-0.0009772	-0.0009772	-0.00089246	0.000266	0.00021824	0.00015279	-0.0004445	-0.00035061	-0.00022194	-0.00023276	-0.00018663	-0.00017354
122	0122_3H2O_CH4	0.00562249	0.00562249	0.00563079	0.0149106	0.0149106	0.0146843	-0.00423581	-0.00423581	-0.00415998	0.00102962	0.00104661	0.0010699	-0.0027491	-0.00280125	-0.00287272	0.00895532	0.00892016	0.00872149
123	0123_3H2O_CH4	-0.00050575	-0.00050575	-0.00052961	-0.00150307	-0.00150307	-0.00134056	0.00036448	0.00036448	0.0002285	-0.00017653	-0.00012214	-4.762e-05	0.00085954	0.00073025	0.00055309	-0.00045559	-0.00053049	-0.0006066
124	0124_3H2O_CH4	-0.00131532	-0.00131532	-0.00131331	-0.00162975	-0.00162975	-0.00161775	0.00020362	0.00020362	0.00023779	-1.793e-05	3.322e-05	0.0001033	0.00047413	0.00036787	0.00022224	-0.00096992	-0.00102504	-0.0010544
125	0125_3H2O_CH4	0.00085486	0.00085486	0.00086446	0.00233132	0.00233132	0.00245246	-0.00047187	-0.00047187	-0.00071416	0.00019172	0.00018966	0.00018683	-0.00040681	-0.00046491	-0.00054452	0.00164436	0.0015842	0.0013806
126	0126_3H2O_CH4	0.00040435	0.00040435	0.0003875	0.00109954	0.00109954	0.00110166	-0.00020623	-0.00020623	-0.00037155	0.00022037	0.00015197	5.824e-05	-0.00037595	-0.00028075	-0.00015029	0.00073773	0.00076453	0.00063806
127	0127_3H2O_CH4	0.0029614	0.0029614	0.00294765	0.00290338	0.00290338	0.00296925	5.387e-05	5.387e-05	-6.036e-05	0.00023752	0.00023892	0.00024082	0.00015561	0.00011983	7.08e-05	0.00335039	0.00331601	0.00322052
128	0128_3H2O_CH4	-0.0162012	-0.0162012	-0.0162574	-0.0117829	-0.0117829	-0.0118422	-0.00188152	-0.00188152	-0.00191581	-7.606e-05	-8e-05	-8.541e-05	-5.126e-05	-5.824e-05	-6.781e-05	-0.0137917	-0.0138026	-0.0139113
129	0129_3H2O_CH4	-0.00080769	-0.00080769	-0.00081206	-0.00016986	-0.00016986	-0.00024624	-0.00024451	-0.00024451	-0.00022225	0.00010589	6.975e-05	2.023e-05	-0.00023929	-0.00017655	-9.056e-05	-0.00054778	-0.00052117	-0.00053882
130	0130_3H2O_CH4	-7.84e-05	-7.84e-05	-7.904e-05	0.00078476	0.00078476	0.0006957	-0.00032364	-0.00032364	-0.00026501	0.00012833	0.00010268	6.753e-05	-0.00042541	-0.00037603	-0.00030837	0.00016404	0.00018776	0.00018983
131	0131_3H2O_CH4	-0.00038323	-0.00038323	-0.00038145	0.00037442	0.00037442	0.00026718	-0.00040107	-0.00040107	-0.00026996	5.069e-05	3.778e-05	2.009e-05	-0.00026987	-0.00022069	-0.0001533	-0.00024583	-0.00020956	-0.00013599
132	0132_3H2O_CH4	0.00883641	0.00883641	0.00882812	0.0020753	0.0020753	0.00204163	0.00237281	0.00237281	0.00234633	0.00012474	0.00011903	0.00011119	0.00274764	0.00271996	0.00268204	0.0073205	0.00728711	0.00718119
133	0133_3H2O_CH4	-0.00130167	-0.00130167	-0.0013147	0.00019354	0.00019354	9.4e-05	-0.00062981	-0.00062981	-0.00063102	0.00014666	6.01e-05	-5.852e-05	-0.00046085	-0.00029474	-6.711e-05	-0.00075046	-0.00067091	-0.00066264
134	0134_3H2O_CH4	-0.00023161	-0.00023161	-0.0002364	0.0004575	0.0004575	0.00018698	-0.00038221	-0.00038221	-6.965e-05	9.166e-05	2.91e-05	-5.664e-05	-0.00042694	-0.0002528	-1.417e-05	-0.00026	-0.00014842	4.652e-05
135	0135_3H2O_CH4	0.00052968	0.00052968	0.00053466	0.00131963	0.00131963	0.00138158	-0.00044083	-0.00044083	-0.00038202	-0.00012381	-6.526e-05	1.498e-05	9.243e-05	1.221e-05	-9.771e-05	0.00084742	0.00082576	0.00091683
136	0136_3H2O_CH4	0.0006673	0.0006673	0.00066608	0.00112446	0.00112446	0.00098726	-0.00028601	-0.00028601	-0.00010775	8.006e-05	7.639e-05	7.137e-05	-0.0002454	-0.00020508	-0.00014982	0.0006731	0.00070975	0.00080106
137	0137_3H2O_CH4	0.00863384	0.00863384	0.00860847	0.00584985	0.00584985	0.00559886	0.00059781	0.00059781	0.00090359	0.00010332	5.761e-05	-5.02e-06	0.00137649	0.00152633	0.00173167	0.00792747	0.00803161	0.00822911
138	0138_3H2O_CH4	-0.00019854	-0.00019854	-0.00019639	0.00051979	0.00051979	0.00060343	-0.00021044	-0.00021044	-0.00030734	-2.83e-06	2.914e-05	7.295e-05	-0.0001661	-0.00024635	-0.00035632	0.00014041	9.213e-05	1.272e-05
139	0139_3H2O_CH4	-0.00141118	-0.00141118	-0.00141697	-0.00068756	-0.00068756	-0.00066118	-0.00020867	-0.00020867	-0.00036517	0.00015975	0.00011323	4.948e-05	-0.00020511	-0.00015966	-9.738e-05	-0.0009416	-0.00094267	-0.00107424
140	0140_3H2O_CH4	-0.00651841	-0.00651841	-0.00646346	-0.00372939	-0.00372939	-0.0039125	-0.00155586	-0.00155586	-0.00146433	5.23e-06	-3.852e-05	-9.846e-05	0.00020162	0.00032493	0.00049391	-0.0050784	-0.00499883	-0.00498138
141	0141_3H2O_CH4	-0.00030677	-0.00030677	-0.00030704	0.00014677	0.00014677	0.00010319	-0.00017205	-0.00017205	-5.347e-05	-4.742e-05	5.09e-06	7.704e-05	-1.069e-05	-9.77e-05	-0.00021695	-8.339e-05	-0.0001179	-9.019e-05
142	0142_3H2O_CH4	-0.00052825	-0.00052825	-0.00052461	-0.00028075	-0.00028075	-0.000271	-7.839e-05	-7.839e-05	-0.00016056	7e-08	-3.795e-05	-9.004e-05	0.00014778	0.00021504	0.0003072	-0.0002113	-0.00018206	-0.00021439
143	0143_3H2O_CH4	-0.00097446	-0.00097446	-0.00098742	-0.00040643	-0.00040643	-0.00022886	-0.00017233	-0.00017233	-0.00031085	-0.00010133	-2.29e-05	8.459e-05	0.00035568	0.00017871	-6.381e-05	-0.00032441	-0.00042295	-0.00051893
144	0144_3H2O_CH4	-0.00034059	-0.00034059	-0.00034889	-0.00046574	-0.00046574	-0.00031785	7.075e-05	7.075e-05	1.869e-05	-0.0001796	-7.834e-05	6.042e-05	0.00044059	0.00024169	-3.087e-05	-0.000134	-0.00023164	-0.00026961
145	0145_3H2O_CH4	-0.0003054	-0.0003054	-0.00030644	0.0006209	0.0006209	0.00066149	-0.00040188	-0.00040188	-0.00055164	9.537e-05	6.312e-05	1.893e-05	-0.0002256	-0.00020159	-0.00016869	8.879e-05	8.055e-05	-3.991e-05
146	0146_3H2O_CH4	0.00020352	0.00020352	0.00020642	0.00052819	0.00052819	0.00060422	-0.00017194	-0.00017194	-0.00016501	-9.149e-05	-1.425e-05	9.159e-05	0.00019673	4.882e-05	-0.00015387	0.00046148	0.00039081	0.00037692
147	0147_3H2O_CH4	0.000513	0.000513	0.00049662	-0.00011284	-0.00011284	-4.046e-05	0.00010127	0.00010127	6.832e-05	-0.00012918	-7.724e-05	-6.07e-06	0.00054454	0.00043748	0.00029076	0.0004038	0.00034867	0.00031254
148	0148_3H2O_CH4	-0.0119912	-0.0119912	-0.0119764	-0.00590071	-0.00590071	-0.00574341	-0.0019941	-0.0019941	-0.00221041	-0.00015844	-0.00014392	-0.00012402	-0.00160964	-0.00166287	-0.00173581	-0.00966289	-0.0097016	-0.00981364
149	0149_3H2O_CH4	0.00016321	0.00016321	0.00015141	0.00021608	0.00021608	0.00021283	-7.749e-05	-7.749e-05	-5.29e-06	-5.73e-05	-6.36e-06	6.345e-05	0.00012611	4.035e-05	-7.718e-05	0.0002074	0.00017258	0.00019381
150	0150_3H2O_CH4	0.00036764	0.00036764	0.00036072	0.00095038	0.00095038	0.0010483	-9.089e-05	-9.089e-05	-0.00031912	0.00013243	8.204e-05	1.299e-05	-0.00018681	-0.00012405	-3.803e-05	0.0008051	0.00081748	0.00070414
151	0151_3H2O_CH4	0.00053465	0.00053465	0.0005329	0.00048224	0.00048224	0.00046945	0.00012633	0.00012633	2.65e-06	0.00016008	0.00010698	3.422e-05	-7.456e-05	-8.61e-06	8.178e-05	0.00069409	0.00070695	0.0005881
152	0152_3H2O_CH4	0.000224	0.000224	0.00022766	0.00230515	0.00230515	0.00228599	-0.00093711	-0.00093711	-0.00079473	2.085e-05	0.00011292	0.00023909	-0.00029636	-0.00045208	-0.00066548	0.00109253	0.00102888	0.00106488
153	0153_3H2O_CH4	0.0002262	0.0002262	0.00023221	-0.00040686	-0.00040686	-0.00043115	0.00018365	0.00018365	0.00018432	2.28e-05	2.164e-05	2.005e-05	0.00036978	0.00036395	0.00035597	0.00016937	0.00016239	0.00012919
154	0154_3H2O_CH4	0.00017441	0.00017441	0.00017055	-2.055e-05	-2.055e-05	-5.826e-05	6.086e-05	6.086e-05	0.00011686	2.688e-05	1.745e-05	4.53e-06	0.00013983	0.00017904	0.00023277	0.00020702	0.0002368	0.00029589
155	0155_3H2O_CH4	0.00822517	0.00822517	0.00820881	0.0069399	0.0069399	0.00690082	0.00014652	0.00014652	0.00017173	0.00025927	0.00024831	0.00023329	0.00034387	0.00036128	0.00038512	0.00768956	0.007696	0.00769097
156	0156_3H2O_CH4	7.096e-05	7.096e-05	5.801e-05	9.983e-05	9.983e-05	0.0002125	-3.29e-06	-3.29e-06	-0.00013667	-1.193e-05	1.617e-05	5.466e-05	0.00026428	0.00018832	8.423e-05	0.00034889	0.00030103	0.00021473
157	0157_3H2O_CH4	-0.00301265	-0.00301265	-0.00307764	0.00221967	0.00221967	0.00228721	-0.00147088	-0.00147088	-0.00157177	0.00010978	8e-05	3.92e-05	-0.00140492	-0.00133884	-0.00124828	-0.00054635	-0.00051004	-0.00049363
158	0158_3H2O_CH4	-0.00056472	-0.00056472	-0.00057459	-0.0002033	-0.0002033	-0.00023776	-0.00015753	-0.00015753	-0.000148	-8.85e-06	-4.279e-05	-8.929e-05	-9.746e-05	-2.233e-05	8.063e-05	-0.00046714	-0.00042595	-0.00039443
159	0159_3H2O_CH4	0.00606374	0.00606374	0.00609178	0.00975149	0.00975149	0.00989127	-0.00153345	-0.00153345	-0.00157017	-7.231e-05	3.96e-06	0.00010848	-0.00119004	-0.00130351	-0.001459	0.00695569	0.00691849	0.00697058
160	0160_3H2O_CH4	0.00123507	0.00123507	0.00121825	0.00159201	0.00159201	0.00161824	-0.00021517	-0.00021517	-0.0002536	3.235e-05	2.896e-05	2.433e-05	1.165e-05	2.323e-05	3.912e-05	0.00142083	0.00142903	0.00142808
161	0161_3H2O_CH4	0.00148845	0.00148845	0.00148226	0.00151354	0.00151354	0.00145839	-0.00014418	-0.00014418	4.048e-05	-5.34e-06	6.309e-05	0.00015687	0.00012797	3.311e-05	-9.687e-05	0.00149198	0.00146556	0.00155887
162	0162_3H2O_CH4	-0.00013168	-0.00013168	-0.00013594	-0.00028701	-0.00028701	-0.00033021	0.00013031	0.00013031	0.00013111	9.34e-05	7.392e-05	4.722e-05	7.284e-05	9.849e-05	0.00013365	9.54e-06	1.571e-05	-1.824e-05
163	0163_3H2O_CH4	-0.00326814	-0.00326814	-0.0032964	-0.00209233	-0.00209233	-0.00209652	-0.00038314	-0.00038314	-0.00039503	4.64e-06	-7.95e-06	-2.52e-05	6.151e-05	8.405e-05	0.00011494	-0.00240932	-0.00239937	-0.00240182
164	0164_3H2O_CH4	-0.00842662	-0.00842662	-0.00845131	-0.00586827	-0.00586827	-0.0058254	-0.00057526	-0.00057526	-0.00047344	-0.00015124	-3.585e-05	0.00012229	4.932e-05	-0.00016172	-0.00045092	-0.00654546	-0.0066411	-0.00662747
165	0165_3H2O_CH4	-0.00190512	-0.00190512	-0.00191681	-0.00073049	-0.00073049	-0.00069333	-0.00043359	-0.00043359	-0.00055401	5.242e-05	2.73e-05	-7.14e-06	-0.00017703	-0.00014789	-0.00010796	-0.00128869	-0.00128468	-0.00136244
166	0166_3H2O_CH4	-0.00052066	-0.00052066	-0.00054024	-0.00041262	-0.00041262	-0.00053327	-4.395e-05	-4.395e-05	3.676e-05	8.379e-05	3.865e-05	-2.32e-05	-2.655e-05	6.399e-05	0.00018807	-0.00039933	-0.00035392	-0.00033164
167	0167_3H2O_CH4	-0.00093887	-0.00093887	-0.00094551	-0.00075077	-0.00075077	-0.00072546	-5.958e-05	-5.958e-05	-0.00012884	2.35e-06	9.1e-07	-1.06e-06	0.00016016	0.00014908	0.0001339	-0.00064784	-0.00066036	-0.00072145
168	0168_3H2O_CH4	-0.0109405	-0.0109405	-0.0109255	-0.00895862	-0.00895862	-0.00897523	-0.00043024	-0.00043024	-0.00046275	-0.00011227	-0.00013695	-0.00017077	-0.0001728	-0.00012995	-7.122e-05	-0.00967393	-0.00965576	-0.00967997
169	0169_3H2O_CH4	7.88e-05	7.88e-05	6.161e-05	0.00047518	0.00047518	0.00040532	-0.00011501	-0.00011501	-5.463e-05	0.00012736	0.00010965	8.539e-05	-5.123e-05	-5.93e-06	5.614e-05	0.00043631	0.0004639	0.00049222
170	0170_3H2O_CH4	0.00737808	0.00737808	0.00739467	0.00676968	0.00676968	0.00688933	0.00031278	0.00031278	0.00030243	1.246e-05	9.059e-05	0.00019766	0.00097773	0.00084336	0.00065921	0.00807265	0.00801641	0.00804864
171	0171_3H2O_CH4	-0.0053579	-0.0053579	-0.0054491	-0.00490183	-0.00490183	-0.00480806	0.00021386	0.00021386	-6.668e-05	0.00025426	0.00024193	0.00022505	0.00054314	0.00050205	0.00044574	-0.00389057	-0.00394398	-0.00420396
172	0172_3H2O_CH4	-0.00906578	-0.00906578	-0.00931138	0.00555292	0.00555292	0.00562785	-0.00496448	-0.00496448	-0.00504477	0.00028945	0.0003821	0.00050908	-0.00222965	-0.00241906	-0.00267863	-0.00135176	-0.00144852	-0.00158646
173	0173_3H2O_CH4	-0.00603113	-0.00603113	-0.0060768	0.0136208	0.0136208	0.0135048	-0.00568375	-0.00568375	-0.00555441	0.00050524	0.00057849	0.00067887	-0.00429438	-0.00437374	-0.0044825	0.00414794	0.00414183	0.00414673
174	0174_3H2O_CH4	-0.015904	-0.015904	-0.0159603	0.00648016	0.00648016	0.00626174	-0.00722966	-0.00722966	-0.00696194	-0.00014761	-0.00011399	-6.793e-05	-0.00302903	-0.00298667	-0.00292861	-0.00392614	-0.00385016	-0.00369673
175	0175_3H2O_CH4	-0.00442767	-0.00442767	-0.00454925	-0.0004725	-0.0004725	-0.00044165	-0.00150535	-0.00150535	-0.00155257	-0.00024556	-0.00024269	-0.00023875	3.967e-05	1.263e-05	-2.442e-05	-0.00218375	-0.00220791	-0.0022574
176	0176_3H2O_CH4	-0.00652083	-0.00652083	-0.00655592	-0.00639388	-0.00639388	-0.00658426	-0.00060831	-0.00060831	-0.00052156	-0.0003621	-0.00044647	-0.0005621	0.00212145	0.0022804	0.00249822	-0.00524284	-0.00516826	-0.00516971
177	0177_3H2O_CH4	-0.0027785	-0.0027785	-0.00283506	-0.00087768	-0.00087768	-0.00085757	-0.0006148	-0.0006148	-0.00071594	9.803e-05	6.395e-05	1.726e-05	-0.0001844	-0.00015302	-0.00011	-0.00157886	-0.00158155	-0.00166625
178	0178_3H2O_CH4	9.16e-05	9.16e-05	4.259e-05	0.00230919	0.00230919	0.0023643	-0.00090408	-0.00090408	-0.00089886	6.708e-05	0.00013277	0.00022279	-0.00036076	-0.00048563	-0.00065674	0.00111142	0.00105225	0.00103148
179	0179_3H2O_CH4	-0.00262842	-0.00262842	-0.00267066	0.00048162	0.00048162	0.00044483	-0.00119967	-0.00119967	-0.00109184	-2.264e-05	1.797e-05	7.361e-05	-0.00051408	-0.00056919	-0.00064471	-0.00125476	-0.00126927	-0.00121812
180	0180_3H2O_CH4	-0.00255798	-0.00255798	-0.00258142	0.00063934	0.00063934	0.00065745	-0.00112348	-0.00112348	-0.00111425	3.546e-05	8.924e-05	0.00016295	-0.00066354	-0.00077851	-0.00093606	-0.00111223	-0.00117341	-0.00122991
181	0181_3H2O_CH4	-0.00166534	-0.00166534	-0.00167181	-0.00100808	-0.00100808	-0.0011464	-0.00030607	-0.00030607	-0.00018301	4.689e-05	-1.818e-05	-0.00010735	-1.54e-05	0.00013526	0.00034171	-0.00128266	-0.00119707	-0.00109505
182	0182_3H2O_CH4	0.00097006	0.00097006	0.00097589	0.00102868	0.00102868	0.00104072	-8.135e-05	-8.135e-05	-0.00015079	7.905e-05	6.052e-05	3.514e-05	0.00015137	0.00016732	0.00018917	0.00117775	0.00117517	0.00111424
183	0183_3H2O_CH4	-0.00221224	-0.00221224	-0.00219657	-0.00316481	-0.00316481	-0.00298766	0.00043371	0.00043371	0.00041197	-0.00037107	-0.00021303	3.55e-06	0.00115818	0.00083825	0.00039982	-0.00194399	-0.00210588	-0.00217232
184	0184_3H2O_CH4	0.00024046	0.00024046	0.00022494	0.00101811	0.00101811	0.00109582	-0.00031756	-0.00031756	-0.00038386	4.653e-05	0.000104	0.00018275	-9.416e-05	-0.00023179	-0.0004204	0.00065292	0.00057276	0.00047431
185	0185_3H2O_CH4	-0.00063283	-0.00063283	-0.0006325	-0.00062431	-0.00062431	-0.00065393	-6.341e-05	-6.341e-05	-4.439e-05	-1.749e-05	-1.941e-05	-2.206e-05	0.00018627	0.00018374	0.00018028	-0.00051893	-0.00052339	-0.00054009
186	0186_3H2O_CH4	-0.00152242	-0.00152242	-0.00153294	-0.00138813	-0.00138813	-0.00147906	-0.00012005	-0.00012005	-3.192e-05	4.982e-05	2.453e-05	-1.013e-05	5.801e-05	0.00011578	0.00019494	-0.00140035	-0.00136787	-0.00132616
187	0187_3H2O_CH4	-0.00018883	-0.00018883	-0.00020105	-0.00049073	-0.00049073	-0.00056215	-5.014e-05	-5.014e-05	0.00012986	-0.00010679	-8.38e-05	-5.23e-05	0.00037816	0.00037368	0.00036753	-0.0002695	-0.00025099	-0.00011705
188	0188_3H2O_CH4	-0.0003218	-0.0003218	-0.00034109	-0.00032122	-0.00032122	-0.00032266	-2.404e-05	-2.404e-05	-7.294e-05	3.826e-05	9.9e-06	-2.897e-05	9.719e-05	0.00013584	0.00018882	-0.0002098	-0.00019951	-0.00023576
189	0189_3H2O_CH4	0.00065037	0.00065037	0.00068	0.00869539	0.00869539	0.00880613	-0.00328805	-0.00328805	-0.00321472	3.415e-05	0.00014127	0.00028806	-0.00066389	-0.00079983	-0.00098611	0.00477759	0.00474878	0.00489336
190	0190_3H2O_CH4	-0.00022677	-0.00022677	-0.00030273	0.00146936	0.00146936	0.00175724	-0.00096152	-0.00096152	-0.0012452	0.00013993	0.00023544	0.00036633	0.0003656	0.00010761	-0.00024593	0.00101337	0.00085089	0.00063244
191	0191_3H2O_CH4	-0.00069315	-0.00069315	-0.00060844	0.0424282	0.0424282	0.0423149	-0.0142383	-0.0142383	-0.0140426	0.00155991	0.00185712	0.00226441	-0.00678119	-0.007262	-0.00792087	0.0229686	0.022785	0.0226158
192	0192_3H2O_CH4	-0.00337818	-0.00337818	-0.00347438	0.00390559	0.00390559	0.00389243	-0.00250444	-0.00250444	-0.00270047	0.00050261	0.00039146	0.00023914	-0.00212397	-0.00193518	-0.00167646	-0.00022021	-0.00014257	-0.00024536
193	0193_3H2O_CH4	-0.00047091	-0.00047091	-0.00045438	0.030534	0.030534	0.0303799	-0.0108579	-0.0108579	-0.0107256	0.00089405	0.00109328	0.00136629	-0.00436028	-0.00469568	-0.00515531	0.0162098	0.0160737	0.0158653
194	0194_3H2O_CH4	-0.00076392	-0.00076392	-0.00072525	-0.00602365	-0.00602365	-0.00613116	0.00104817	0.00104817	0.00114191	-0.00056493	-0.00060689	-0.00066438	0.00471237	0.0048062	0.00493478	-0.00082805	-0.00077617	-0.00071885
195	0195_3H2O_CH4	-0.00184256	-0.00184256	-0.00183943	0.00175112	0.00175112	0.00166311	-0.00153733	-0.00153733	-0.00135238	0.00014015	0.00016673	0.00020316	-0.00070373	-0.00071042	-0.00071959	-0.00034979	-0.0003299	-0.00020568
196	0196_3H2O_CH4	-2.32e-06	-2.32e-06	1.366e-05	-0.00075153	-0.00075153	-0.00068101	0.00029428	0.00029428	0.00026585	-0.00012158	-5.824e-05	2.856e-05	0.00073684	0.00060318	0.00042002	0.00015801	8.769e-05	3.343e-05
197	0197_3H2O_CH4	-0.00276037	-0.00276037	-0.00284745	0.0021768	0.0021768	0.0021682	-0.0017511	-0.0017511	-0.0017708	0.00023322	0.0002254	0.00021468	-0.00103385	-0.00102053	-0.00100226	-0.00037493	-0.00036942	-0.00039018
198	0198_3H2O_CH4	0.0001779	0.0001779	0.00017915	0.000573	0.000573	0.00058792	-0.00011865	-0.00011865	-0.0001852	9.975e-05	6.949e-05	2.803e-05	-0.00013994	-9.385e-05	-3.069e-05	0.00041416	0.00042999	0.00040006
199	0199_3H2O_CH4	0.00250607	0.00250607	0.00251927	-0.00064809	-0.00064809	-0.00082691	0.00095951	0.00095951	0.00110567	0.00010394	8.599e-05	6.139e-05	0.00108832	0.00111472	0.0011509	0.00150368	0.00151213	0.00149104
200	0200_3H2O_CH4	-0.00058848	-0.00058848	-0.0005655	-0.00083901	-0.00083901	-0.00080041	1.85e-06	1.85e-06	-0.00011636	5.19e-05	4.781e-05	4.221e-05	0.00067863	0.0006552	0.00062309	-0.00010663	-0.00013415	-0.00025147
201	0201_3H2O_CH4	0.00019745	0.00019745	0.00018818	0.00015526	0.00015526	8.019e-05	6.408e-05	6.408e-05	1.687e-05	0.00019159	0.00010356	-1.707e-05	-0.00015073	6e-08	0.0002067	0.0002602	0.00032296	0.00028668
202	0202_3H2O_CH4	0.00097591	0.00097591	0.00096902	-0.00061926	-0.00061926	-0.00059042	0.00064112	0.00064112	0.00048234	0.00012601	8.206e-05	2.183e-05	0.00072353	0.00075669	0.00080213	0.0008714	0.00086061	0.00071587
203	0203_3H2O_CH4	-0.00021254	-0.00021254	-0.00021402	8.36e-06	8.36e-06	1.253e-05	-4.721e-05	-4.721e-05	-1.316e-05	5.044e-05	7.357e-05	0.00010526	3.919e-05	-2.7e-06	-6.011e-05	5.079e-05	3.202e-05	4.452e-05
204	0204_3H2O_CH4	-0.00025009	-0.00025009	-0.00027061	-0.00039135	-0.00039135	-0.00035676	0.00015754	0.00015754	0.00013526	3.379e-05	6.435e-05	0.00010621	0.00026933	0.00019349	8.957e-05	6.931e-05	2.403e-05	-2.571e-05
205	0205_3H2O_CH4	-0.0514153	-0.0514153	-0.051527	0.00486145	0.00486145	0.00501345	-0.0163136	-0.0163136	-0.0164708	0.00085392	0.00112977	0.00150779	-0.00985879	-0.0104506	-0.0112615	-0.020457	-0.0207729	-0.0212111
206	0206_3H2O_CH4	-0.060084	-0.060084	-0.0607078	0.00697719	0.00697719	0.00744088	-0.0148959	-0.0148959	-0.0152428	0.00054196	0.00098562	0.00159361	-0.0056899	-0.00662432	-0.00790481	-0.0130666	-0.0135574	-0.0141132
207	0207_3H2O_CH4	0.00037321	0.00037321	0.00031411	0.00539382	0.00539382	0.00539919	-0.00142041	-0.00142041	-0.00146988	0.00042321	0.00040921	0.00039004	-0.0016871	-0.00165245	-0.00160496	0.00270952	0.00273018	0.00271439
208	0208_3H2O_CH4	-0.0003083	-0.0003083	-0.00026867	0.00700296	0.00700296	0.00679275	-0.00235997	-0.00235997	-0.0021278	0.00063672	0.0005998	0.0005492	-0.00316803	-0.00300689	-0.00278608	0.00211168	0.00223589	0.00242807
209	0209_3H2O_CH4	0.00442975	0.00442975	0.00441815	0.00585621	0.00585621	0.00589398	-0.00036288	-0.00036288	-0.00064269	0.00039376	0.00028994	0.00014767	-0.00113325	-0.00097647	-0.00076163	0.00475385	0.00480681	0.00463733
210	0210_3H2O_CH4	-0.00549591	-0.00549591	-0.00565884	0.041333	0.041333	0.0413512	-0.0130611	-0.0130611	-0.0130933	0.00055003	0.00078145	0.00109859	-0.00590655	-0.00635598	-0.00697187	0.0229153	0.0226973	0.0223847
211	0211_3H2O_CH4	-0.00260769	-0.00260769	-0.00254922	-0.00469713	-0.00469713	-0.00478356	-0.00018405	-0.00018405	-0.00017817	0.00047918	0.00049022	0.00050534	0.00143227	0.00136148	0.00126449	-0.00296974	-0.00302948	-0.0031919
212	0212_3H2O_CH4	0.00501555	0.00501555	0.00508965	0.0185015	0.0185015	0.0187858	-0.0042519	-0.0042519	-0.00461046	-8.247e-05	0.00014213	0.00044992	0.00020349	-0.00029378	-0.00097522	0.0143707	0.014098	0.0136501
213	0213_3H2O_CH4	-0.00669559	-0.00669559	-0.00674298	-0.00729886	-0.00729886	-0.00726598	7.081e-05	7.081e-05	0.00010061	-0.00031138	-0.00025884	-0.00018684	0.00129625	0.00119386	0.00105356	-0.00624318	-0.00629303	-0.00629865
214	0214_3H2O_CH4	-0.00570153	-0.00570153	-0.00565328	-0.0055999	-0.0055999	-0.00549715	-0.00032635	-0.00032635	-0.00024953	-0.00041187	-0.00027583	-8.94e-05	0.00058497	0.00034513	1.647e-05	-0.00575315	-0.00585695	-0.00581961
215	0215_3H2O_CH4	0.00420354	0.00420354	0.00421096	0.00450958	0.00450958	0.00433752	-0.00021167	-0.00021167	-9.749e-05	0.00024412	0.00018729	0.00010941	-0.000242	-0.00011093	6.868e-05	0.00430004	0.00437427	0.00441812
216	0216_3H2O_CH4	0.00430001	0.00430001	0.00430224	-0.00131168	-0.00131168	-0.00142448	0.00128667	0.00128667	0.00141432	-0.00055201	-0.00056484	-0.00058243	0.00376214	0.00380547	0.00386485	0.00318513	0.00321562	0.00327225
217	0217_3H2O_CH4	-0.0122737	-0.0122737	-0.0123059	-0.0110559	-0.0110559	-0.0113759	-0.00066163	-0.00066163	-0.00029124	-0.00024175	-0.00026119	-0.00028782	0.00060733	0.0006859	0.00079357	-0.0113519	-0.0112928	-0.0111614
218	0218_3H2O_CH4	0.00247414	0.00247414	0.00245187	-0.00115349	-0.00115349	-0.00092287	0.00097012	0.00097012	0.00064523	-0.00037407	-0.00036992	-0.00036422	0.00225085	0.00217591	0.00207322	0.0016934	0.00162262	0.00143137
219	0219_3H2O_CH4	0.00319472	0.00319472	0.0031611	-0.00018694	-0.00018694	-5.454e-05	0.00094842	0.00094842	0.00083931	-0.0001373	-2.366e-05	0.00013207	0.00192486	0.00164085	0.00125166	0.00254905	0.00237868	0.0021685
220	0220_3H2O_CH4	-0.00205501	-0.00205501	-0.00202766	-0.00258383	-0.00258383	-0.00264021	-0.00177692	-0.00177692	-0.00167636	0.00039763	0.00061722	0.00091814	0.00188006	0.00138266	0.00070104	-0.00208306	-0.00236087	-0.0026974
221	0221_3H2O_CH4	-0.00373983	-0.00373983	-0.00380323	0.00130005	0.00130005	0.00142374	-0.00184379	-0.00184379	-0.00190062	-1.766e-05	5.645e-05	0.00015802	-0.00054502	-0.0006946	-0.00089958	-0.00110643	-0.00118189	-0.00121843
222	0222_3H2O_CH4	0.00161994	0.00161994	0.00163647	0.00054918	0.00054918	0.00035739	0.00010124	0.00010124	0.00032691	0.00011125	6.673e-05	5.72e-06	0.00021745	0.00035342	0.00053976	0.00097911	0.00107057	0.00122978
223	0223_3H2O_CH4	-0.00094513	-0.00094513	-0.00093287	0.00023037	0.00023037	0.00010817	-0.00044722	-0.00044722	-0.00048716	0.00019732	6.374e-05	-0.00011932	-0.00053081	-0.0002795	6.487e-05	-0.00055033	-0.00043261	-0.00043344
224	0224_3H2O_CH4	-0.0091931	-0.0091931	-0.00937606	0.00742404	0.00742404	0.00742478	-0.00631903	-0.00631903	-0.00631307	0.00052347	0.00066605	0.00086144	-0.00178526	-0.00208356	-0.00249235	-0.00015678	-0.0003125	-0.00051919
225	0225_3H2O_CH4	0.0111981	0.0111981	0.01117	0.023527	0.023527	0.0237	-0.00428738	-0.00428738	-0.00448223	0.00086628	0.00091871	0.00099057	-0.00550253	-0.00556041	-0.00563973	0.0146033	0.0145979	0.0145686
226	0226_3H2O_CH4	0.00254115	0.00254115	0.0024965	0.00094468	0.00094468	0.00092363	0.00032864	0.00032864	0.00036886	7.609e-05	0.00010198	0.00013746	0.00063577	0.00057991	0.00050336	0.00198519	0.00195522	0.00193332
227	0227_3H2O_CH4	-7.76e-05	-7.76e-05	-4.044e-05	-0.00056867	-0.00056867	-0.00043411	0.00020786	0.00020786	0.000115	-0.00017725	-0.00010777	-1.255e-05	0.00074477	0.00058924	0.00037612	0.0002067	0.00012066	4.445e-05
228	0228_3H2O_CH4	0.00089485	0.00089485	0.00088523	0.00082768	0.00082768	0.00080803	-7.7e-07	-7.7e-07	-7.78e-06	0.00015036	0.00013006	0.00010225	-0.00019889	-0.00016632	-0.00012168	0.00077839	0.00079066	0.00078081
229	0229_3H2O_CH4	-0.00031411	-0.00031411	-0.00031588	9.974e-05	9.974e-05	1.948e-05	-0.00016199	-0.00016199	-4.807e-05	-1.527e-05	-2.535e-05	-3.917e-05	3.348e-05	8.378e-05	0.00015272	-4.404e-05	-3.82e-06	8.494e-05
230	0230_3H2O_CH4	0.00188864	0.00188864	0.00185823	0.00359653	0.00359653	0.00358055	-0.00069345	-0.00069345	-0.00053167	0.00010183	0.00019761	0.00032886	-0.00047239	-0.00061847	-0.00081866	0.00253253	0.00248222	0.00255908
231	0231_3H2O_CH4	-0.00016124	-0.00016124	-0.00015528	1.792e-05	1.792e-05	-0.00021627	-8.143e-05	-8.143e-05	0.00013018	0.00017135	0.00010558	1.545e-05	-0.00019644	-4.047e-05	0.00017325	-8.86e-05	1.59e-06	0.00010261
232	0232_3H2O_CH4	0.00028113	0.00028113	0.00025089	-0.00015509	-0.00015509	-0.00011229	0.00013085	0.00013085	0.00011317	-2.915e-05	1.17e-06	4.272e-05	0.0002901	0.00023197	0.00015231	0.00023671	0.0002089	0.00019591
233	0233_3H2O_CH4	0.00031978	0.00031978	0.0003141	-0.00011284	-0.00011284	-9.576e-05	0.00024255	0.00024255	0.00010969	0.0001046	6.025e-05	-5.4e-07	0.00014873	0.00019848	0.00026666	0.00038304	0.00038843	0.00028005
234	0234_3H2O_CH4	-0.00909739	-0.00909739	-0.00918452	-0.00534483	-0.00534483	-0.00518658	-0.0009402	-0.0009402	-0.00103812	0.00028374	0.00040193	0.00056388	-0.00028627	-0.00057852	-0.000979	-0.00628756	-0.00646162	-0.00663982
235	0235_3H2O_CH4	-0.0173336	-0.0173336	-0.017852	0.028538	0.028538	0.0290359	-0.00911846	-0.00911846	-0.00956853	0.00161753	0.00213204	0.0028371	-0.00015203	-0.00130986	-0.00289651	0.020885	0.0202417	0.019408
236	0236_3H2O_CH4	-0.012986	-0.012986	-0.0130498	-0.00875635	-0.00875635	-0.00877151	-0.00136663	-0.00136663	-0.00141572	-1.136e-05	-3.643e-05	-7.079e-05	-0.00063751	-0.00059149	-0.00052842	-0.0107719	-0.0107509	-0.0107864
237	0237_3H2O_CH4	0.00151304	0.00151304	0.00155034	0.0422015	0.0422015	0.0422293	-0.013127	-0.013127	-0.0132973	0.0014065	0.00157275	0.00180056	-0.00620182	-0.00645824	-0.00680964	0.0242791	0.024189	0.0239229
238	0238_3H2O_CH4	0.0100469	0.0100469	0.0100691	0.00831646	0.00831646	0.00821473	9.005e-05	9.005e-05	0.00015232	0.00068809	0.00071283	0.00074673	0.00116719	0.00107609	0.00095125	0.0102618	0.0101954	0.010065
239	0239_3H2O_CH4	-0.0108001	-0.0108001	-0.0111549	0.0247697	0.0247697	0.0254203	-0.00602625	-0.00602625	-0.0065333	0.00077793	0.00137304	0.00218855	0.00287886	0.00153879	-0.00029759	0.0224002	0.0216552	0.020778
240	0240_3H2O_CH4	-0.0169796	-0.0169796	-0.0170845	-0.0172753	-0.0172753	-0.0171615	3.7e-05	3.7e-05	-0.00014306	-0.00039508	-0.00039106	-0.00038556	0.00157534	0.00151789	0.00143916	-0.016058	-0.0161115	-0.016251
241	0241_3H2O_CH4	0.0115955	0.0115955	0.0116144	0.0181139	0.0181139	0.0182141	-0.00295593	-0.00295593	-0.00306437	0.00073262	0.00087203	0.00106307	-0.00286155	-0.00314334	-0.0035295	0.013029	0.0128867	0.0126833
242	0242_3H2O_CH4	-0.013477	-0.013477	-0.013471	-0.00720829	-0.00720829	-0.00707444	-0.00226489	-0.00226489	-0.00229516	-0.00021891	-0.00011778	2.081e-05	-0.00086188	-0.00103236	-0.00126597	-0.010554	-0.0106233	-0.0106148
243	0243_3H2O_CH4	0.0168024	0.0168024	0.0168067	0.0150631	0.0150631	0.0150768	7.398e-05	7.398e-05	8.14e-06	0.00020164	0.00021521	0.00023381	0.00102248	0.00097826	0.00091767	0.0163612	0.0163305	0.0162364
244	0244_3H2O_CH4	-0.0118214	-0.0118214	-0.0119011	0.00442841	0.00442841	0.00435228	-0.00635555	-0.00635555	-0.00627712	-0.00027636	-0.0002635	-0.00024588	-0.00331472	-0.00326364	-0.00319364	-0.00551823	-0.00545428	-0.00536436
245	0245_3H2O_CH4	-0.00672935	-0.00672935	-0.00677233	-0.00699369	-0.00699369	-0.00699643	-0.00015447	-0.00015447	-0.00021548	-0.00011075	-0.00011887	-0.00012999	0.0007105	0.00070283	0.00069232	-0.0065484	-0.0065642	-0.00664958
246	0246_3H2O_CH4	-0.0111745	-0.0111745	-0.011185	-0.00671436	-0.00671436	-0.00671939	-0.00169182	-0.00169182	-0.00165673	-0.00010643	-7.06e-05	-2.15e-05	-0.00047746	-0.0005288	-0.00059916	-0.00899007	-0.00900558	-0.00899678
247	0247_3H2O_CH4	-0.00228928	-0.00228928	-0.00231512	-0.00033954	-0.00033954	-0.00029089	-0.00070154	-0.00070154	-0.00077842	4.633e-05	4.286e-05	3.81e-05	-0.00028063	-0.0002834	-0.00028719	-0.00127538	-0.00128162	-0.00131841
248	0248_3H2O_CH4	-0.00807576	-0.00807576	-0.00810716	-0.00370142	-0.00370142	-0.0038277	-0.00115763	-0.00115763	-0.00112429	0.00037097	0.00033786	0.00029249	-0.00176169	-0.00171513	-0.00165133	-0.00624977	-0.00623633	-0.00631084
249	0249_3H2O_CH4	-0.00116599	-0.00116599	-0.00116999	0.00016034	0.00016034	4.412e-05	-0.0004639	-0.0004639	-0.0004847	0.00018846	8.558e-05	-5.541e-05	-0.00046915	-0.0002728	-3.74e-06	-0.00058424	-0.00049078	-0.00049973
250	0250_3H2O_CH4	-0.00174564	-0.00174564	-0.00175734	0.001215	0.001215	0.00123431	-0.00111628	-0.00111628	-0.00109222	0.00010092	0.00014326	0.00020128	-0.00085384	-0.00092595	-0.00102477	-0.00065421	-0.00068398	-0.0006814
251	0251_3H2O_CH4	-0.00114134	-0.00114134	-0.00114788	-0.00054468	-0.00054468	-0.00058221	-0.00018333	-0.00018333	-0.00021617	0.00010137	6.647e-05	1.864e-05	-3.543e-05	1.819e-05	9.166e-05	-0.00066207	-0.00064335	-0.00068808
252	0252_3H2O_CH4	-0.00255946	-0.00255946	-0.00257988	-0.0024627	-0.0024627	-0.00217144	0.0001574	0.0001574	-9.92e-05	-3.172e-05	9.547e-05	0.00026978	0.00063533	0.00032481	-0.00010071	-0.00170169	-0.00188502	-0.00210158
253	0253_3H2O_CH4	-0.00067802	-0.00067802	-0.00067602	-0.00057764	-0.00057764	-0.00065569	-4.277e-05	-4.277e-05	3.795e-05	6.32e-05	5.593e-05	4.598e-05	-2.99e-06	1.338e-05	3.582e-05	-0.00056021	-0.0005511	-0.00053594
254	0254_3H2O_CH4	-0.00106667	-0.00106667	-0.00107499	0.00058765	0.00058765	0.00062162	-0.00069704	-0.00069704	-0.00077026	0.00013042	0.00012838	0.00012559	-0.0004976	-0.00051288	-0.00053381	-0.00047657	-0.00049388	-0.00055686
255	0255_3H2O_CH4	-0.0006954	-0.0006954	-0.00070074	-0.00060327	-0.00060327	-0.00049589	6.529e-05	6.529e-05	-7.703e-05	-7.538e-05	-4.798e-05	-1.042e-05	0.00023941	0.00016149	5.471e-05	-0.00037396	-0.00042446	-0.00052862
256	0256_3H2O_CH4	-0.00015654	-0.00015654	-0.0001613	0.00025456	0.00025456	0.00022336	-0.00015393	-0.00015393	-0.0001792	0.00011292	8.325e-05	4.259e-05	-0.00021836	-0.0001697	-0.00010302	-4.81e-06	1.418e-05	-1.627e-05
257	0257_3H2O_CH4	-0.00026984	-0.00026984	-0.000264	-0.00013696	-0.00013696	-0.00030264	-0.00015653	-0.00015653	-5.801e-05	0.00021881	0.00013058	9.67e-06	-0.00026095	-8.795e-05	0.00014913	-0.00033562	-0.00025085	-0.00020185
258	0258_3H2O_CH4	0.00010488	0.00010488	0.00010221	0.00050686	0.00050686	0.00062423	-5.758e-05	-5.758e-05	-0.00030378	0.00016116	0.00015844	0.0001547	-0.00020296	-0.00026435	-0.00034846	0.00040748	0.00034336	0.00012668
259	0259_3H2O_CH4	-0.00146883	-0.00146883	-0.00152798	0.00113895	0.00113895	0.00113682	-0.00097375	-0.00097375	-0.00087368	2.263e-05	7.254e-05	0.00014094	-0.00045803	-0.00053382	-0.00063769	-0.00027019	-0.00029608	-0.00023361
260	0260_3H2O_CH4	-0.00306368	-0.00306368	-0.00317231	0.00219011	0.00219011	0.00223266	-0.00170208	-0.00170208	-0.00186813	0.00028968	0.000251	0.00019799	-0.00114098	-0.00109296	-0.00102716	-0.00036327	-0.00035394	-0.00046463
261	0261_3H2O_CH4	5.677e-05	5.677e-05	5.395e-05	-0.00028885	-0.00028885	-0.00029515	6.026e-05	6.026e-05	0.00010159	-2.957e-05	-8.54e-06	2.027e-05	0.00040006	0.00036199	0.00030983	0.0001419	0.00012486	0.00013654
262	0262_3H2O_CH4	-0.00878045	-0.00878045	-0.00893241	0.00267396	0.00267396	0.00250571	-0.00360931	-0.00360931	-0.00352263	0.00026733	0.00024063	0.00020405	-0.00129677	-0.00124602	-0.00117647	-0.0019648	-0.00194074	-0.00198934
263	0263_3H2O_CH4	-0.00046753	-0.00046753	-0.00048494	-0.00056528	-0.00056528	-0.00049375	1.274e-05	1.274e-05	-7.7e-07	-8.791e-05	-4.078e-05	2.381e-05	0.00025378	0.00016718	4.851e-05	-0.00038667	-0.00042614	-0.0004222
264	0264_3H2O_CH4	0.00323133	0.00323133	0.00315822	0.00833654	0.00833654	0.00849828	-0.0017954	-0.0017954	-0.00189547	0.00021556	0.00033521	0.00049917	-0.00118192	-0.00142195	-0.00175088	0.00557479	0.0054544	0.00535109
265	0265_3H2O_CH4	-0.00024692	-0.00024692	-0.0002459	0.00139777	0.00139777	0.00147731	-0.00050966	-0.00050966	-0.0007018	0.00018107	0.00015072	0.00010912	-0.00031478	-0.00030048	-0.00028088	0.0007544	0.00073835	0.00060375
266	0266_3H2O_CH4	-0.00028977	-0.00028977	-0.00029687	6.448e-05	6.448e-05	-1.478e-05	-0.00024142	-0.00024142	-0.00010874	-1.366e-05	-2.7e-05	-4.527e-05	6.98e-06	6.953e-05	0.00015524	-0.00018362	-0.00013441	-1.355e-05
267	0267_3H2O_CH4	0.00062049	0.00062049	0.00060073	-0.00062501	-0.00062501	-0.00054107	0.00023784	0.00023784	0.00011603	4.414e-05	6.875e-05	0.00010248	0.00097971	0.00089316	0.00077455	0.00063668	0.00057473	0.00045199
268	0268_3H2O_CH4	0.00025523	0.00025523	0.0002697	-0.0001516	-0.0001516	-1.76e-05	0.0001279	0.0001279	2.825e-05	-7.967e-05	-1.466e-05	7.443e-05	0.00036593	0.00022276	2.657e-05	0.00026256	0.0001844	0.00011164
269	0269_3H2O_CH4	0.00027144	0.00027144	0.0002691	-0.00036579	-0.00036579	-0.00036408	0.00023044	0.00023044	0.00018372	2.995e-05	1.838e-05	2.53e-06	0.00039819	0.00039939	0.00040102	0.00029278	0.00028241	0.00022319
270	0270_3H2O_CH4	0.00062089	0.00062089	0.00062916	0.00056517	0.00056517	0.00064963	6.472e-05	6.472e-05	-7.677e-05	5.419e-05	4.53e-05	3.311e-05	5.059e-05	4.52e-05	3.783e-05	0.00073467	0.00072039	0.00064379
271	0271_3H2O_CH4	-0.00057804	-0.00057804	-0.00056974	-0.00026304	-0.00026304	-0.00033941	-8.333e-05	-8.333e-05	1.826e-05	1.419e-05	1.356e-05	1.269e-05	-4.067e-05	-1.866e-05	1.15e-05	-0.00037285	-0.00035147	-0.00029696
272	0272_3H2O_CH4	-0.00073452	-0.00073452	-0.00073314	-0.0003389	-0.0003389	-0.00039086	-0.00023694	-0.00023694	-0.00023589	6.768e-05	1.03e-06	-9.03e-05	-0.00012531	1.203e-05	0.00020023	-0.00063348	-0.00056278	-0.00051681
273	0273_3H2O_CH4	0.00121042	0.00121042	0.00118895	0.00110161	0.00110161	0.00116734	-3.476e-05	-3.476e-05	-4.398e-05	-0.00012969	-9.29e-05	-4.248e-05	0.00032893	0.00026734	0.00018295	0.00126609	0.00124129	0.00126384
274	0274_3H2O_CH4	-0.00152637	-0.00152637	-0.00152573	-0.00100978	-0.00100978	-0.00095394	-0.00026632	-0.00026632	-0.00028036	-9.067e-05	-5.737e-05	-1.174e-05	0.00012513	6.439e-05	-1.885e-05	-0.00124163	-0.00126908	-0.00126489
275	0275_3H2O_CH4	-0.0141207	-0.0141207	-0.0141721	-0.0158893	-0.0158893	-0.015907	0.00035399	0.00035399	0.00029878	-0.00045074	-0.00048277	-0.00052665	0.00242383	0.00243201	0.00244322	-0.0135622	-0.0135861	-0.0136917
276	0276_3H2O_CH4	-0.00059017	-0.00059017	-0.00058793	-0.00078212	-0.00078212	-0.00064439	0.00012247	0.00012247	-7.129e-05	-7.047e-05	-6.198e-05	-5.035e-05	0.00031886	0.00026525	0.00019178	-0.00041126	-0.00045639	-0.00057425
277	0277_3H2O_CH4	-0.00072517	-0.00072517	-0.00072128	0.0003109	0.0003109	0.00024049	-0.0003269	-0.0003269	-0.00045546	0.00025001	0.00014317	-3.25e-06	-0.00066648	-0.00050268	-0.00027822	-0.00043247	-0.00037551	-0.00049643
278	0278_3H2O_CH4	0.00048234	0.00048234	0.00046448	-0.00028445	-0.00028445	-0.00027083	0.00015391	0.00015391	0.0001151	-5.777e-05	-6.24e-05	-6.875e-05	0.00048798	0.00048484	0.00048054	0.00029967	0.0002919	0.00025606
279	0279_3H2O_CH4	0.00038597	0.00038597	0.00037765	0.00047194	0.00047194	0.00034525	-0.00011233	-0.00011233	-1.835e-05	0.00011229	6.908e-05	9.86e-06	-0.00017518	-7.639e-05	5.898e-05	0.00029672	0.0003523	0.00039573
280	0280_3H2O_CH4	-0.00248357	-0.00248357	-0.0025405	-0.0001014	-0.0001014	-0.00016737	-0.00101457	-0.00101457	-0.00108473	0.00015111	4.168e-05	-0.00010828	-4.916e-05	0.00015231	0.0004284	-0.00101402	-0.00092198	-0.00093198
281	0281_3H2O_CH4	0.00267675	0.00267675	0.00270365	0.0258951	0.0258951	0.0258692	-0.00801322	-0.00801322	-0.00800009	0.00059881	0.00081837	0.00111925	-0.00241668	-0.00283591	-0.0034104	0.0160641	0.0158644	0.0155779
282	0282_3H2O_CH4	0.00026932	0.00026932	0.00026662	0.00050571	0.00050571	0.00048334	-0.00012302	-0.00012302	-0.00010153	6.092e-05	4.812e-05	3.058e-05	-8.334e-05	-4.908e-05	-2.14e-06	0.00036027	0.00038173	0.00041025
283	0283_3H2O_CH4	-0.00079272	-0.00079272	-0.00080372	-0.00132552	-0.00132552	-0.001274	0.00030077	0.00030077	0.00020399	8.064e-05	7.722e-05	7.254e-05	0.00033204	0.0003047	0.00026725	-0.00061208	-0.00064283	-0.00073023
284	0284_3H2O_CH4	0.00073829	0.00073829	0.00073615	0.00016533	0.00016533	9.703e-05	0.00026161	0.00026161	0.00034724	7.77e-06	1.67e-06	-6.69e-06	0.00030828	0.00033442	0.00037023	0.00074298	0.00076301	0.0008078
285	0285_3H2O_CH4	-0.0016892	-0.0016892	-0.00163894	-0.00778845	-0.00778845	-0.00789913	0.00144594	0.00144594	0.00150304	-0.00077992	-0.00086589	-0.0009837	0.00509952	0.00527252	0.00550959	-0.0020229	-0.00193588	-0.00187021
286	0286_3H2O_CH4	0.00139498	0.00139498	0.00139064	-0.00127565	-0.00127565	-0.00131679	0.00082123	0.00082123	0.00088042	3.25e-06	2.302e-05	5.012e-05	0.0014041	0.00135725	0.00129305	0.00095292	0.00092585	0.0009068
287	0287_3H2O_CH4	0.00109764	0.00109764	0.00108434	0.00065956	0.00065956	0.00066617	0.00011218	0.00011218	0.00016289	1.007e-05	4.933e-05	0.00010312	0.0001823	0.00011681	2.707e-05	0.0009641	0.00093788	0.00095926
288	0288_3H2O_CH4	0.00085915	0.00085915	0.00086945	0.00078558	0.00078558	0.00053886	-0.00022764	-0.00022764	1.368e-05	0.00019609	0.00011302	-8.1e-07	-0.00010989	9.918e-05	0.00038568	0.00064414	0.00077014	0.00093741
289	0289_3H2O_CH4	0.00043797	0.00043797	0.00042782	0.00039625	0.00039625	0.00037	8.27e-06	8.27e-06	-3.965e-05	6.205e-05	4.02e-06	-7.551e-05	0.00017428	0.00027876	0.00042194	0.00064084	0.00068729	0.00067678
290	0290_3H2O_CH4	-0.00577953	-0.00577953	-0.00579274	-0.00467288	-0.00467288	-0.00466685	-0.00039956	-0.00039956	-0.00038293	-0.00017912	-0.00016483	-0.00014524	0.00049227	0.00044753	0.00038621	-0.00475929	-0.00478975	-0.00480881
291	0291_3H2O_CH4	-2.093e-05	-2.093e-05	-2.542e-05	-4.463e-05	-4.463e-05	-0.00014238	-3.483e-05	-3.483e-05	0.00012074	5.6e-07	5.25e-06	1.167e-05	7.237e-05	8.731e-05	0.00010778	-6.53e-06	1.31e-05	9.782e-05
292	0292_3H2O_CH4	-0.00026482	-0.00026482	-0.00026297	0.00023211	0.00023211	0.00019148	-0.00016159	-0.00016159	-0.00017868	0.00011436	7.117e-05	1.198e-05	-0.00027902	-0.00019358	-7.65e-05	-9.414e-05	-5.189e-05	-5.173e-05
293	0293_3H2O_CH4	0.0146838	0.0146838	0.0146769	0.0127559	0.0127559	0.0129378	0.00014066	0.00014066	4.51e-05	-5.96e-05	2.741e-05	0.00014664	0.00166826	0.00146644	0.00118986	0.0145052	0.0143904	0.0143194
294	0294_3H2O_CH4	-8.56e-06	-8.56e-06	-6.07e-06	0.00011905	0.00011905	-6.753e-05	-4.816e-05	-4.816e-05	6.837e-05	0.000174	0.00010306	5.84e-06	-0.00018311	-3.332e-05	0.00017193	6.178e-05	0.00014063	0.00017861
295	0295_3H2O_CH4	-0.00030118	-0.00030118	-0.00030034	-0.00027831	-0.00027831	-0.000248	3.77e-06	3.77e-06	3.776e-05	4.9e-06	5.186e-05	0.00011623	0.00014869	5.733e-05	-6.787e-05	-0.00012094	-0.00016534	-0.00016188
296	0296_3H2O_CH4	0.00116128	0.00116128	0.0011667	0.00099917	0.00099917	0.00101787	0.0001244	0.0001244	8.985e-05	0.00011133	0.00013616	0.00017019	9.102e-05	2.493e-05	-6.565e-05	0.00132592	0.00128465	0.00121226
297	0297_3H2O_CH4	-0.00046516	-0.00046516	-0.00047623	-0.00052341	-0.00052341	-0.00051436	2.358e-05	2.358e-05	-5.689e-05	6.48e-05	2.238e-05	-3.576e-05	-1.425e-05	5.429e-05	0.00014823	-0.00044928	-0.00042317	-0.00045879
298	0298_3H2O_CH4	-0.0009078	-0.0009078	-0.00091017	-0.00306806	-0.00306806	-0.00320012	0.00058146	0.00058146	0.00068088	-3.005e-05	-8.567e-05	-0.0001619	0.00089756	0.00100445	0.00115093	-0.00161909	-0.00156782	-0.0015302
299	0299_3H2O_CH4	-0.00059132	-0.00059132	-0.00059028	-0.00029124	-0.00029124	-0.00036603	-0.00011802	-0.00011802	-2.705e-05	3.443e-05	2.824e-05	1.975e-05	6.854e-05	8.527e-05	0.0001082	-0.00030629	-0.00029575	-0.00026513
300	0300_3H2O_CH4	-0.00037598	-0.00037598	-0.00040121	0.00066699	0.00066699	0.00061669	-0.00032238	-0.00032238	-0.00028907	0.00011654	0.00010682	9.35e-05	-0.00017721	-0.00016429	-0.00014659	0.00028395	0.00028714	0.00027453
301	0301_3H2O_CH4	0.00781378	0.00781378	0.00776226	0.00841714	0.00841714	0.00830413	-0.00024986	-0.00024986	-0.00011468	0.00067323	0.00072434	0.00079437	-9.725e-05	-0.00021251	-0.00037045	0.00874327	0.00867912	0.00861338
302	0302_3H2O_CH4	-0.00054316	-0.00054316	-0.00055141	-0.00038379	-0.00038379	-0.00038743	-0.00011654	-0.00011654	-0.00014728	1.124e-05	-3.101e-05	-8.89e-05	-4.302e-05	4.571e-05	0.0001673	-0.00053211	-0.00048562	-0.0004563
303	0303_3H2O_CH4	-0.00095855	-0.00095855	-0.00094746	0.00019971	0.00019971	0.00021266	-0.0004056	-0.0004056	-0.00038177	-3.21e-06	1.686e-05	4.435e-05	0.00010013	6.774e-05	2.335e-05	-0.00010897	-0.0001213	-0.00010141
304	0304_3H2O_CH4	-0.00065095	-0.00065095	-0.00064712	-0.00021416	-0.00021416	-0.00010842	-0.00020555	-0.00020555	-0.00028939	-0.00011808	-8.797e-05	-4.669e-05	3.99e-05	-2.347e-05	-0.00011032	-0.00049789	-0.00053115	-0.00055483
305	0305_3H2O_CH4	0.00075467	0.00075467	0.00074085	0.00160543	0.00160543	0.00145817	-0.00036459	-0.00036459	-0.00026339	0.00018839	0.00013653	6.546e-05	-0.00056583	-0.00045991	-0.00031475	0.00086339	0.00091746	0.00094548
306	0306_3H2O_CH4	-0.00027043	-0.00027043	-0.00027008	9.822e-05	9.822e-05	1.323e-05	-0.00012007	-0.00012007	-0.00020972	0.00022258	9.542e-05	-7.884e-05	-0.00033256	-0.00011287	0.00018819	-0.00013183	-3.93e-05	-8.715e-05
307	0307_3H2O_CH4	-0.00069296	-0.00069296	-0.000697	0.0005339	0.0005339	0.00047802	-0.00051491	-0.00051491	-0.00050389	9.625e-05	5.129e-05	-1.032e-05	-0.00058262	-0.00049363	-0.00037169	-0.00046737	-0.00042335	-0.00040789
308	0308_3H2O_CH4	-0.0113349	-0.0113349	-0.0113703	-0.0109227	-0.0109227	-0.0108466	7.358e-05	7.358e-05	-7.393e-05	-0.00025315	-0.00026459	-0.00028027	0.00083336	0.00081613	0.00079253	-0.0102689	-0.0102976	-0.0104083
309	0309_3H2O_CH4	-0.00083748	-0.00083748	-0.00085132	-0.00011653	-0.00011653	-0.00021497	-0.00030888	-0.00030888	-0.0004081	0.0002189	7.167e-05	-0.00013008	-0.00046823	-0.00019972	0.00016823	-0.00067474	-0.00055346	-0.00058492
310	0310_3H2O_CH4	-0.00385694	-0.00385694	-0.00384875	-0.00297457	-0.00297457	-0.00279931	4.519e-05	4.519e-05	-0.00014422	0.00028512	0.00036752	0.00048044	-0.00071916	-0.0009115	-0.00117508	-0.00336341	-0.00347336	-0.00363817
311	0311_3H2O_CH4	-0.00115738	-0.00115738	-0.00115354	-0.00120977	-0.00120977	-0.00107819	6.273e-05	6.273e-05	-4.602e-05	-0.00013172	-6.365e-05	2.962e-05	0.00038341	0.00022771	1.433e-05	-0.00089534	-0.00098298	-0.00108026
312	0312_3H2O_CH4	0.00377902	0.00377902	0.0037834	-0.00299021	-0.00299021	-0.00324372	0.00206282	0.00206282	0.00218771	5.491e-05	-7.977e-05	-0.00026433	0.00265313	0.00291516	0.00327424	0.00178064	0.001908	0.00195391
313	0313_3H2O_CH4	-0.00100616	-0.00100616	-0.00101547	-0.00131291	-0.00131291	-0.00144154	8.54e-05	8.54e-05	9.611e-05	8.555e-05	-4.47e-05	-0.0002232	4.59e-05	0.00029632	0.00063949	-0.00109606	-0.00097589	-0.00092914
314	0314_3H2O_CH4	9.692e-05	9.692e-05	0.00010127	-0.00079861	-0.00079861	-0.00077063	0.00033077	0.00033077	0.00024955	7.29e-06	7.22e-06	7.13e-06	0.00047751	0.00044965	0.00041146	1.695e-05	-1.098e-05	-0.00010249
315	0315_3H2O_CH4	-0.00038736	-0.00038736	-0.00039058	-0.00036316	-0.00036316	-0.00033414	4.641e-05	4.641e-05	-1.137e-05	6.43e-06	6.66e-06	6.98e-06	8.404e-05	6.717e-05	4.405e-05	-0.00022627	-0.00024291	-0.00029447
316	0316_3H2O_CH4	0.0024954	0.0024954	0.00253138	0.00330871	0.00330871	0.00330117	-0.0003207	-0.0003207	-0.00040078	0.00028776	0.00026513	0.00023412	-0.00060917	-0.00059333	-0.00057162	0.00266661	0.00265981	0.00256288
317	0317_3H2O_CH4	0.00599111	0.00599111	0.00597666	0.00211333	0.00211333	0.00216313	0.00114485	0.00114485	0.0013352	-7.707e-05	9.906e-05	0.00034043	0.0018377	0.00149999	0.0010372	0.0050188	0.00485722	0.00487595
318	0318_3H2O_CH4	0.00212501	0.00212501	0.0021269	0.00157554	0.00157554	0.00162004	0.00029674	0.00029674	0.00019198	0.00014373	0.0001424	0.00014059	6.795e-05	4.015e-05	2.04e-06	0.00208396	0.00205483	0.00195465
319	0319_3H2O_CH4	-0.00141925	-0.00141925	-0.00142547	-0.00166906	-0.00166906	-0.00157852	8.528e-05	8.528e-05	2.5e-07	-8.38e-05	-4.142e-05	1.665e-05	0.00057805	0.00047769	0.00034017	-0.00108954	-0.00114751	-0.00122145
320	0320_3H2O_CH4	0.00032165	0.00032165	0.00032707	-5.569e-05	-5.569e-05	2.8e-06	0.0001511	0.0001511	8.446e-05	3.378e-05	6.299e-05	0.00010301	0.0001773	9.259e-05	-2.349e-05	0.00030648	0.00025099	0.00016679
321	0321_3H2O_CH4	0.0114444	0.0114444	0.0114617	0.0100534	0.0100534	0.0099723	0.00035348	0.00035348	0.00042229	0.00043982	0.00042411	0.00040258	-0.00028507	-0.00024616	-0.00019285	0.0105617	0.0105849	0.0106043
322	0322_3H2O_CH4	-0.00105006	-0.00105006	-0.00106128	0.00027954	0.00027954	0.00019475	-0.00055669	-0.00055669	-0.00053539	0.00017133	0.00012365	5.831e-05	-0.00060218	-0.00051282	-0.00039037	-0.00070799	-0.00066632	-0.00067271
323	0323_3H2O_CH4	-0.010921	-0.010921	-0.0109311	-0.00668983	-0.00668983	-0.00680364	-0.00149349	-0.00149349	-0.00134405	0.00043611	0.00048294	0.00054713	-0.00176768	-0.00185813	-0.00198208	-0.0095149	-0.00955851	-0.00958264
324	0324_3H2O_CH4	-0.00844715	-0.00844715	-0.00848487	-0.00836195	-0.00836195	-0.00821044	-0.00017641	-0.00017641	-0.00025332	-0.0002457	-0.0001082	8.023e-05	0.00090898	0.00060776	0.00019497	-0.00787508	-0.0080388	-0.00818857
325	0325_3H2O_CH4	-0.00115283	-0.00115283	-0.0012053	-0.00091392	-0.00091392	-0.00085002	-0.00026231	-0.00026231	-0.00031402	-0.00011147	-8.23e-05	-4.232e-05	0.00036293	0.00030557	0.00022697	-0.00092477	-0.00095296	-0.00097938
326	0326_3H2O_CH4	-0.0110875	-0.0110875	-0.0111454	-0.00171705	-0.00171705	-0.00179373	-0.0034629	-0.0034629	-0.0033947	0.00016127	0.00017337	0.00018994	-0.0012637	-0.00127218	-0.00128381	-0.00628238	-0.00627877	-0.0062823
327	0327_3H2O_CH4	-0.00262062	-0.00262062	-0.00272692	0.00413462	0.00413462	0.00408591	-0.0024348	-0.0024348	-0.00248443	0.00038945	0.00032466	0.00023587	-0.00189352	-0.0017639	-0.00158628	0.00019575	0.00026057	0.00025107
328	0328_3H2O_CH4	-0.0303483	-0.0303483	-0.0303087	0.018076	0.018076	0.0181407	-0.0167154	-0.0167154	-0.0168128	0.00107864	0.00137985	0.00179262	-0.00682021	-0.00742429	-0.00825209	-0.004381	-0.00468386	-0.00513153
329	0329_3H2O_CH4	-0.00432223	-0.00432223	-0.00433409	0.00753579	0.00753579	0.00754712	-0.00366295	-0.00366295	-0.00357355	0.00095435	0.00101582	0.00110006	-0.00514138	-0.00518272	-0.00523936	-0.0003142	-0.00029406	-0.00016573
330	0330_3H2O_CH4	-0.0285572	-0.0285572	-0.0284727	-0.00114003	-0.00114003	-0.00111783	-0.00854966	-0.00854966	-0.00858243	0.00030719	0.00055424	0.00089278	-0.00119607	-0.00171444	-0.0024248	-0.0105786	-0.0108499	-0.0112323
331	0331_3H2O_CH4	-0.00075603	-0.00075603	-0.00072595	0.00028171	0.00028171	0.00019306	-0.00054543	-0.00054543	-0.00030316	-1.705e-05	3.899e-05	0.0001158	-0.00014368	-0.00020262	-0.00028339	-0.00042445	-0.00042734	-0.0002777
332	0332_3H2O_CH4	0.0008104	0.0008104	0.00083276	0.0017828	0.0017828	0.0018474	-0.00033251	-0.00033251	-0.00043081	0.00014317	0.00015311	0.00016674	9.716e-05	5.217e-05	-9.48e-06	0.00169062	0.00165557	0.00157385
333	0333_3H2O_CH4	-0.00045601	-0.00045601	-0.00045001	0.00015159	0.00015159	0.00018474	-0.00027238	-0.00027238	-0.00034808	3.251e-05	-9.35e-06	-6.671e-05	-0.00018567	-0.00010007	1.723e-05	-0.00027395	-0.00023021	-0.00021281
334	0334_3H2O_CH4	-0.00028631	-0.00028631	-0.0003582	0.00064697	0.00064697	0.00056168	-0.00041646	-0.00041646	-0.00045685	0.00014381	7.658e-05	-1.556e-05	-9.276e-05	2.344e-05	0.00018268	0.00028157	0.00033053	0.00027195
335	0335_3H2O_CH4	-0.0003247	-0.0003247	-0.00032154	-0.00055176	-0.00055176	-0.00053826	7.745e-05	7.745e-05	-9.38e-06	9.185e-05	7.549e-05	5.307e-05	7.543e-05	9.094e-05	0.00011219	-0.00030703	-0.00030788	-0.00038238
336	0336_3H2O_CH4	-0.00221546	-0.00221546	-0.0022375	0.00042402	0.00042402	0.0001398	-0.00117212	-0.00117212	-0.00087308	0.00031086	0.00029012	0.00026169	-0.00012017	-3.37e-05	8.48e-05	-0.00055742	-0.00049169	-0.00038679
337	0337_3H2O_CH4	8.212e-05	8.212e-05	8.363e-05	0.00055404	0.00055404	0.00056407	-0.00012238	-0.00012238	-0.00012012	7.292e-05	8.685e-05	0.00010593	-0.00020726	-0.00023313	-0.00026857	0.00029732	0.00028538	0.00028131
338	0338_3H2O_CH4	0.00086468	0.00086468	0.00085022	-5.045e-05	-5.045e-05	-4.245e-05	0.0003466	0.0003466	0.00029602	-9.7e-06	-1.775e-05	-2.878e-05	0.00045841	0.00046378	0.00047114	0.00074487	0.00074219	0.00069593
339	0339_3H2O_CH4	-0.00179003	-0.00179003	-0.00180715	-0.00095875	-0.00095875	-0.00080993	-0.00026972	-0.00026972	-0.00038958	-0.00013407	-7.272e-05	1.136e-05	0.00023936	0.00010115	-8.824e-05	-0.00112318	-0.00120003	-0.00127639
340	0340_3H2O_CH4	-0.00093584	-0.00093584	-0.00093908	-0.0005536	-0.0005536	-0.00061529	-0.0001225	-0.0001225	-0.00010668	6.33e-05	1.552e-05	-4.996e-05	-1.466e-05	8.573e-05	0.00022329	-0.00062745	-0.00057485	-0.00054863
341	0341_3H2O_CH4	-0.0279873	-0.0279873	-0.0279329	0.00776779	0.00776779	0.00800762	-0.0107392	-0.0107392	-0.0110247	-0.00082235	-0.00067279	-0.00046784	-0.0006444	-0.00097434	-0.00142648	-0.00443816	-0.00461854	-0.00491143
342	0342_3H2O_CH4	-0.00174056	-0.00174056	-0.00182706	0.00308216	0.00308216	0.00336927	-0.00174838	-0.00174838	-0.00196975	6.056e-05	0.00020284	0.00039783	-0.00072788	-0.00104385	-0.00147686	0.00066646	0.00049277	0.00032049
343	0343_3H2O_CH4	-0.00250096	-0.00250096	-0.00253116	-0.00387865	-0.00387865	-0.00402961	-0.00041394	-0.00041394	-0.00038875	-0.00041126	-0.00048222	-0.00057946	0.00224812	0.00239335	0.00259237	-0.00245572	-0.00238145	-0.00240545
344	0344_3H2O_CH4	-0.00094843	-0.00094843	-0.0009377	-0.00112698	-0.00112698	-0.00121477	5.03e-06	5.03e-06	1.099e-05	8.04e-05	2.09e-06	-0.00010522	5.709e-05	0.00019658	0.00038772	-0.00098446	-0.00092328	-0.00092128
345	0345_3H2O_CH4	-0.00019436	-0.00019436	-0.0001842	-0.00024583	-0.00024583	-0.00021118	-6.14e-05	-6.14e-05	-6.591e-05	-2.892e-05	1.82e-06	4.395e-05	0.00028485	0.000223	0.00013824	-5.129e-05	-8.24e-05	-9.49e-05
346	0346_3H2O_CH4	0.00171621	0.00171621	0.00165119	0.0117226	0.0117226	0.0117503	-0.00356997	-0.00356997	-0.00343859	0.00040713	0.00051863	0.00067142	-0.00370274	-0.00384951	-0.00405065	0.00485698	0.0048217	0.00493248
347	0347_3H2O_CH4	-0.00737658	-0.00737658	-0.00755576	0.0067471	0.0067471	0.00696057	-0.00496864	-0.00496864	-0.00504729	0.00014962	0.00033427	0.00058731	-0.00199398	-0.00234872	-0.00283486	-6.591e-05	-0.000236	-0.00033427
348	0348_3H2O_CH4	-0.001276	-0.001276	-0.00129379	-0.00067544	-0.00067544	-0.00078617	-0.00023913	-0.00023913	-0.00017128	0.00010211	5.157e-05	-1.768e-05	-0.00020404	-9.328e-05	5.85e-05	-0.0010165	-0.00095628	-0.00091663
349	0349_3H2O_CH4	0.00195265	0.00195265	0.001897	0.0037922	0.0037922	0.00371787	-0.00080629	-0.00080629	-0.00069904	0.00015973	0.00017764	0.00020218	-0.00057232	-0.00057475	-0.00057808	0.00257332	0.0025888	0.00264294
350	0350_3H2O_CH4	-0.00100704	-0.00100704	-0.00101671	-0.00178645	-0.00178645	-0.00174782	0.00017855	0.00017855	0.00024624	-0.00018118	-0.00011222	-1.771e-05	0.00066504	0.00054092	0.00037083	-0.00112403	-0.00117919	-0.00114846
351	0351_3H2O_CH4	0.00013747	0.00013747	0.00011844	0.00041926	0.00041926	0.00047816	-0.00010099	-0.00010099	-0.00025174	0.00012685	0.0001046	7.411e-05	-8.996e-05	-8.505e-05	-7.831e-05	0.00035516	0.00033783	0.00022223
352	0352_3H2O_CH4	-0.00082004	-0.00082004	-0.0008502	0.00025975	0.00025975	0.00029979	-0.0003838	-0.0003838	-0.00037804	1.56e-06	5.921e-05	0.00013821	-4.25e-06	-0.0001266	-0.00029427	-0.00012674	-0.00019145	-0.00023432
353	0353_3H2O_CH4	-0.00016543	-0.00016543	-0.00018832	-0.00021195	-0.00021195	-0.00036376	-1.35e-06	-1.35e-06	9.755e-05	0.00015715	0.00010756	3.961e-05	-2.262e-05	5.99e-05	0.00017297	-7.877e-05	-4.584e-05	-5.363e-05
354	0354_3H2O_CH4	0.0003729	0.0003729	0.000348	8.976e-05	8.976e-05	0.00029305	0.00023627	0.00023627	5.508e-05	-9.011e-05	5.89e-06	0.00013746	0.000459	0.00023047	-8.27e-05	0.00069491	0.00056239	0.00040288
355	0355_3H2O_CH4	0.00035737	0.00035737	0.00034066	0.00036633	0.00036633	0.00022154	-4.832e-05	-4.832e-05	2.875e-05	0.00015907	9.913e-05	1.699e-05	-8.624e-05	2.737e-05	0.00018306	0.00039083	0.00044451	0.00045034
356	0356_3H2O_CH4	-0.00579743	-0.00579743	-0.00583428	0.00062605	0.00062605	0.00079946	-0.00232243	-0.00232243	-0.00241211	-0.00012163	-2.106e-05	0.00011677	-0.00123548	-0.00143284	-0.00170329	-0.00305349	-0.00315027	-0.00319916
357	0357_3H2O_CH4	-0.0469517	-0.0469517	-0.0472117	0.0362125	0.0362125	0.0365035	-0.0245434	-0.0245434	-0.0246488	0.00212555	0.00256021	0.00315587	-0.0171462	-0.0179848	-0.019134	-0.00335162	-0.00375554	-0.00412346
358	0358_3H2O_CH4	-0.00488404	-0.00488404	-0.00487605	-0.00497511	-0.00497511	-0.0048012	0.00031824	0.00031824	6.658e-05	6.759e-05	8.224e-05	0.00010231	-2.197e-05	-9.344e-05	-0.00019139	-0.00461125	-0.00466808	-0.00482371
359	0359_3H2O_CH4	0.00667009	0.00667009	0.00665217	0.016962	0.016962	0.0169189	-0.0032716	-0.0032716	-0.0032604	0.00075198	0.00077572	0.00080825	-0.00500206	-0.00500309	-0.00500451	0.0094403	0.009463	0.00946226
360	0360_3H2O_CH4	0.00844755	0.00844755	0.00840508	0.00079182	0.00079182	0.00065957	0.0018252	0.0018252	0.00190792	-8.368e-05	-7.217e-05	-5.64e-05	0.00375439	0.00372082	0.00367481	0.00628773	0.00626567	0.00618591
361	0361_3H2O_CH4	-0.0303763	-0.0303763	-0.0306443	0.0219759	0.0219759	0.0224121	-0.0131772	-0.0131772	-0.0135725	0.00183871	0.00234754	0.00304483	-0.00373061	-0.00485505	-0.00639596	0.00690681	0.0062912	0.0054885
362	0362_3H2O_CH4	0.00858096	0.00858096	0.00855229	0.00218787	0.00218787	0.00182223	0.00177496	0.00177496	0.00205544	0.00010523	-6.76e-05	-0.00030444	0.00212607	0.00250233	0.00301795	0.00619413	0.00639756	0.00659118
363	0363_3H2O_CH4	-0.00950001	-0.00950001	-0.00939096	0.0111201	0.0111201	0.0112422	-0.00600235	-0.00600235	-0.00614871	0.00031489	0.00047319	0.00069012	-0.00321386	-0.00351293	-0.00392276	0.00221876	0.002078	0.00186088
364	0364_3H2O_CH4	0.00167056	0.00167056	0.00166372	-0.00060682	-0.00060682	-0.00066684	0.00088733	0.00088733	0.0009244	0.00023686	0.00022763	0.00021498	0.00042963	0.00045275	0.00048443	0.00094699	0.00096088	0.00095697
365	0365_3H2O_CH4	0.00803794	0.00803794	0.00806549	0.0110177	0.0110177	0.0110295	-0.00134534	-0.00134534	-0.00136715	-9.315e-05	-0.00013849	-0.00020061	-0.00117688	-0.0010304	-0.00082966	0.0084023	0.00850345	0.00863207
366	0366_3H2O_CH4	0.0042809	0.0042809	0.00437316	-0.00797717	-0.00797717	-0.00790149	0.00329423	0.00329423	0.00317228	-0.00088882	-0.0008468	-0.00078923	0.00613096	0.00601975	0.00586735	0.0005592	0.00049	0.00034891
367	0367_3H2O_CH4	-0.00449058	-0.00449058	-0.00449728	-0.00439172	-0.00439172	-0.00454651	0.00022023	0.00022023	0.00035468	0.000136	0.0001025	5.659e-05	0.00026261	0.00033905	0.00044381	-0.00377288	-0.00372994	-0.00369143
368	0368_3H2O_CH4	0.0100621	0.0100621	0.0100447	0.00960207	0.00960207	0.00963727	0.00023599	0.00023599	0.00017066	0.00024837	0.00023694	0.00022128	-0.00013183	-0.0001117	-8.413e-05	0.00995461	0.00996331	0.00994508
369	0369_3H2O_CH4	0.00946514	0.00946514	0.0094275	0.00733476	0.00733476	0.00735944	0.00076524	0.00076524	0.00071667	0.00010277	8.726e-05	6.6e-05	0.00074027	0.00076341	0.00079512	0.00894303	0.00895066	0.00893723
370	0370_3H2O_CH4	-0.0105436	-0.0105436	-0.0105859	-0.00820997	-0.00820997	-0.00804896	-0.00061449	-0.00061449	-0.00081609	0.00035512	0.00041962	0.00050799	0.00031766	0.00013368	-0.00011845	-0.00815167	-0.00827116	-0.00847549
371	0371_3H2O_CH4	-0.0100533	-0.0100533	-0.010102	-0.00580683	-0.00580683	-0.0056112	-0.00100191	-0.00100191	-0.00116146	6.878e-05	0.00012405	0.0001998	-0.0011322	-0.00126307	-0.0014424	-0.00787216	-0.00794775	-0.00801526
372	0372_3H2O_CH4	-0.00046782	-0.00046782	-0.00046957	0.00102587	0.00102587	0.00093414	-0.00064622	-0.00064622	-0.00063084	0.00017979	0.00012826	5.765e-05	-0.00045455	-0.00036561	-0.00024374	0.00010489	0.0001423	0.00011721
373	0373_3H2O_CH4	-0.00069649	-0.00069649	-0.00072767	0.00162067	0.00162067	0.00172619	-0.00082337	-0.00082337	-0.00096897	0.00010974	0.00013755	0.00017565	-0.00057321	-0.00065658	-0.00077081	0.00033383	0.00027828	0.00016205
374	0374_3H2O_CH4	-0.00025282	-0.00025282	-0.00026199	0.00107283	0.00107283	0.00101389	-0.00054152	-0.00054152	-0.00045742	2.911e-05	2.513e-05	1.967e-05	-0.00032646	-0.00028858	-0.00023668	0.00023396	0.00026786	0.00033946
375	0375_3H2O_CH4	-0.00477699	-0.00477699	-0.00483208	-0.00470936	-0.00470936	-0.0046106	0.00033112	0.00033112	0.00028491	-7.805e-05	-2.148e-05	5.603e-05	0.00068729	0.00056519	0.00039786	-0.00376899	-0.00383453	-0.00387179
376	0376_3H2O_CH4	-0.00025373	-0.00025373	-0.00026543	-0.00022121	-0.00022121	-0.00022062	-2.733e-05	-2.733e-05	-9.813e-05	3.68e-05	-9.68e-06	-7.339e-05	0.00018422	0.00025517	0.00035241	-2.752e-05	-3.05e-06	-3.973e-05
377	0377_3H2O_CH4	-0.00063374	-0.00063374	-0.00063413	-0.00044352	-0.00044352	-0.00034951	-3.357e-05	-3.357e-05	-0.00010298	-5.117e-05	-1.197e-05	4.176e-05	0.00020198	0.00012357	1.613e-05	-0.00032628	-0.00036548	-0.00039462
378	0378_3H2O_CH4	-0.00034355	-0.00034355	-0.00034169	0.00062888	0.00062888	0.00051312	-0.00041089	-0.00041089	-0.00028349	9.983e-05	9.548e-05	8.952e-05	-0.00035733	-0.00034293	-0.0003232	-3.95e-05	-2.945e-05	-4.05e-06
379	0379_3H2O_CH4	0.00034638	0.00034638	0.00033971	0.00051833	0.00051833	0.00034225	-0.00015237	-0.00015237	6.183e-05	7.344e-05	4.918e-05	1.594e-05	-0.00011739	-3.788e-05	7.107e-05	0.000322	0.00037725	0.00049109
380	0380_3H2O_CH4	-0.0012245	-0.0012245	-0.00123967	0.000243	0.000243	0.00021116	-0.00055321	-0.00055321	-0.00057136	0.00016426	0.00013213	8.811e-05	-0.00062381	-0.0005731	-0.00050361	-0.00076976	-0.00075118	-0.0007757
381	0381_3H2O_CH4	-0.00038091	-0.00038091	-0.00037783	-0.00039777	-0.00039777	-0.00043411	1.665e-05	1.665e-05	8.591e-05	-1.859e-05	4.36e-06	3.581e-05	0.00016337	0.00011173	4.096e-05	-0.00023633	-0.00026502	-0.00027142
382	0382_3H2O_CH4	-0.00058809	-0.00058809	-0.00059181	-0.0001132	-0.0001132	-9.525e-05	-0.00012364	-0.00012364	-0.00016841	5.049e-05	6.038e-05	7.395e-05	-0.00011212	-0.00015254	-0.00020792	-0.00029847	-0.00032899	-0.00039764
383	0383_3H2O_CH4	-0.00639144	-0.00639144	-0.00643706	-0.0078505	-0.0078505	-0.00793071	-0.00034382	-0.00034382	-0.00027355	-8.198e-05	-5.364e-05	-1.481e-05	0.00148169	0.00140004	0.00128814	-0.00679462	-0.00684793	-0.00693093
384	0384_3H2O_CH4	-0.0378083	-0.0378083	-0.0381758	0.0120472	0.0120472	0.0121208	-0.0103991	-0.0103991	-0.0105443	0.00063157	0.00096285	0.00141682	-0.00559911	-0.0063032	-0.00726806	-0.00331942	-0.00369224	-0.0042747
385	0385_3H2O_CH4	0.00312978	0.00312978	0.00309405	0.00018292	0.00018292	0.00021731	0.0006009	0.0006009	0.00047002	0.00020723	0.00022888	0.00025856	0.00184405	0.00172467	0.00156108	0.0028351	0.00273738	0.00250696
386	0386_3H2O_CH4	-0.0279984	-0.0279984	-0.0280164	0.0163452	0.0163452	0.0163868	-0.0159073	-0.0159073	-0.0160237	0.00106896	0.00132028	0.00166467	-0.00643229	-0.00692875	-0.00760908	-0.00492542	-0.00517057	-0.00558131
387	0387_3H2O_CH4	0.00112041	0.00112041	0.00105527	-0.00272213	-0.00272213	-0.00287558	0.00067285	0.00067285	0.00078221	-0.00018986	-0.00026487	-0.00036766	0.0024091	0.00255867	0.00276365	0.00016996	0.00024452	0.00030261
388	0388_3H2O_CH4	-0.0166584	-0.0166584	-0.01689	0.0176473	0.0176473	0.0178018	-0.00672469	-0.00672469	-0.00680802	0.0003821	0.00074247	0.00123632	-0.00120393	-0.0019282	-0.00292072	0.0101007	0.00973684	0.00930934
389	0389_3H2O_CH4	0.0120479	0.0120479	0.012102	0.0102948	0.0102948	0.0101764	-0.00031088	-0.00031088	-0.00019993	0.00033955	0.00034847	0.0003607	0.0004241	0.00041216	0.0003958	0.0107476	0.0107446	0.010733
390	0390_3H2O_CH4	0.00525736	0.00525736	0.00536173	0.0212393	0.0212393	0.0210999	-0.00545943	-0.00545943	-0.00529391	7.724e-05	3.64e-05	-1.956e-05	-0.00443306	-0.0041992	-0.00387873	0.0114241	0.0116171	0.0119077
391	0391_3H2O_CH4	-0.00605313	-0.00605313	-0.00607395	-0.0076994	-0.0076994	-0.00770534	-7.705e-05	-7.705e-05	-0.00026078	-0.00020304	-0.00026094	-0.0003403	0.00169902	0.00175658	0.00183546	-0.00628047	-0.00628081	-0.00647096
392	0392_3H2O_CH4	0.00745354	0.00745354	0.00746666	0.00605811	0.00605811	0.00623413	0.00039286	0.00039286	0.00015748	0.00016295	0.00019852	0.00024726	0.00123673	0.00111528	0.00094884	0.00785066	0.00776477	0.00758772
393	0393_3H2O_CH4	0.0178082	0.0178082	0.0178801	0.0230466	0.0230466	0.0231407	-0.00162568	-0.00162568	-0.00154261	0.00076552	0.00094622	0.00119386	-0.00223604	-0.0025219	-0.00291363	0.0199504	0.0198452	0.0198783
394	0394_3H2O_CH4	0.0169764	0.0169764	0.0170572	0.0173737	0.0173737	0.0174782	-0.00048615	-0.00048615	-0.0005779	0.00024168	0.00024082	0.00023964	0.0002633	0.00028445	0.00031343	0.0173926	0.0174129	0.0174534
395	0395_3H2O_CH4	-0.00045664	-0.00045664	-0.00048212	0.00025133	0.00025133	0.00027187	-0.000412	-0.000412	-0.00038528	-7.33e-06	1.8e-05	5.272e-05	0.00017996	0.00013658	7.712e-05	1.196e-05	-6.09e-06	1.643e-05
396	0396_3H2O_CH4	8.756e-05	8.756e-05	9.115e-05	0.00031839	0.00031839	0.00033774	-8.216e-05	-8.216e-05	-9.721e-05	1.381e-05	3.471e-05	6.336e-05	1.117e-05	-4.036e-05	-0.00011097	0.00026122	0.00023059	0.00019291
397	0397_3H2O_CH4	0.00025302	0.00025302	0.00024879	0.00053967	0.00053967	0.00062706	-0.0001352	-0.0001352	-0.00016292	-2.287e-05	4.132e-05	0.00012928	2.495e-05	-0.00010492	-0.00028288	0.00040655	0.00034088	0.00031054
398	0398_3H2O_CH4	-9.589e-05	-9.589e-05	-0.00011136	4.929e-05	4.929e-05	4.594e-05	-9.227e-05	-9.227e-05	-0.00013228	2.378e-05	-3e-07	-3.331e-05	7.57e-05	0.00010568	0.00014675	5.65e-05	6.238e-05	2.711e-05
399	0399_3H2O_CH4	0.00046966	0.00046966	0.00044789	-0.00070673	-0.00070673	-0.00064884	0.00039868	0.00039868	0.00029643	-6.864e-05	-6.737e-05	-6.564e-05	0.00055038	0.0005298	0.00050161	0.00017369	0.00015438	8.357e-05
400	0400_3H2O_CH4	0.00958454	0.00958454	0.00963816	0.00905951	0.00905951	0.00888806	-0.00024879	-0.00024879	-5.845e-05	0.00034209	0.00032556	0.00030289	-0.00054711	-0.00046959	-0.00036337	0.00860571	0.00866668	0.00876913
401	0401_3H2O_CH4	0.00165604	0.00165604	0.00163584	0.00107458	0.00107458	0.00108942	0.00019546	0.00019546	0.00017656	6.075e-05	7.213e-05	8.774e-05	0.00021964	0.00018485	0.00013718	0.00155043	0.00152702	0.00149089
402	0402_3H2O_CH4	-0.00035389	-0.00035389	-0.00035676	-0.0002162	-0.0002162	-0.00013935	-6.925e-05	-6.925e-05	-0.00010244	-0.00011582	-7.58e-05	-2.095e-05	0.00017029	9.283e-05	-1.331e-05	-0.00023098	-0.00026842	-0.00027605
403	0403_3H2O_CH4	0.00058586	0.00058586	0.00058307	0.00045672	0.00045672	0.00061072	7.973e-05	7.973e-05	-4.708e-05	-1.548e-05	8.321e-05	0.00021845	0.00023041	-9.3e-07	-0.00031795	0.00075138	0.00061873	0.00046413
404	0404_3H2O_CH4	-0.00023665	-0.00023665	-0.00024044	-0.00037883	-0.00037883	-0.00034463	0.00011142	0.00011142	1.989e-05	3.763e-05	1.507e-05	-1.586e-05	9.077e-05	0.00010962	0.00013545	-0.00013901	-0.00014273	-0.00020514
405	0405_3H2O_CH4	0.00011054	0.00011054	0.00010949	-3.524e-05	-3.524e-05	-8.002e-05	1.266e-05	1.266e-05	0.00012126	-1.928e-05	4.66e-06	3.746e-05	0.00014326	0.00012346	9.632e-05	0.00010141	0.00010554	0.00017503
406	0406_3H2O_CH4	0.00149968	0.00149968	0.00146187	0.00080369	0.00080369	0.00065214	0.00018577	0.00018577	0.00027026	0.00016443	0.00010331	1.957e-05	7.611e-05	0.00020229	0.00037522	0.00123	0.00129507	0.00131719
407	0407_3H2O_CH4	7.514e-05	7.514e-05	5.91e-05	0.00056238	0.00056238	0.00076024	-0.00012676	-0.00012676	-0.00044978	3.61e-06	2.899e-05	6.376e-05	0.00032481	0.00020798	4.789e-05	0.00076403	0.00067259	0.00042211
408	0408_3H2O_CH4	0.00125864	0.00125864	0.00123989	0.00059154	0.00059154	0.00055375	0.0001764	0.0001764	0.00022052	4.6e-06	-5.89e-06	-2.026e-05	0.00023836	0.00027373	0.0003222	0.0010109	0.00103578	0.0010762
409	0409_3H2O_CH4	-0.00770162	-0.00770162	-0.00780158	0.00261308	0.00261308	0.0025934	-0.00338217	-0.00338217	-0.00335834	4.92e-05	0.00013055	0.00024204	-0.00084207	-0.00099554	-0.00120586	-0.00156196	-0.00163408	-0.00172877
410	0410_3H2O_CH4	0.0009988	0.0009988	0.0009881	-0.00022798	-0.00022798	-0.00027496	0.00044558	0.00044558	0.00041599	6.44e-05	9.9e-06	-6.478e-05	0.0003425	0.00044637	0.00058871	0.0006245	0.00067387	0.00066496
411	0411_3H2O_CH4	-0.0069003	-0.0069003	-0.00692045	-0.0128494	-0.0128494	-0.0128549	0.00065728	0.00065728	0.00063386	-0.00080034	-0.00073404	-0.00064317	0.00452104	0.00438599	0.00420092	-0.00847141	-0.00854015	-0.00866325
412	0412_3H2O_CH4	0.00086134	0.00086134	0.00084322	-0.00050676	-0.00050676	-0.00041168	0.00043139	0.00043139	0.00040786	-0.00019254	-0.00011066	1.55e-06	0.00082358	0.00065937	0.00043433	0.00055567	0.00047334	0.00043207
413	0413_3H2O_CH4	-0.00075339	-0.00075339	-0.00075868	-0.00050674	-0.00050674	-0.00021672	4.082e-05	4.082e-05	-0.00019043	-0.00019989	-8.118e-05	8.15e-05	0.0005085	0.00024154	-0.00012429	-0.0001573	-0.00030555	-0.00044994
414	0414_3H2O_CH4	-0.00076531	-0.00076531	-0.0007758	-0.00068135	-0.00068135	-0.00051617	3.922e-05	3.922e-05	-0.00014907	-0.00011904	-7.569e-05	-1.629e-05	0.00047902	0.00036509	0.00020896	-0.00028216	-0.00035274	-0.00047257
415	0415_3H2O_CH4	-4.353e-05	-4.353e-05	-5.023e-05	0.00063683	0.00063683	0.00067117	-0.00029603	-0.00029603	-0.00028209	9.93e-06	4.578e-05	9.489e-05	-1.857e-05	-8.059e-05	-0.00016557	0.00033216	0.00030599	0.0003184
416	0416_3H2O_CH4	-0.00350229	-0.00350229	-0.00356251	0.00069738	0.00069738	0.0006069	-0.00173894	-0.00173894	-0.00165854	0.00020859	0.00020477	0.00019954	-0.00094921	-0.00094422	-0.00093738	-0.00178219	-0.00178101	-0.00178947
417	0417_3H2O_CH4	0.010013	0.010013	0.0100454	0.011704	0.011704	0.0117188	-0.00074052	-0.00074052	-0.00078411	0.00045162	0.00043999	0.00042405	-0.00118599	-0.00116456	-0.0011352	0.0102291	0.0102389	0.0102235
418	0418_3H2O_CH4	-0.00063491	-0.00063491	-0.0006186	-0.00026618	-0.00026618	-0.0005169	-0.00036985	-0.00036985	-3.312e-05	3.491e-05	1.19e-05	-1.965e-05	-4.289e-05	6.885e-05	0.00022199	-0.00064401	-0.00055528	-0.00034768
419	0419_3H2O_CH4	-1.42e-06	-1.42e-06	-1.089e-05	-0.0001732	-0.0001732	-0.00020027	4.901e-05	4.901e-05	9.831e-05	1.436e-05	2.838e-05	4.76e-05	0.000146	0.00011753	7.853e-05	3.618e-05	2.174e-05	2.417e-05
420	0420_3H2O_CH4	0.00087502	0.00087502	0.0008604	0.00071817	0.00071817	0.00062258	5.771e-05	5.771e-05	-1.11e-05	0.00025794	0.00015401	1.158e-05	-0.00025799	-8.123e-05	0.000161	0.00077584	0.00084867	0.00078406
421	0421_3H2O_CH4	-0.0118075	-0.0118075	-0.0118733	-0.0068051	-0.0068051	-0.00682064	-0.00138017	-0.00138017	-0.00143444	3.382e-05	2.006e-05	1.21e-06	-0.00131205	-0.00131006	-0.00130733	-0.0094635	-0.00947527	-0.0095612
422	0422_3H2O_CH4	0.00081068	0.00081068	0.00080593	0.00090722	0.00090722	0.00077591	-1.71e-06	-1.71e-06	1.936e-05	0.0002545	0.00016274	3.699e-05	-0.0002834	-0.00011375	0.00011875	0.00087662	0.00095451	0.00095101
423	0423_3H2O_CH4	0.00043593	0.00043593	0.00043045	0.00037242	0.00037242	0.0003387	-1.074e-05	-1.074e-05	7.444e-05	1.527e-05	4.821e-05	9.334e-05	6.776e-05	7.74e-06	-7.45e-05	0.00044471	0.00041763	0.00043198
424	0424_3H2O_CH4	0.00029038	0.00029038	0.00027874	0.00097859	0.00097859	0.00098283	-0.00026555	-0.00026555	-0.00030555	0.00016105	0.00016245	0.00016437	-0.00029132	-0.000309	-0.00033324	0.00058276	0.00056648	0.00050841
425	0425_3H2O_CH4	1.541e-05	1.541e-05	1.486e-05	-0.00037284	-0.00037284	-0.00044665	0.00019611	0.00019611	0.00023539	7.009e-05	4.62e-05	1.347e-05	4.1e-07	4.75e-05	0.00011203	-0.00010622	-8.302e-05	-8.577e-05
426	0426_3H2O_CH4	-0.0249346	-0.0249346	-0.0248713	0.00029214	0.00029214	0.00061178	-0.00791549	-0.00791549	-0.0082068	-7.85e-06	0.00029885	0.00071913	-0.00106246	-0.00173877	-0.00266558	-0.00869365	-0.00906328	-0.00954147
427	0427_3H2O_CH4	-0.00076999	-0.00076999	-0.00077495	-0.00068295	-0.00068295	-0.00066594	-2e-06	-2e-06	-4.81e-05	8.43e-06	-3.51e-06	-1.987e-05	3.685e-05	5.676e-05	8.404e-05	-0.00063967	-0.00063171	-0.00064988
428	0428_3H2O_CH4	0.00085124	0.00085124	0.00081273	0.0012055	0.0012055	0.0011546	-0.0001397	-0.0001397	-0.00021475	0.00017182	7.062e-05	-6.806e-05	-9.71e-05	8.636e-05	0.00033777	0.00114053	0.00122279	0.00120956
429	0429_3H2O_CH4	-0.00221335	-0.00221335	-0.00218926	0.00858145	0.00858145	0.00847573	-0.00349532	-0.00349532	-0.00333777	0.00079537	0.00081386	0.00083921	-0.00442558	-0.00437572	-0.00430739	0.00145592	0.00152428	0.00166978
430	0430_3H2O_CH4	-0.00082157	-0.00082157	-0.00082421	-0.00056844	-0.00056844	-0.00076712	-0.00012632	-0.00012632	6.932e-05	0.00014039	9.11e-05	2.356e-05	-5.883e-05	6.051e-05	0.00022406	-0.0006132	-0.00054314	-0.00045017
431	0431_3H2O_CH4	-0.00110275	-0.00110275	-0.001129	-0.00069795	-0.00069795	-0.00085767	-0.00023771	-0.00023771	-0.0001007	6.903e-05	2.363e-05	-3.858e-05	0.00024675	0.00035114	0.00049418	-0.00061987	-0.00056089	-0.00050276
432	0432_3H2O_CH4	-0.00049328	-0.00049328	-0.00050104	0.00013974	0.00013974	-4.695e-05	-0.00026074	-0.00026074	-0.000116	0.00020203	0.00016442	0.00011288	-8.441e-05	2.2e-07	0.00011618	-3.37e-06	4.364e-05	6.611e-05
433	0433_3H2O_CH4	-0.00041118	-0.00041118	-0.00042548	-0.00094297	-0.00094297	-0.00090028	0.00010031	0.00010031	8.941e-05	-8.691e-05	-7.571e-05	-6.037e-05	0.00035704	0.00034757	0.00033459	-0.00057253	-0.0005708	-0.00053664
434	0434_3H2O_CH4	-0.00049071	-0.00049071	-0.00050114	-0.00071916	-0.00071916	-0.00067705	6.362e-05	6.362e-05	-1.076e-05	-8.69e-06	-2.349e-05	-4.378e-05	0.00027276	0.00028324	0.0002976	-0.00039146	-0.00039579	-0.00043399
435	0435_3H2O_CH4	0.000889	0.000889	0.00087477	0.00066329	0.00066329	0.00069874	6.334e-05	6.334e-05	6.648e-05	-3.132e-05	1.192e-05	7.116e-05	0.00017085	9.524e-05	-8.39e-06	0.00086617	0.00083378	0.00082799
436	0436_3H2O_CH4	-0.00103466	-0.00103466	-0.00103042	-0.00051047	-0.00051047	-0.00033862	-0.00012263	-0.00012263	-8.52e-05	-0.00027411	-8.824e-05	0.00016647	0.00041473	6.72e-05	-0.00040904	-0.00049248	-0.00065413	-0.0006664
437	0437_3H2O_CH4	0.011487	0.011487	0.0114832	0.0104413	0.0104413	0.010382	5.576e-05	5.576e-05	0.00013449	0.00036018	0.00037189	0.00038794	-0.00033058	-0.00032781	-0.000324	0.0105266	0.0105411	0.0105805
438	0438_3H2O_CH4	9.45e-05	9.45e-05	8.145e-05	3.135e-05	3.135e-05	-5.021e-05	-5.109e-05	-5.109e-05	0.00012449	-2.03e-06	3.93e-05	9.593e-05	7.046e-05	6.44e-06	-8.13e-05	4.869e-05	2.6e-05	8.893e-05
439	0439_3H2O_CH4	0.00032125	0.00032125	0.00030211	-4.402e-05	-4.402e-05	6.889e-05	0.00023281	0.00023281	4.024e-05	-6.67e-06	-1.608e-05	-2.898e-05	0.00022059	0.0002055	0.00018482	0.00040271	0.0003782	0.00026497
440	0440_3H2O_CH4	0.00064027	0.00064027	0.00062758	0.00037685	0.00037685	0.00010649	-0.00012876	-0.00012876	0.00016408	0.00017696	0.00011367	2.694e-05	-0.00021659	-4.837e-05	0.00018216	0.00020846	0.00031339	0.00047966
441	0441_3H2O_CH4	-0.00188026	-0.00188026	-0.00188148	0.00131808	0.00131808	0.00143306	-0.00121266	-0.00121266	-0.0013132	3.091e-05	9.8e-05	0.00018993	-0.00023954	-0.00039163	-0.00060005	-0.0001032	-0.00018821	-0.00029026
442	0442_3H2O_CH4	-0.00104271	-0.00104271	-0.00108449	5.468e-05	5.468e-05	-3.332e-05	-0.00045557	-0.00045557	-0.00029248	0.00010709	0.00016456	0.00024332	-3.921e-05	-0.00014235	-0.00028367	-0.00033301	-0.00037867	-0.00036616
443	0443_3H2O_CH4	0.00102103	0.00102103	0.00100656	0.00074055	0.00074055	0.00080308	4.838e-05	4.838e-05	6.129e-05	-0.00011362	-4.303e-05	5.37e-05	0.00041207	0.00028411	0.00010876	0.00108738	0.00103001	0.00102684
444	0444_3H2O_CH4	-0.002374	-0.002374	-0.00238885	-0.00914763	-0.00914763	-0.00931532	0.00150634	0.00150634	0.00166699	-0.00067574	-0.00071686	-0.0007732	0.00371903	0.00381278	0.00394125	-0.004598	-0.00454537	-0.00448028
445	0445_3H2O_CH4	0.00023779	0.00023779	0.00024614	0.00013051	0.00013051	0.00035881	-1.651e-05	-1.651e-05	-0.00024846	-0.00017076	-9.574e-05	7.07e-06	0.00061267	0.0004368	0.00019579	0.00055591	0.00045506	0.00031321
446	0446_3H2O_CH4	0.0114945	0.0114945	0.0114485	0.00446593	0.00446593	0.00433466	0.00224128	0.00224128	0.0022789	2.955e-05	-5.337e-05	-0.000167	0.00246306	0.00261286	0.00281816	0.00919981	0.0092667	0.00926471
447	0447_3H2O_CH4	-0.00077484	-0.00077484	-0.00077033	-0.00063788	-0.00063788	-0.00071615	-8.237e-05	-8.237e-05	0.00011242	-5.677e-05	9.54e-06	0.0001004	0.00012062	1.34e-05	-0.00013353	-0.0006564	-0.00069731	-0.00063686
448	0448_3H2O_CH4	-0.00277828	-0.00277828	-0.00277062	-0.00308703	-0.00308703	-0.00288072	-7.056e-05	-7.056e-05	-0.00028162	-5.55e-05	2.446e-05	0.00013404	0.00043177	0.00023029	-4.582e-05	-0.00278133	-0.00290285	-0.00307411
449	0449_3H2O_CH4	-0.00074976	-0.00074976	-0.00076078	-0.00119714	-0.00119714	-0.00120877	0.0001253	0.0001253	0.0001398	8.65e-06	2.493e-05	4.724e-05	0.00026327	0.00022084	0.00016269	-0.00079992	-0.00082608	-0.00085904
450	0450_3H2O_CH4	-0.0004383	-0.0004383	-0.0004626	-0.00085948	-0.00085948	-0.00094814	0.00019728	0.00019728	0.00019539	0.00012897	4.926e-05	-5.998e-05	8.851e-05	0.00023015	0.00042425	-0.00044472	-0.00038279	-0.00038848
451	0451_3H2O_CH4	0.00093293	0.00093293	0.0009226	0.00046598	0.00046598	0.00060291	0.00016348	0.00016348	-7.87e-06	-2.181e-05	7.66e-06	4.805e-05	0.00027725	0.00018762	6.48e-05	0.0008849	0.00082474	0.00070789
452	0452_3H2O_CH4	0.00090489	0.00090489	0.00090582	0.00149141	0.00149141	0.00169235	-0.00012334	-0.00012334	-0.00024229	-6.577e-05	4.875e-05	0.00020567	3.272e-05	-0.00020589	-0.00053289	0.00133503	0.00121092	0.00112285
453	0453_3H2O_CH4	0.0025049	0.0025049	0.00248305	-0.00212335	-0.00212335	-0.00220577	0.00134355	0.00134355	0.00139606	-0.00015578	-0.00018421	-0.00022317	0.00201	0.00206326	0.00213625	0.00107442	0.00109925	0.00110337
454	0454_3H2O_CH4	0.00106046	0.00106046	0.00106074	0.00024592	0.00024592	0.00023328	0.00028643	0.00028643	0.00019058	0.00011539	5.642e-05	-2.44e-05	0.0001225	0.00021497	0.00034169	0.00077024	0.00080373	0.00074115
455	0455_3H2O_CH4	-0.00047038	-0.00047038	-0.00047195	-0.00054085	-0.00054085	-0.00059759	-0.00011479	-0.00011479	2.467e-05	-7.97e-06	9.74e-06	3.4e-05	0.00018943	0.00018911	0.00018868	-0.00047418	-0.0004568	-0.00035024
456	0456_3H2O_CH4	0.0012144	0.0012144	0.00120261	0.00020067	0.00020067	0.00028781	0.0005213	0.0005213	0.0003301	4.528e-05	3.598e-05	2.324e-05	0.00036528	0.00033049	0.00028281	0.00113252	0.00108843	0.00092395
457	0457_3H2O_CH4	0.0106815	0.0106815	0.0106901	0.00930687	0.00930687	0.00936861	0.00021092	0.00021092	0.00024938	0.00016636	0.00026981	0.00041158	0.00011199	-7.049e-05	-0.00032056	0.00979614	0.00971711	0.009709
458	0458_3H2O_CH4	0.00115424	0.00115424	0.001139	-1.936e-05	-1.936e-05	0.00012171	0.00050733	0.00050733	0.00032183	-5.651e-05	-2.567e-05	1.659e-05	0.00066111	0.00055982	0.00042101	0.00109257	0.00102212	0.00088114
459	0459_3H2O_CH4	0.00260358	0.00260358	0.00256282	-0.00153395	-0.00153395	-0.00149239	0.00113129	0.00113129	0.00106327	-0.000172	-0.00016606	-0.00015791	0.00252311	0.0024612	0.00237636	0.00194845	0.00189248	0.00178933
460	0460_3H2O_CH4	0.00765325	0.00765325	0.00761917	0.00151567	0.00151567	0.00151107	0.00123354	0.00123354	0.00125027	-0.00042831	-0.00040111	-0.00036384	0.00353334	0.00343795	0.00330723	0.00585425	0.00578605	0.00570472
461	0461_3H2O_CH4	0.0100843	0.0100843	0.0100515	0.00698262	0.00698262	0.00690165	0.00072442	0.00072442	0.00082793	0.00017316	0.00015655	0.00013378	0.00130127	0.00133213	0.00137443	0.00918148	0.00919573	0.00923779
462	0462_3H2O_CH4	0.00150115	0.00150115	0.00154009	0.00015872	0.00015872	2.34e-06	0.00021724	0.00021724	0.00028847	0.00015667	0.00011262	5.225e-05	0.00091989	0.00099375	0.00109495	0.00145252	0.00148232	0.00143801
463	0463_3H2O_CH4	0.00010506	0.00010506	0.00011303	0.00203456	0.00203456	0.0019578	-0.00066306	-0.00066306	-0.00060636	0.00026693	0.00024811	0.00022232	-0.00085155	-0.00081212	-0.00075807	0.00078687	0.00080749	0.00081569
464	0464_3H2O_CH4	-0.00531208	-0.00531208	-0.00535252	-0.00783997	-0.00783997	-0.00751601	0.00024557	0.00024557	-5.628e-05	-0.00055962	-0.00040482	-0.00019268	0.00243106	0.00203589	0.00149436	-0.00572296	-0.00596333	-0.00627062
465	0465_3H2O_CH4	0.00793341	0.00793341	0.00791894	0.00102219	0.00102219	0.00113935	0.00214396	0.00214396	0.00194307	-0.00023683	-0.00023162	-0.00022447	0.00304751	0.00299013	0.0029115	0.00597683	0.00592467	0.00576945
466	0466_3H2O_CH4	-0.00889299	-0.00889299	-0.00886428	-0.00411927	-0.00411927	-0.00407184	-0.00141049	-0.00141049	-0.001487	-1.832e-05	-3.954e-05	-6.862e-05	-0.00131839	-0.00127078	-0.00120554	-0.00686646	-0.00684008	-0.006833
467	0467_3H2O_CH4	0.0005258	0.0005258	0.00052273	0.0002188	0.0002188	0.00019396	4.043e-05	4.043e-05	-4.38e-05	5.526e-05	-2.241e-05	-0.00012883	0.00016459	0.00031439	0.00051966	0.00047907	0.00055121	0.000541
468	0468_3H2O_CH4	-0.00197375	-0.00197375	-0.0019779	-0.00052686	-0.00052686	-0.00058209	-0.00052903	-0.00052903	-0.00051429	3.168e-05	-1.663e-05	-8.284e-05	-0.00017517	-7.159e-05	7.036e-05	-0.00119938	-0.00114411	-0.00110887
469	0469_3H2O_CH4	-0.00060847	-0.00060847	-0.00060642	-8.979e-05	-8.979e-05	-8.675e-05	-0.00021105	-0.00021105	-0.00028801	7.943e-05	3.871e-05	-1.709e-05	-0.00021953	-0.00016006	-7.855e-05	-0.00044094	-0.00042218	-0.0004704
470	0470_3H2O_CH4	0.00046201	0.00046201	0.00044767	0.00027685	0.00027685	7.874e-05	-0.00014387	-0.00014387	2.446e-05	0.00012627	4.464e-05	-6.722e-05	-0.0001184	6.821e-05	0.00032393	0.00014085	0.00024583	0.00035991
471	0471_3H2O_CH4	0.00152801	0.00152801	0.00151361	0.00067959	0.00067959	0.00044292	0.00029015	0.00029015	0.00037757	0.00031435	0.00015279	-6.862e-05	-8.695e-05	0.00023709	0.00068115	0.00119715	0.00135962	0.00143303
472	0472_3H2O_CH4	0.00011404	0.00011404	8.26e-05	0.00016266	0.00016266	4.541e-05	-0.00011062	-0.00011062	3.057e-05	1.949e-05	7.21e-06	-9.61e-06	6.714e-05	0.00011375	0.00017764	0.00013867	0.00017301	0.00024401
473	0473_3H2O_CH4	0.00054207	0.00054207	0.00054053	0.00082324	0.00082324	0.00090946	-0.00019062	-0.00019062	-0.00020287	-3.925e-05	2.421e-05	0.00011117	9.366e-05	-2.299e-05	-0.00018285	0.00068703	0.00063384	0.00063492
474	0474_3H2O_CH4	0.00020227	0.00020227	0.00019961	0.00033786	0.00033786	0.00030477	4.09e-06	4.09e-06	-6.711e-05	0.00018802	0.0001338	5.95e-05	-0.00023868	-0.00016506	-6.417e-05	0.00029129	0.00031069	0.00023298
475	0475_3H2O_CH4	0.00034685	0.00034685	0.00034832	0.00050597	0.00050597	0.00037834	-0.00023562	-0.00023562	1.839e-05	3.067e-05	6.5e-05	0.00011204	-4.331e-05	-6.247e-05	-8.873e-05	0.00025772	0.00027288	0.00042004
476	0476_3H2O_CH4	-0.00038545	-0.00038545	-0.0003867	-0.00045893	-0.00045893	-0.00036816	-9.01e-06	-9.01e-06	-0.00018671	9.13e-05	7.591e-05	5.481e-05	0.00048432	0.00047009	0.00045058	0.00010768	7.805e-05	-4.949e-05
477	0477_3H2O_CH4	-0.00121922	-0.00121922	-0.001258	0.00339264	0.00339264	0.00318672	-0.00229307	-0.00229307	-0.00210797	0.00056468	0.00055077	0.00053171	-0.00093353	-0.00090571	-0.00086759	0.00073072	0.00074463	0.00074288
478	0478_3H2O_CH4	-0.00784612	-0.00784612	-0.00784854	-0.00544221	-0.00544221	-0.00563303	-0.00147366	-0.00147366	-0.00132034	-0.000106	-0.0001027	-9.817e-05	0.00017092	0.00019627	0.000231	-0.00685096	-0.0068223	-0.00682054
479	0479_3H2O_CH4	0.0104897	0.0104897	0.010492	0.00643436	0.00643436	0.0065031	0.00114192	0.00114192	0.00093468	6.663e-05	1.199e-05	-6.288e-05	0.00201125	0.00207645	0.00216579	0.00965417	0.00966473	0.00954068
480	0480_3H2O_CH4	-0.0006403	-0.0006403	-0.00063813	0.00034136	0.00034136	9.928e-05	-0.00040656	-0.00040656	-0.00018572	0.00016328	9.085e-05	-8.41e-06	-0.00033321	-0.00015983	7.776e-05	-0.00023513	-0.00013419	-1.71e-05
481	0481_3H2O_CH4	-0.00373561	-0.00373561	-0.00368834	-0.00118648	-0.00118648	-0.00133189	-0.00097123	-0.00097123	-0.00085184	0.00015453	0.00013029	9.707e-05	-0.00043457	-0.00033557	-0.0001999	-0.00243774	-0.00236298	-0.00228655
482	0482_3H2O_CH4	-0.00085186	-0.00085186	-0.00085021	-9.908e-05	-9.908e-05	-0.00018268	-0.00042525	-0.00042525	-0.00035957	8.388e-05	4.928e-05	1.87e-06	-0.00032102	-0.0002429	-0.00013584	-0.00076147	-0.00071795	-0.00067622
483	0483_3H2O_CH4	-0.0020435	-0.0020435	-0.00205184	-0.00138331	-0.00138331	-0.00139149	-0.00024398	-0.00024398	-0.00031747	7.458e-05	6.035e-05	4.084e-05	9.247e-05	8.434e-05	7.321e-05	-0.00146025	-0.00148261	-0.00159492
484	0484_3H2O_CH4	-0.00040266	-0.00040266	-0.00040848	0.0004208	0.0004208	0.00039866	-0.00037462	-0.00037462	-0.00043945	8.376e-05	3.412e-05	-3.39e-05	-0.00019602	-0.00011807	-1.123e-05	-6.608e-05	-3.776e-05	-8.592e-05
485	0485_3H2O_CH4	0.0002287	0.0002287	0.00024864	-0.00031244	-0.00031244	-0.00012454	0.00026125	0.00026125	9.292e-05	-0.00012725	-4.787e-05	6.092e-05	0.00071378	0.00054051	0.00030307	0.00053534	0.00044145	0.00033236
486	0486_3H2O_CH4	-0.00090553	-0.00090553	-0.0009133	0.0001893	0.0001893	0.00019782	-0.00041493	-0.00041493	-0.00049883	5.202e-05	1.618e-05	-3.295e-05	-0.00018309	-0.00012051	-3.475e-05	-0.00035671	-0.00032997	-0.0003687
487	0487_3H2O_CH4	2.686e-05	2.686e-05	2.718e-05	0.00092604	0.00092604	0.00066899	-0.00046055	-0.00046055	-0.00020894	0.00017292	0.00010731	1.739e-05	-0.00060734	-0.00043656	-0.00020254	3.107e-05	0.00013623	0.00027491
488	0488_3H2O_CH4	-0.00106651	-0.00106651	-0.00106746	-0.00045829	-0.00045829	-0.00060248	-0.00028896	-0.00028896	-6.909e-05	1.327e-05	3.141e-05	5.626e-05	-0.00011523	-0.00011636	-0.0001179	-0.00084921	-0.0008322	-0.00073322
489	0489_3H2O_CH4	-0.00098083	-0.00098083	-0.00098779	-0.00026947	-0.00026947	-0.00037175	-0.00043741	-0.00043741	-0.00023292	-2.908e-05	-1.104e-05	1.368e-05	-0.00014421	-0.00013551	-0.00012359	-0.00088016	-0.00085342	-0.00071458
490	0490_3H2O_CH4	-0.00060844	-0.00060844	-0.0006367	0.00412958	0.00412958	0.00412688	-0.00183683	-0.00183683	-0.00184549	0.00018949	0.00019469	0.00020182	-0.00103364	-0.0010239	-0.00101056	0.0014486	0.00146354	0.00147266
491	0491_3H2O_CH4	-0.0580475	-0.0580475	-0.0585224	0.0442478	0.0442478	0.0450767	-0.0297427	-0.0297427	-0.0305027	0.00301476	0.00342955	0.00399797	-0.0214329	-0.0223881	-0.0236971	-0.00391311	-0.00445349	-0.00512504
492	0492_3H2O_CH4	-0.00308238	-0.00308238	-0.00297001	-0.00961135	-0.00961135	-0.00960223	0.00167762	0.00167762	0.00169789	-0.00017073	-4.897e-05	0.00011788	0.00408297	0.00380195	0.00341686	-0.00402149	-0.00418075	-0.0043696
493	0493_3H2O_CH4	-0.00283964	-0.00283964	-0.00281286	0.00030151	0.00030151	0.00031568	-0.00137684	-0.00137684	-0.00135575	-1.156e-05	4.141e-05	0.00011401	-0.00016348	-0.00025473	-0.00037978	-0.00125036	-0.00128864	-0.00130585
494	0494_3H2O_CH4	-0.00112372	-0.00112372	-0.00111263	-0.00110612	-0.00110612	-0.00117879	4.258e-05	4.258e-05	5.47e-05	4.141e-05	-5.03e-06	-6.866e-05	0.00020755	0.00029832	0.00042271	-0.00081458	-0.00077025	-0.00077004
495	0495_3H2O_CH4	-0.00197183	-0.00197183	-0.0019746	0.00331574	0.00331574	0.00335468	-0.00213989	-0.00213989	-0.00226453	7.175e-05	0.00010843	0.0001587	0.00039349	0.0002806	0.00012589	0.0016411	0.00156489	0.00137474
496	0496_3H2O_CH4	0.00184819	0.00184819	0.00184741	0.00115432	0.00115432	0.00117536	0.00015303	0.00015303	0.00018413	4.322e-05	7.344e-05	0.00011484	0.00028861	0.00024269	0.00017977	0.00163917	0.00162347	0.00165409
497	0497_3H2O_CH4	-0.0109275	-0.0109275	-0.0110085	0.00753192	0.00753192	0.0077784	-0.00652271	-0.00652271	-0.00677795	0.00042934	0.00068478	0.00103481	-0.00135536	-0.00191083	-0.00267204	8.32e-05	-0.00021684	-0.00063677
498	0498_3H2O_CH4	-0.00243966	-0.00243966	-0.00253807	0.00067635	0.00067635	0.00079898	-0.00165699	-0.00165699	-0.00173715	0.0001701	0.00026204	0.00038803	0.00011702	-8.2e-05	-0.00035474	-0.00069352	-0.00080061	-0.00090489
499	0499_3H2O_CH4	-0.00126291	-0.00126291	-0.00127849	-0.00032461	-0.00032461	-0.0001826	-0.00031326	-0.00031326	-0.00046511	-8.89e-06	3.053e-05	8.455e-05	2.525e-05	-7.866e-05	-0.00022106	-0.00062152	-0.00068601	-0.00078422
500	0500_3H2O_CH4	-0.00493786	-0.00493786	-0.00510132	0.00018402	0.00018402	0.00033726	-0.00196912	-0.00196912	-0.00215621	0.00038123	0.00045019	0.00054469	-0.00023971	-0.0004283	-0.00068673	-0.00164359	-0.00176321	-0.00196098
501	0501_3H2O_CH4	0.00084195	0.00084195	0.00083944	0.00055958	0.00055958	0.00060466	-3.58e-05	-3.58e-05	4.108e-05	-8.473e-05	-2.33e-05	6.089e-05	0.00036177	0.00027872	0.0001649	0.00080083	0.00077921	0.00087154
502	0502_3H2O_CH4	3.466e-05	3.466e-05	4.051e-05	-0.00029344	-0.00029344	-0.00034385	9.851e-05	9.851e-05	0.00014179	2.183e-05	1.854e-05	1.404e-05	0.00035196	0.00037032	0.00039549	0.00017885	0.00019393	0.00020747
503	0503_3H2O_CH4	0.00185765	0.00185765	0.00189291	0.0189466	0.0189466	0.0191268	-0.00630674	-0.00630674	-0.00637279	-0.00032098	-0.00027912	-0.00022176	-0.00397592	-0.00397314	-0.00396934	0.00834301	0.00838765	0.00856291
504	0504_3H2O_CH4	-0.0739824	-0.0739824	-0.0752599	0.0251734	0.0251734	0.0262961	-0.0252077	-0.0252077	-0.0261117	0.00207423	0.002701	0.00355991	-0.00865533	-0.0102316	-0.0123917	-0.00661533	-0.00756486	-0.00864746
505	0505_3H2O_CH4	-0.00110661	-0.00110661	-0.00110736	-0.00056081	-0.00056081	-0.00050619	-0.00017752	-0.00017752	-0.00027415	-6.323e-05	-7.862e-05	-9.97e-05	0.00011638	0.00014269	0.00017875	-0.00068519	-0.00067426	-0.00070128
506	0506_3H2O_CH4	0.00190917	0.00190917	0.00193483	0.00454421	0.00454421	0.00461602	-0.00111834	-0.00111834	-0.00111881	1.232e-05	7.628e-05	0.00016393	-0.00012704	-0.00024392	-0.0004041	0.00331115	0.00325823	0.00325705
507	0507_3H2O_CH4	-0.00110319	-0.00110319	-0.00109893	8.822e-05	8.822e-05	0.00010612	-0.00052199	-0.00052199	-0.00065139	0.00014653	7.841e-05	-1.494e-05	-0.00053585	-0.00041705	-0.00025425	-0.00082308	-0.0007724	-0.00081446
508	0508_3H2O_CH4	0.0127015	0.0127015	0.0127503	0.00246415	0.00246415	0.00228518	0.00257142	0.00257142	0.0025862	0.00018507	0.00015404	0.00011152	0.00464358	0.00466644	0.00469777	0.00986422	0.00985605	0.00968067
509	0509_3H2O_CH4	-0.00149323	-0.00149323	-0.00156187	0.00241644	0.00241644	0.00234805	-0.00172739	-0.00172739	-0.00155183	9.266e-05	0.00014143	0.00020825	-0.00046388	-0.00052378	-0.00060587	0.00031784	0.00030669	0.00039859
510	0510_3H2O_CH4	-0.0239382	-0.0239382	-0.0239523	0.0155731	0.0155731	0.0155436	-0.0139074	-0.0139074	-0.0139159	0.002125	0.00252827	0.00308091	-0.00619061	-0.00701754	-0.00815074	-0.00239992	-0.00282357	-0.00344211
511	0511_3H2O_CH4	0.0005778	0.0005778	0.00058879	0.00192409	0.00192409	0.00201302	-0.00042563	-0.00042563	-0.00066974	0.00019879	0.00012769	3.026e-05	-0.0006919	-0.00058889	-0.00044774	0.00100535	0.00103725	0.0009258
512	0512_3H2O_CH4	0.00119034	0.00119034	0.00118987	0.00072235	0.00072235	0.00066374	0.00017793	0.00017793	0.0002449	2.15e-05	1.702e-05	1.087e-05	0.0004392	0.00046931	0.00051058	0.00136097	0.0013866	0.00143009
513	0513_3H2O_CH4	-0.00376024	-0.00376024	-0.00386076	-0.00069208	-0.00069208	-0.0006422	-0.00129538	-0.00129538	-0.00135089	9.273e-05	0.0001293	0.00017942	-0.0002421	-0.0003279	-0.00044547	-0.00213683	-0.00218606	-0.00225915
514	0514_3H2O_CH4	-0.00250074	-0.00250074	-0.00252399	-0.00125028	-0.00125028	-0.00128729	-0.00045224	-0.00045224	-0.00037613	7.14e-06	3.726e-05	7.854e-05	-1.47e-06	-4.281e-05	-9.945e-05	-0.00169685	-0.00170807	-0.00168433
515	0515_3H2O_CH4	-0.00460132	-0.00460132	-0.00490339	0.0354624	0.0354624	0.0357689	-0.00863417	-0.00863417	-0.00890081	0.00118282	0.00162864	0.00223957	-0.00231195	-0.00330436	-0.00466434	0.0256991	0.0251525	0.0244434
516	0516_3H2O_CH4	-0.00824817	-0.00824817	-0.00833886	-0.0060453	-0.0060453	-0.00609005	-0.00034629	-0.00034629	-0.0004218	0.00034028	0.00030614	0.00025936	-0.00013349	-0.00010292	-6.104e-05	-0.00618481	-0.00618838	-0.00631354
517	0517_3H2O_CH4	-0.0184199	-0.0184199	-0.0184772	-0.0164223	-0.0164223	-0.0164505	-0.00067896	-0.00067896	-0.00059329	-0.00023172	-0.00018884	-0.00013009	0.00065933	0.0006007	0.00052035	-0.0166736	-0.0166894	-0.0166535
518	0518_3H2O_CH4	-0.00750375	-0.00750375	-0.00754478	-0.00757064	-0.00757064	-0.0076351	-0.00059275	-0.00059275	-0.00049114	-0.00050135	-0.00047681	-0.00044317	0.00232118	0.00224766	0.0021469	-0.00634356	-0.00639254	-0.00642251
519	0519_3H2O_CH4	0.0156301	0.0156301	0.0156346	0.0147925	0.0147925	0.014797	-0.00063245	-0.00063245	-0.00050702	0.00024635	0.00036354	0.00052414	5.651e-05	-0.00015633	-0.00044799	0.0144629	0.0143672	0.0143661
520	0520_3H2O_CH4	-0.0680978	-0.0680978	-0.0684015	-0.00422063	-0.00422063	-0.00392236	-0.0161722	-0.0161722	-0.0163982	0.00083496	0.00117536	0.00164183	-0.00866988	-0.00936996	-0.0103293	-0.0282277	-0.0285874	-0.029008
521	0521_3H2O_CH4	0.010635	0.010635	0.0106	0.0516978	0.0516978	0.0519966	-0.0137894	-0.0137894	-0.0140988	0.00107419	0.0013201	0.0016571	-0.00746768	-0.00792458	-0.0085507	0.0315149	0.0313039	0.0310042
522	0522_3H2O_CH4	-0.0183305	-0.0183305	-0.0184224	-0.0186416	-0.0186416	-0.0185578	0.00035492	0.00035492	0.00021107	-0.00061227	-0.00064682	-0.00069417	0.00191925	0.00195752	0.00200998	-0.0169797	-0.016976	-0.0170309
523	0523_3H2O_CH4	-0.00324882	-0.00324882	-0.00317302	-0.00112121	-0.00112121	-0.00113895	-0.0031143	-0.0031143	-0.00309113	0.00099382	0.00118817	0.00145451	0.00019765	-0.00029936	-0.00098044	-0.00304404	-0.00334669	-0.00375601
524	0524_3H2O_CH4	0.0180967	0.0180967	0.0181034	0.0178971	0.0178971	0.0179133	-0.00036959	-0.00036959	-0.00044863	0.00035133	0.0003074	0.0002472	-3.276e-05	4.089e-05	0.00014182	0.017846	0.0178758	0.0178537
525	0525_3H2O_CH4	0.0204788	0.0204788	0.0204747	0.0170894	0.0170894	0.0168531	0.00042903	0.00042903	0.00064788	0.00056797	0.00055028	0.00052605	0.00126067	0.00130514	0.00136608	0.019347	0.0193738	0.0193931
526	0526_3H2O_CH4	-0.00448094	-0.00448094	-0.00452492	-0.00308559	-0.00308559	-0.00306455	-0.00015767	-0.00015767	-0.00019612	9.003e-05	8.933e-05	8.838e-05	6.199e-05	4.797e-05	2.875e-05	-0.00309124	-0.00310596	-0.00314354
527	0527_3H2O_CH4	0.00050264	0.00050264	0.00057508	-0.00246622	-0.00246622	-0.00245692	0.00102258	0.00102258	0.00107257	-0.00032398	-0.00028902	-0.00024112	0.00218175	0.0021257	0.0020489	0.00041413	0.00039304	0.00042343
528	0528_3H2O_CH4	-0.00473806	-0.00473806	-0.00478328	-0.00468976	-0.00468976	-0.00455911	0.00029601	0.00029601	0.0001729	-1.203e-05	4.291e-05	0.0001182	0.00072659	0.00057705	0.00037213	-0.00367919	-0.00377378	-0.00389588
529	0529_3H2O_CH4	-0.00163526	-0.00163526	-0.00163694	0.00666091	0.00666091	0.00652327	-0.00285093	-0.00285093	-0.00268605	0.00041958	0.0004269	0.00043694	-0.00293633	-0.00288902	-0.0028242	0.00129323	0.00134786	0.00144996
530	0530_3H2O_CH4	0.0034317	0.0034317	0.00346898	0.0216934	0.0216934	0.0219198	-0.00568306	-0.00568306	-0.00591542	0.00020817	0.000435	0.00074584	-0.00123917	-0.0016848	-0.00229547	0.0149793	0.0147605	0.0144548
531	0531_3H2O_CH4	-0.0437732	-0.0437732	-0.0444576	0.0505746	0.0505746	0.0513167	-0.0260204	-0.0260204	-0.0265593	0.00207846	0.00264395	0.00341889	-0.0151277	-0.0163356	-0.0179909	0.0115049	0.0108625	0.0101854
532	0532_3H2O_CH4	-0.00183583	-0.00183583	-0.00182603	-0.00141293	-0.00141293	-0.00135778	-0.00015734	-0.00015734	-0.00013794	0.00025739	0.00030948	0.00038087	-0.00034986	-0.00044243	-0.00056929	-0.00166274	-0.00170322	-0.00168414
533	0533_3H2O_CH4	0.0126933	0.0126933	0.0126645	0.00637151	0.00637151	0.0063241	0.00186452	0.00186452	0.00201014	-0.00027397	-0.00023797	-0.00018864	0.00292392	0.00286581	0.00278618	0.010886	0.0108639	0.0109318
534	0534_3H2O_CH4	0.00371669	0.00371669	0.00369246	0.014097	0.014097	0.0140364	-0.00348716	-0.00348716	-0.0034393	0.00058864	0.00061924	0.00066118	-0.00426026	-0.00425305	-0.00424318	0.00693818	0.00697599	0.00701514
535	0535_3H2O_CH4	0.00622473	0.00622473	0.00624362	0.00925834	0.00925834	0.00929045	-0.0012266	-0.0012266	-0.00125176	-6.908e-05	-8.656e-05	-0.00011052	-0.00084229	-0.00076235	-0.0006528	0.00712037	0.00718283	0.00727537
536	0536_3H2O_CH4	-0.00061156	-0.00061156	-0.00063637	0.00012492	0.00012492	9.285e-05	-0.0001747	-0.0001747	-0.00029237	0.00017916	0.00010373	3.7e-07	-0.00022643	-9.903e-05	7.555e-05	-9.705e-05	-4.508e-05	-0.00012359
537	0537_3H2O_CH4	-0.00726407	-0.00726407	-0.00734378	-0.0042962	-0.0042962	-0.00481326	-0.00079055	-0.00079055	-0.00039922	0.00060485	0.00045781	0.00025632	-0.00103974	-0.00070406	-0.00024406	-0.00552164	-0.005333	-0.00520023
538	0538_3H2O_CH4	-0.00051849	-0.00051849	-0.00052844	-0.00050803	-0.00050803	-0.00045055	0.00014826	0.00014826	-1.066e-05	5.644e-05	2.642e-05	-1.471e-05	7.831e-05	0.00010488	0.00014129	-0.00022502	-0.00022847	-0.00033463
539	0539_3H2O_CH4	-0.00038233	-0.00038233	-0.0004011	0.00140236	0.00140236	0.00127055	-0.00064366	-0.00064366	-0.0006317	0.00031771	0.00023042	0.00011081	-0.00076165	-0.00059837	-0.00037462	0.00031475	0.00039074	0.00037504
540	0540_3H2O_CH4	-0.00077454	-0.00077454	-0.00078748	0.00037612	0.00037612	0.0003178	-0.00046364	-0.00046364	-0.0003408	3.436e-05	5.901e-05	9.28e-05	-0.00017456	-0.00019422	-0.00022117	-0.00022772	-0.00022273	-0.00015138
541	0541_3H2O_CH4	-0.00347868	-0.00347868	-0.00351819	-0.00209122	-0.00209122	-0.00204228	-0.00013098	-0.00013098	-0.00027975	0.000198	0.00017718	0.00014865	-0.000233	-0.00023024	-0.00022646	-0.00225719	-0.00227525	-0.00239984
542	0542_3H2O_CH4	-0.00236026	-0.00236026	-0.00238193	0.0004646	0.0004646	0.00046787	-0.00111492	-0.00111492	-0.00104397	-2.412e-05	3.697e-05	0.00012069	-0.00045011	-0.00055467	-0.00069794	-0.00112456	-0.00116802	-0.00115335
543	0543_3H2O_CH4	-0.00018054	-0.00018054	-0.00018714	-3.209e-05	-3.209e-05	-0.00010125	-3.589e-05	-3.589e-05	3.216e-05	3.577e-05	3.322e-05	2.972e-05	-1.194e-05	-4.9e-07	1.521e-05	-4.416e-05	-3.525e-05	-2.416e-05
544	0544_3H2O_CH4	-0.00078413	-0.00078413	-0.00078488	0.00048341	0.00048341	0.00054503	-0.00042083	-0.00042083	-0.0006012	7.259e-05	1.316e-05	-6.829e-05	-0.00029717	-0.0001991	-6.47e-05	-0.000162	-0.00012336	-0.00018916
545	0545_3H2O_CH4	-0.00031852	-0.00031852	-0.00032219	-7.805e-05	-7.805e-05	6.203e-05	-5.831e-05	-5.831e-05	-0.00013497	-0.00014746	-7.482e-05	2.472e-05	0.00028264	0.00013777	-6.075e-05	-1.19e-06	-7.342e-05	-0.00010896
546	0546_3H2O_CH4	-0.00256631	-0.00256631	-0.00252411	-0.00193763	-0.00193763	-0.00189175	-0.00036622	-0.00036622	-0.00053893	6.797e-05	-6.71e-06	-0.00010904	0.0002017	0.00033699	0.0005224	-0.00203418	-0.00197356	-0.00201733
547	0547_3H2O_CH4	-0.00133994	-0.00133994	-0.00134968	-0.00096832	-0.00096832	-0.00115906	-0.0001633	-0.0001633	5.537e-05	2.707e-05	3.2e-07	-3.635e-05	5.515e-05	0.00013824	0.0002521	-0.00104939	-0.00099305	-0.00088793
548	0548_3H2O_CH4	0.00113041	0.00113041	0.00115485	0.00021953	0.00021953	0.00014331	0.00027118	0.00027118	0.00028354	0.00010886	6.666e-05	8.84e-06	0.00044072	0.00052053	0.00062989	0.0010403	0.00107791	0.00106558
549	0549_3H2O_CH4	-0.0167367	-0.0167367	-0.0168018	-0.0137571	-0.0137571	-0.0139011	-0.0006798	-0.0006798	-0.00080972	0.00012847	-4.654e-05	-0.00028638	-0.00019176	0.00013502	0.00058284	-0.0145002	-0.0143484	-0.0144144
550	0550_3H2O_CH4	-0.00039765	-0.00039765	-0.00040289	0.00012536	0.00012536	0.0001441	-0.00016783	-0.00016783	-0.00019492	-2.404e-05	-5.35e-06	2.026e-05	-2.538e-05	-6.744e-05	-0.00012507	-9.188e-05	-0.00011525	-0.00015564
551	0551_3H2O_CH4	-0.00038093	-0.00038093	-0.00037587	-0.00037843	-0.00037843	-0.00047844	9.08e-06	9.08e-06	0.00013555	2.469e-05	3.779e-05	5.574e-05	0.00023221	0.0002194	0.00020185	-0.00011246	-0.00011217	-8.53e-05
552	0552_3H2O_CH4	-0.00183705	-0.00183705	-0.00185774	-0.00120616	-0.00120616	-0.00124186	-0.00030323	-0.00030323	-0.00021802	-5.024e-05	-2.669e-05	5.57e-06	0.00015395	0.0001354	0.00010997	-0.00140568	-0.00140069	-0.00134434
553	0553_3H2O_CH4	-0.00064967	-0.00064967	-0.00066028	-0.0005307	-0.0005307	-0.00074752	-0.00012402	-0.00012402	1.37e-06	0.00021854	0.00010043	-6.144e-05	-0.00030813	-7.135e-05	0.00025311	-0.00074431	-0.00062565	-0.00055447
554	0554_3H2O_CH4	-0.00060966	-0.00060966	-0.00069318	0.00370013	0.00370013	0.00371271	-0.00161847	-0.00161847	-0.00165019	0.00021865	0.00021956	0.00022081	-0.00100759	-0.00100625	-0.00100442	0.00129272	0.00129497	0.00127891
555	0555_3H2O_CH4	-0.00063241	-0.00063241	-0.00064548	0.00169371	0.00169371	0.00163685	-0.00100452	-0.00100452	-0.0009148	0.00014	0.00013908	0.00013783	-0.00068332	-0.00065416	-0.00061421	0.00014588	0.00017411	0.00024566
556	0556_3H2O_CH4	0.00037997	0.00037997	0.00037356	0.00066466	0.00066466	0.00062607	-0.00015939	-0.00015939	-0.00013307	3.532e-05	1.992e-05	-1.19e-06	2.717e-05	6.232e-05	0.00011048	0.00056776	0.0005875	0.0006023
557	0557_3H2O_CH4	-0.00675005	-0.00675005	-0.00679136	0.002352	0.002352	0.00236997	-0.00315671	-0.00315671	-0.00322105	0.00017433	0.00015473	0.00012787	-0.0026629	-0.00260152	-0.00251739	-0.00329328	-0.0032515	-0.0032406
558	0558_3H2O_CH4	0.00025863	0.00025863	0.00025159	0.00039715	0.00039715	0.00021013	-9.057e-05	-9.057e-05	3.319e-05	0.00018909	0.00010862	-1.65e-06	-0.00024532	-8.605e-05	0.00013222	0.00025035	0.00032916	0.00037389
559	0559_3H2O_CH4	-0.0006307	-0.0006307	-0.00062609	0.00072426	0.00072426	0.00075702	-0.00048914	-0.00048914	-0.00053604	1.877e-05	2.842e-05	4.164e-05	-0.00023131	-0.00025124	-0.00027854	2.259e-05	1.231e-05	-1.592e-05
560	0560_3H2O_CH4	0.00148269	0.00148269	0.00147941	0.00122766	0.00122766	0.00085287	-0.00025488	-0.00025488	8.138e-05	0.00030536	0.00019264	3.818e-05	-0.00035118	-8.907e-05	0.00027012	0.00092696	0.00107635	0.00124255
561	0561_3H2O_CH4	-0.0029245	-0.0029245	-0.00295466	0.00200764	0.00200764	0.00207055	-0.00204496	-0.00204496	-0.00202973	0.00017937	0.00028405	0.00042749	-0.00056366	-0.00076239	-0.00103473	-0.00042161	-0.00051567	-0.00056642
562	0562_3H2O_CH4	-0.00080203	-0.00080203	-0.0008069	-0.00047616	-0.00047616	-0.00041938	5.029e-05	5.029e-05	-0.00014341	0.0001151	7.353e-05	1.657e-05	2.645e-05	5.387e-05	9.144e-05	-0.00028433	-0.00029848	-0.00045478
563	0563_3H2O_CH4	0.0012733	0.0012733	0.00127065	0.00055748	0.00055748	0.00049675	0.00022734	0.00022734	0.0002619	8.18e-05	4.739e-05	2.4e-07	0.00023437	0.00031176	0.00041782	0.00110099	0.00114397	0.00117672
564	0564_3H2O_CH4	0.0110626	0.0110626	0.0110799	0.00910575	0.00910575	0.0090801	1.839e-05	1.839e-05	-1.039e-05	2.58e-05	8.91e-06	-1.424e-05	0.00107664	0.00111138	0.00115898	0.0102266	0.0102444	0.0102144
565	0565_3H2O_CH4	0.00159381	0.00159381	0.00159237	0.00077436	0.00077436	0.0006423	0.00032902	0.00032902	0.0003967	0.00016652	0.00010257	1.494e-05	0.00022648	0.00035108	0.00052183	0.00149638	0.00155703	0.00157576
566	0566_3H2O_CH4	-0.00264026	-0.00264026	-0.00241808	0.0329769	0.0329769	0.033091	-0.0114815	-0.0114815	-0.0116205	0.00072663	0.00098	0.00132722	-0.00532649	-0.00575002	-0.00633042	0.0168956	0.0167255	0.0164673
567	0567_3H2O_CH4	-0.00114588	-0.00114588	-0.00116927	-0.00035101	-0.00035101	-0.00028051	-0.00029666	-0.00029666	-0.00044052	6.05e-05	6.852e-05	7.95e-05	-9.846e-05	-0.00015766	-0.0002388	-0.00068562	-0.00073681	-0.00088032
568	0568_3H2O_CH4	-0.0117698	-0.0117698	-0.0117404	0.0077975	0.0077975	0.00767967	-0.00714667	-0.00714667	-0.0070497	0.00045806	0.00051216	0.00058631	-0.00594125	-0.00598517	-0.00604536	-0.00483236	-0.00482217	-0.00482908
569	0569_3H2O_CH4	0.00048879	0.00048879	0.00042451	0.00356181	0.00356181	0.0035975	-0.00131522	-0.00131522	-0.00131129	0.00016646	0.00019975	0.00024537	-0.00061524	-0.000665	-0.00073319	0.00179781	0.00178134	0.00179839
570	0570_3H2O_CH4	0.00085373	0.00085373	0.00086915	0.00239471	0.00239471	0.00242963	-0.000688	-0.000688	-0.00080338	0.00020822	0.00019875	0.00018579	-0.00036129	-0.00036485	-0.00036974	0.00155363	0.0015406	0.00144229
571	0571_3H2O_CH4	0.00134108	0.00134108	0.00133897	0.00136053	0.00136053	0.00136429	-0.00015589	-0.00015589	4.907e-05	-1.376e-05	0.00012964	0.00032615	0.00018092	-6.269e-05	-0.00039652	0.00137181	0.0012716	0.00134298
572	0572_3H2O_CH4	-0.00407562	-0.00407562	-0.00422744	0.00223534	0.00223534	0.00237245	-0.00234428	-0.00234428	-0.00258192	0.00043388	0.00047514	0.00053169	-0.00074408	-0.00089367	-0.00109866	-0.00041914	-0.00052746	-0.00077644
573	0573_3H2O_CH4	-0.00279146	-0.00279146	-0.00271527	-0.00351017	-0.00351017	-0.00322573	-0.00043592	-0.00043592	-0.00066857	-0.00052583	-0.00032329	-4.573e-05	0.00236321	0.0019101	0.00128916	-0.0021087	-0.00235928	-0.00265088
574	0574_3H2O_CH4	-0.00233326	-0.00233326	-0.00232716	0.00047864	0.00047864	0.00035726	-0.00122319	-0.00122319	-0.00117006	0.00014396	9.338e-05	2.407e-05	-0.000579	-0.00046198	-0.00030163	-0.00117959	-0.00111315	-0.00109036
575	0575_3H2O_CH4	-5.579e-05	-5.579e-05	-6.451e-05	0.00046925	0.00046925	0.00049743	-0.0001623	-0.0001623	-0.00026754	7.811e-05	4.192e-05	-7.68e-06	-0.00012352	-7.227e-05	-2.04e-06	0.00026154	0.0002766	0.00022018
576	0576_3H2O_CH4	0.00017952	0.00017952	0.0001703	7.636e-05	7.636e-05	0.00017896	4.307e-05	4.307e-05	5.335e-05	-0.00013952	-3.504e-05	0.00010815	0.00047824	0.00027711	1.48e-06	0.00045814	0.00036149	0.00034194
577	0577_3H2O_CH4	-0.00622025	-0.00622025	-0.00624274	-0.00482409	-0.00482409	-0.00480553	-0.0002622	-0.0002622	-0.00027742	-0.00012833	-0.00011394	-9.421e-05	0.000245	0.00021512	0.00017418	-0.00496963	-0.00498511	-0.00500298
578	0578_3H2O_CH4	0.00139602	0.00139602	0.00138283	0.00225784	0.00225784	0.00200367	-0.00030769	-0.00030769	-0.00016925	0.00040195	0.00027643	0.00010442	-0.00050107	-0.0002553	8.15e-05	0.00185103	0.00197128	0.00202035
579	0579_3H2O_CH4	0.012905	0.012905	0.0129802	0.0149118	0.0149118	0.0147455	-0.00114538	-0.00114538	-0.00105801	5.207e-05	-3.549e-05	-0.00015548	-0.00012603	0.00012126	0.00046014	0.0136925	0.0138522	0.0139922
580	0580_3H2O_CH4	0.0180112	0.0180112	0.0179732	0.0149958	0.0149958	0.015017	0.0006874	0.0006874	0.00064119	0.00052562	0.0005742	0.00064078	0.00120097	0.00105603	0.00085741	0.0174098	0.0173135	0.0171564
581	0581_3H2O_CH4	-0.00443676	-0.00443676	-0.00442623	0.010214	0.010214	0.0100312	-0.00525014	-0.00525014	-0.0052164	7.367e-05	2.538e-05	-4.078e-05	-0.00412456	-0.00396497	-0.00374627	0.00091292	0.00102423	0.00102776
582	0582_3H2O_CH4	-0.00317576	-0.00317576	-0.00316722	0.00119724	0.00119724	0.00117101	-0.00167671	-0.00167671	-0.00172186	0.00023401	0.0002393	0.00024656	0.00024254	0.00017858	9.093e-05	-2.92e-06	-6.159e-05	-0.00021335
583	0583_3H2O_CH4	0.00971232	0.00971232	0.00973892	0.00785724	0.00785724	0.00789357	0.00029846	0.00029846	0.00031324	0.00017793	0.00022092	0.00027982	0.00024666	0.00016954	6.386e-05	0.00858029	0.00854616	0.00855049
584	0584_3H2O_CH4	-0.00541074	-0.00541074	-0.00542527	-0.00528397	-0.00528397	-0.00521415	-5.351e-05	-5.351e-05	-3.069e-05	-0.00025106	-0.00014663	-3.51e-06	0.00115335	0.00091321	0.00058412	-0.0044352	-0.00457091	-0.00466424
585	0585_3H2O_CH4	-0.0578613	-0.0578613	-0.0586981	0.0229883	0.0229883	0.0240486	-0.021521	-0.021521	-0.0223568	0.00105912	0.00156338	0.0022544	-0.00678448	-0.00799054	-0.0096433	-0.00425801	-0.00495982	-0.00569706
586	0586_3H2O_CH4	-0.0365431	-0.0365431	-0.036956	0.0332609	0.0332609	0.0332365	-0.0193186	-0.0193186	-0.0191659	0.00272042	0.00300928	0.00340512	-0.0157692	-0.0162699	-0.016956	0.00089344	0.00068165	0.00051965
587	0587_3H2O_CH4	0.00410343	0.00410343	0.0040542	0.00476308	0.00476308	0.00477725	-0.00045808	-0.00045808	-0.00049766	0.00022736	0.00027395	0.00033779	0.00068336	0.00056377	0.0003999	0.00521572	0.00514272	0.00501727
588	0588_3H2O_CH4	-0.00771757	-0.00771757	-0.00770715	-0.00777521	-0.00777521	-0.0080506	2.657e-05	2.657e-05	0.00024666	-0.00024164	-0.00030107	-0.0003825	0.00161765	0.00175819	0.00195079	-0.00637263	-0.00629151	-0.00623565
589	0589_3H2O_CH4	0.00088673	0.00088673	0.00088518	-0.00137254	-0.00137254	-0.00118802	0.00085958	0.00085958	0.00058163	9.731e-05	0.00011244	0.00013319	0.0007281	0.00065485	0.00055446	0.00031245	0.00025433	8.125e-05
590	0590_3H2O_CH4	-0.00551163	-0.00551163	-0.00552781	-0.00386144	-0.00386144	-0.00402839	-0.00051149	-0.00051149	-0.00042814	9.449e-05	2.241e-05	-7.635e-05	-0.00022626	-7.512e-05	0.000132	-0.00450471	-0.00442564	-0.00440089
591	0591_3H2O_CH4	-0.00257332	-0.00257332	-0.00267595	0.0200232	0.0200232	0.0201212	-0.00745903	-0.00745903	-0.00755296	0.00035116	0.00057081	0.00087181	-0.00256529	-0.00297425	-0.00353467	0.01035	0.0101607	0.00990543
592	0592_3H2O_CH4	-0.0049284	-0.0049284	-0.00491221	-0.00264101	-0.00264101	-0.00270025	-0.00068164	-0.00068164	-0.00065657	-3.247e-05	-6.579e-05	-0.00011145	-0.00045601	-0.00036175	-0.00023258	-0.00381113	-0.00375019	-0.00370085
593	0593_3H2O_CH4	-0.00703168	-0.00703168	-0.00707352	-0.00832886	-0.00832886	-0.0082589	0.00049457	0.00049457	0.00043339	-0.00034726	-0.00031588	-0.00027288	0.00152063	0.00143931	0.00132787	-0.00666093	-0.00671087	-0.00677051
594	0594_3H2O_CH4	-0.00896696	-0.00896696	-0.00897194	-0.0066305	-0.0066305	-0.00654264	-0.00086129	-0.00086129	-0.00096231	-0.0001975	-0.00017178	-0.00013652	0.00027966	0.00020821	0.0001103	-0.00740964	-0.00745537	-0.00753117
595	0595_3H2O_CH4	-0.00105332	-0.00105332	-0.0010635	0.0008315	0.0008315	0.0006136	-0.00076714	-0.00076714	-0.00062295	0.00033963	0.00024056	0.00010479	-0.00075616	-0.00055014	-0.00026782	-0.00035218	-0.00024523	-0.00017237
596	0596_3H2O_CH4	0.00119191	0.00119191	0.00128222	-0.00972576	-0.00972576	-0.0097428	0.00326887	0.00326887	0.00319463	-0.00059724	-0.00057576	-0.00054632	0.0052286	0.00514278	0.00502519	-0.00182553	-0.00188986	-0.0020693
597	0597_3H2O_CH4	-0.0010104	-0.0010104	-0.00102401	-0.00024552	-0.00024552	-5.818e-05	-0.000215	-0.000215	-0.00040243	-8.019e-05	-2.571e-05	4.895e-05	5.258e-05	-7.678e-05	-0.00025404	-0.00048813	-0.000563	-0.00066569
598	0598_3H2O_CH4	-0.00414598	-0.00414598	-0.00400531	0.0323925	0.0323925	0.0325668	-0.0111763	-0.0111763	-0.0113321	0.00065775	0.00092948	0.00130185	-0.0055439	-0.00599296	-0.00660833	0.01633	0.0161527	0.0159282
599	0599_3H2O_CH4	0.00024187	0.00024187	0.00025645	0.00175144	0.00175144	0.0017749	-0.000774	-0.000774	-0.00079392	0.00015477	0.00018767	0.00023276	-0.00017488	-0.0002427	-0.00033563	0.00095733	0.00092242	0.0008781
600	0600_3H2O_CH4	0.00656342	0.00656342	0.00673362	0.0239607	0.0239607	0.0238115	-0.00550368	-0.00550368	-0.00540261	0.00037371	0.00049495	0.00066109	-0.00129416	-0.00146763	-0.00170535	0.0175366	0.0174844	0.0173646
601	0601_3H2O_CH4	-0.00113953	-0.00113953	-0.00116882	-0.00052857	-0.00052857	-0.00057663	-0.00030625	-0.00030625	-0.00020715	6.07e-06	3.304e-05	6.999e-05	-4.834e-05	-9.084e-05	-0.00014907	-0.00087708	-0.00089261	-0.00086286
602	0602_3H2O_CH4	0.00296815	0.00296815	0.0029725	0.00491683	0.00491683	0.00503374	-0.00080713	-0.00080713	-0.0008662	0.00019416	0.0002696	0.00037297	-0.00071606	-0.00087084	-0.00108295	0.0035878	0.00350846	0.00345757
603	0603_3H2O_CH4	-0.00118148	-0.00118148	-0.00118185	-0.00010459	-0.00010459	-0.00010488	-0.00035725	-0.00035725	-0.00044361	6.938e-05	2.723e-05	-3.052e-05	-0.00019849	-0.00012641	-2.764e-05	-0.00059095	-0.00056102	-0.00060665
604	0604_3H2O_CH4	0.00076491	0.00076491	0.0007059	0.00334521	0.00334521	0.00332556	-0.00108721	-0.00108721	-0.00109139	0.0002244	0.0002025	0.00017248	-0.0005499	-0.00049973	-0.00043097	0.00193252	0.00196078	0.00197567
605	0605_3H2O_CH4	-0.003574	-0.003574	-0.00367885	0.00238111	0.00238111	0.00262385	-0.00239439	-0.00239439	-0.00245546	-0.00019751	-5.082e-05	0.00015019	-0.00056528	-0.00083504	-0.00120472	-0.00077607	-0.00089914	-0.00088614
606	0606_3H2O_CH4	-2.746e-05	-2.746e-05	-4.431e-05	-0.00059394	-0.00059394	-0.0005749	0.00019694	0.00019694	0.00019888	-0.00010353	-8.55e-05	-6.08e-05	0.00040588	0.00037796	0.0003397	-9.465e-05	-0.00010454	-9.713e-05
607	0607_3H2O_CH4	-0.00113404	-0.00113404	-0.00114406	-0.00019834	-0.00019834	-0.00019722	-0.00047193	-0.00047193	-0.00046112	3.441e-05	6.296e-05	0.00010209	4.831e-05	-1.861e-05	-0.00011031	-0.00058755	-0.00062592	-0.00066656
608	0608_3H2O_CH4	-0.00032346	-0.00032346	-0.00032211	-0.00010974	-0.00010974	-9.41e-05	2.444e-05	2.444e-05	3.341e-05	-1.99e-05	5.83e-06	4.108e-05	4.691e-05	4.1e-07	-6.332e-05	-5.829e-05	-7.907e-05	-8.294e-05
609	0609_3H2O_CH4	-0.00960203	-0.00960203	-0.00962793	-0.0116057	-0.0116057	-0.0115815	0.0007851	0.0007851	0.00059104	-0.00014734	-0.00019167	-0.00025241	0.00163908	0.00165893	0.00168614	-0.00932889	-0.00935336	-0.00955668
610	0610_3H2O_CH4	0.00556499	0.00556499	0.0055932	0.00802906	0.00802906	0.00814906	-0.00104819	-0.00104819	-0.00113547	-0.00011882	-8.598e-05	-4.097e-05	-0.00045315	-0.00050976	-0.00058734	0.00640891	0.00638513	0.00638527
611	0611_3H2O_CH4	-0.00345401	-0.00345401	-0.00353808	0.00278102	0.00278102	0.00277367	-0.00239093	-0.00239093	-0.00234034	0.00028523	0.00030805	0.00033934	-0.00146586	-0.00149347	-0.0015313	-0.00079055	-0.00079533	-0.00075864
612	0612_3H2O_CH4	-0.00023588	-0.00023588	-0.00024266	-0.00023389	-0.00023389	-0.00037674	6.22e-06	6.22e-06	7.756e-05	6.908e-05	-2.461e-05	-0.00015301	3.604e-05	0.00023882	0.00051669	-0.00012255	-1.347e-05	6.449e-05
613	0613_3H2O_CH4	0.00992691	0.00992691	0.00988044	0.00967857	0.00967857	0.00974698	-1.053e-05	-1.053e-05	-6.526e-05	0.00023185	0.00028566	0.0003594	-0.00031198	-0.00040631	-0.00053558	0.00958791	0.00954739	0.00950554
614	0614_3H2O_CH4	-9.257e-05	-9.257e-05	-9.853e-05	-9.987e-05	-9.987e-05	-0.00015278	-1.676e-05	-1.676e-05	3.007e-05	5.712e-05	2.988e-05	-7.46e-06	-2.142e-05	3.687e-05	0.00011675	-8.092e-05	-4.987e-05	-1.342e-05
615	0615_3H2O_CH4	-0.00072389	-0.00072389	-0.00074464	-0.00067248	-0.00067248	-0.0006984	-5.765e-05	-5.765e-05	-2.374e-05	1.637e-05	2.238e-05	3.062e-05	0.00016141	0.00015217	0.0001395	-0.00055235	-0.00055558	-0.00055202
616	0616_3H2O_CH4	-0.00102853	-0.00102853	-0.00104575	9.277e-05	9.277e-05	2.1e-05	-0.000416	-0.000416	-0.0004178	0.00015278	0.00011488	6.294e-05	-0.000298	-0.00024106	-0.00016303	-0.00046845	-0.00044941	-0.00049689
617	0617_3H2O_CH4	0.00020342	0.00020342	0.0002011	0.00047308	0.00047308	0.0003855	-9.181e-05	-9.181e-05	-9.817e-05	0.00019754	0.00013349	4.571e-05	-0.00027043	-0.00015754	-2.85e-06	0.00030838	0.00035721	0.00033019
618	0618_3H2O_CH4	0.00073891	0.00073891	0.00073348	0.00078423	0.00078423	0.00068289	-0.00010702	-0.00010702	2.454e-05	9.636e-05	8.342e-05	6.57e-05	-5.393e-05	-9.04e-06	5.246e-05	0.00071964	0.00075158	0.00082559
619	0619_3H2O_CH4	0.00037052	0.00037052	0.000366	0.00059264	0.00059264	0.00050903	-9.191e-05	-9.191e-05	-8.589e-05	0.00015489	9.646e-05	1.639e-05	-0.00015323	-4.626e-05	0.00010033	0.00050238	0.00055093	0.00053985
620	0620_3H2O_CH4	0.00025681	0.00025681	0.00025928	-0.00052323	-0.00052323	-0.00055255	0.00021658	0.00021658	0.00034385	-5.18e-05	1.041e-05	9.566e-05	0.00033618	0.0002307	8.616e-05	-2.227e-05	-6.554e-05	-2.688e-05
621	0621_3H2O_CH4	-0.00872248	-0.00872248	-0.00878728	-0.00482174	-0.00482174	-0.00484624	-0.00101658	-0.00101658	-0.0009012	3.774e-05	0.00010048	0.00018645	-0.00104263	-0.00113379	-0.00125871	-0.00684322	-0.00687164	-0.0068197
622	0622_3H2O_CH4	0.00099343	0.00099343	0.00097111	0.00086375	0.00086375	0.00064406	-7.448e-05	-7.448e-05	-4.867e-05	0.00033096	0.00018906	-5.4e-06	-0.00036643	-0.00011218	0.00023623	0.0007538	0.00086614	0.00082623
623	0623_3H2O_CH4	-0.00259717	-0.00259717	-0.00261637	-0.00128178	-0.00128178	-0.00117764	-0.00041209	-0.00041209	-0.00063304	4.797e-05	2.248e-05	-1.246e-05	6.1e-05	5.874e-05	5.563e-05	-0.00158489	-0.00161265	-0.00176751
624	0624_3H2O_CH4	-0.00078958	-0.00078958	-0.00079026	-0.00066424	-0.00066424	-0.00073182	-3.908e-05	-3.908e-05	-3.421e-05	4.071e-05	-2.428e-05	-0.00011334	-7.332e-05	5.317e-05	0.00022651	-0.00073593	-0.00067443	-0.00065287
625	0625_3H2O_CH4	-0.00662636	-0.00662636	-0.00665309	-0.0061322	-0.0061322	-0.00609274	-0.00018616	-0.00018616	-0.0003006	9.45e-06	1.223e-05	1.603e-05	-7.549e-05	-9.822e-05	-0.00012936	-0.00638441	-0.00640436	-0.00650666
626	0626_3H2O_CH4	0.00017387	0.00017387	0.00017327	-0.00011398	-0.00011398	-6.344e-05	0.00017715	0.00017715	8.337e-05	0.00010729	0.00010169	9.402e-05	6.079e-05	4.452e-05	2.223e-05	0.00023125	0.00020938	0.00013618
627	0627_3H2O_CH4	0.00060947	0.00060947	0.00058824	0.00055095	0.00055095	0.00052287	-8.844e-05	-8.844e-05	-6.54e-06	-6.948e-05	-4.947e-05	-2.204e-05	0.00023946	0.00022469	0.00020445	0.00063249	0.00063773	0.00069873
628	0628_3H2O_CH4	-0.00055483	-0.00055483	-0.00054603	-0.00035207	-0.00035207	-0.0003764	-0.00014655	-0.00014655	-6.453e-05	3.4e-06	2.997e-05	6.637e-05	0.0001091	6.748e-05	1.043e-05	-0.00038612	-0.00040118	-0.00036413
629	0629_3H2O_CH4	-0.00035714	-0.00035714	-0.00035701	-0.00031355	-0.00031355	-0.00037541	-0.00010008	-0.00010008	6.008e-05	-3.79e-05	-5.8e-07	5.056e-05	8.075e-05	3.357e-05	-3.108e-05	-0.00037077	-0.00038063	-0.00029585
630	0630_3H2O_CH4	-0.00014818	-0.00014818	-0.00014259	-0.00014686	-0.00014686	5.273e-05	3.126e-05	3.126e-05	-0.00020378	-7.214e-05	-3.134e-05	2.458e-05	0.00025707	0.00014031	-1.969e-05	6.933e-05	-6.62e-06	-0.00014616
631	0631_3H2O_CH4	0.0114439	0.0114439	0.0114541	0.00925572	0.00925572	0.00930581	0.00052626	0.00052626	0.00050738	0.00029409	0.00034931	0.00042499	0.00026044	0.00014468	-1.394e-05	0.0103365	0.010276	0.0102242
632	0632_3H2O_CH4	-0.00073554	-0.00073554	-0.00072602	-0.00021678	-0.00021678	-0.00030728	-0.0002474	-0.0002474	-0.00024725	0.00016107	8.014e-05	-3.076e-05	-0.00020259	-4.828e-05	0.00016317	-0.00050569	-0.00043232	-0.00042211
633	0633_3H2O_CH4	0.0004351	0.0004351	0.00043281	-8.57e-06	-8.57e-06	-1.639e-05	6.247e-05	6.247e-05	0.00014077	-4.607e-05	-1.325e-05	3.173e-05	0.00024899	0.00020766	0.00015102	0.00025681	0.0002483	0.00030713
634	0634_3H2O_CH4	5.6e-07	5.6e-07	-1.711e-05	-3.197e-05	-3.197e-05	-0.00014121	-8.962e-05	-8.962e-05	3.539e-05	-2.029e-05	-5.474e-05	-0.00010195	7.787e-05	0.00017702	0.00031289	-6.4e-05	7e-07	0.00010512
635	0635_3H2O_CH4	-0.00018529	-0.00018529	-0.00018375	-0.00039929	-0.00039929	-0.00066373	-7.759e-05	-7.759e-05	8.028e-05	0.00027716	0.00013787	-5.301e-05	-0.00038449	-0.00010743	0.00027224	-0.00058421	-0.00044645	-0.00036421
636	0636_3H2O_CH4	0.00117254	0.00117254	0.00110355	-0.00362674	-0.00362674	-0.00356183	0.00106786	0.00106786	0.00109704	-0.00050728	-0.00043589	-0.00033807	0.00307498	0.00291357	0.00269238	8.82e-06	-8.12e-05	-0.00011047
637	0637_3H2O_CH4	-0.00072852	-0.00072852	-0.00073148	-0.00109691	-0.00109691	-0.00101616	0.00013341	0.00013341	7.173e-05	-9.127e-05	-6.31e-05	-2.449e-05	0.00047133	0.00040277	0.00030882	-0.00058345	-0.00062383	-0.00066011
638	0638_3H2O_CH4	-0.00024201	-0.00024201	-0.00024291	-2.22e-06	-2.22e-06	0.00014617	-7.32e-06	-7.32e-06	-0.00018013	-6.47e-05	-2.236e-05	3.568e-05	0.00012432	1.184e-05	-0.0001423	5.008e-05	-2.006e-05	-0.00014058
639	0639_3H2O_CH4	0.00105853	0.00105853	0.00103954	0.00029588	0.00029588	0.00027296	0.00014978	0.00014978	0.00021646	-4.437e-05	-2.361e-05	4.84e-06	0.00038865	0.000361	0.00032312	0.00078995	0.00078306	0.00081738
640	0640_3H2O_CH4	0.00074995	0.00074995	0.00074074	0.00055962	0.00055962	0.00055818	3.234e-05	3.234e-05	-0.00014106	0.00018431	7.75e-05	-6.887e-05	-0.00014933	2.427e-05	0.00026217	0.00062695	0.00069374	0.00061042
641	0641_3H2O_CH4	-0.0384733	-0.0384733	-0.0384986	0.00588699	0.00588699	0.00600241	-0.0142082	-0.0142082	-0.0142323	0.00074567	0.00111589	0.00162323	-0.00493682	-0.0056535	-0.00663561	-0.0125123	-0.0128588	-0.0132423
642	0642_3H2O_CH4	-0.00235683	-0.00235683	-0.00266662	0.0321413	0.0321413	0.0325172	-0.00793185	-0.00793185	-0.00823468	0.0009914	0.00140785	0.00197855	-0.00054156	-0.00145732	-0.00271224	0.0246593	0.02416	0.0235488
643	0643_3H2O_CH4	0.00543517	0.00543517	0.00542094	0.00459757	0.00459757	0.00468535	0.00011526	0.00011526	7.505e-05	-2.153e-05	4.384e-05	0.00013343	0.00060885	0.00045995	0.00025589	0.00530015	0.00521662	0.00514972
644	0644_3H2O_CH4	-0.00872533	-0.00872533	-0.00873575	-0.0114138	-0.0114138	-0.0114683	0.00099742	0.00099742	0.0011218	-0.00015926	-0.00011729	-5.979e-05	0.00188218	0.00178089	0.00164208	-0.00869351	-0.00875284	-0.0087642
645	0645_3H2O_CH4	0.0114248	0.0114248	0.0114106	0.00699295	0.00699295	0.00696509	0.00146712	0.00146712	0.00147674	2.686e-05	5.96e-06	-2.268e-05	0.00171277	0.001766	0.00183896	0.0101997	0.010232	0.0102581
646	0646_3H2O_CH4	-0.0304796	-0.0304796	-0.0305079	0.011159	0.011159	0.0111825	-0.0124502	-0.0124502	-0.0124688	-0.00099967	-0.00085239	-0.00065057	-0.00028863	-0.0005193	-0.00083539	-0.0025795	-0.00266289	-0.00277236
647	0647_3H2O_CH4	-0.00405617	-0.00405617	-0.00396427	-0.00859147	-0.00859147	-0.00858842	0.00114926	0.00114926	0.00100986	7.576e-05	8.868e-05	0.00010638	0.0027849	0.00268235	0.00254182	-0.00458156	-0.00467119	-0.00493036
648	0648_3H2O_CH4	0.00847273	0.00847273	0.0084451	0.00174748	0.00174748	0.0017322	0.00210921	0.00210921	0.00209412	-4.385e-05	-7.123e-05	-0.00010875	0.00268065	0.0026997	0.00272581	0.00649349	0.00648517	0.00644339
649	0649_3H2O_CH4	0.00722431	0.00722431	0.00722945	-0.00039186	-0.00039186	-0.0003955	0.00180612	0.00180612	0.00177061	-8.121e-05	1.299e-05	0.00014207	0.00403467	0.00380579	0.00349214	0.00536772	0.00523303	0.00500932
650	0650_3H2O_CH4	-0.00244001	-0.00244001	-0.00247244	-0.00054556	-0.00054556	-0.00047825	-0.00069498	-0.00069498	-0.00074848	-2.59e-06	5.738e-05	0.00013957	0.00030877	0.00017031	-1.944e-05	-0.00093436	-0.00101285	-0.00110659
651	0651_3H2O_CH4	-0.0121745	-0.0121745	-0.0121778	-0.0098586	-0.0098586	-0.00995269	-0.00073859	-0.00073859	-0.00072239	-0.00021882	-0.00027103	-0.00034256	0.0015317	0.00160733	0.00171098	-0.00928431	-0.00926088	-0.00930667
652	0652_3H2O_CH4	0.00010855	0.00010855	8.671e-05	-0.00012583	-0.00012583	-0.00017843	-7.847e-05	-7.847e-05	4.852e-05	-3.985e-05	-8.14e-06	3.53e-05	0.0002672	0.00022766	0.00017347	2.305e-05	1.521e-05	7.887e-05
653	0653_3H2O_CH4	-0.00090536	-0.00090536	-0.0009134	-0.00053656	-0.00053656	-0.00047034	-1.5e-05	-1.5e-05	-0.00023951	0.00016619	9.043e-05	-1.339e-05	-0.0001001	4.72e-06	0.00014835	-0.00048547	-0.00045642	-0.00057489
654	0654_3H2O_CH4	-0.00413962	-0.00413962	-0.00435455	0.0278566	0.0278566	0.0278487	-0.00970987	-0.00970987	-0.00979556	0.00071013	0.00076841	0.00084829	-0.00725073	-0.00729468	-0.00735491	0.0116061	0.0116205	0.0115465
655	0655_3H2O_CH4	0.00013099	0.00013099	0.00013055	0.00172184	0.00172184	0.0016954	-0.00065483	-0.00065483	-0.00066008	9.822e-05	8.284e-05	6.176e-05	-0.0002775	-0.00024325	-0.00019632	0.00088773	0.0009066	0.00090076
656	0656_3H2O_CH4	-0.00193036	-0.00193036	-0.00191336	-0.00189836	-0.00189836	-0.00191639	8.037e-05	8.037e-05	5.681e-05	-3.63e-06	-2.917e-05	-6.416e-05	0.00034353	0.00038421	0.00043996	-0.00147809	-0.00146295	-0.00148379
657	0657_3H2O_CH4	-0.00302711	-0.00302711	-0.00304077	0.00085635	0.00085635	0.00109567	-0.00148935	-0.00148935	-0.00179695	5.937e-05	0.00013665	0.00024256	-0.00047367	-0.00068038	-0.00096366	-0.0010473	-0.00117673	-0.00142236
658	0658_3H2O_CH4	-0.00020541	-0.00020541	-0.00021165	-0.00051956	-0.00051956	-0.0006955	4.718e-05	4.718e-05	0.00023051	6.946e-05	1.69e-05	-5.512e-05	-1.636e-05	0.0001211	0.00030948	-0.00041929	-0.00033438	-0.00021064
659	0659_3H2O_CH4	-0.00028752	-0.00028752	-0.00027732	-0.00140557	-0.00140557	-0.00132163	0.00027523	0.00027523	0.0003387	-0.00026991	-0.00014555	2.487e-05	0.00101022	0.00078456	0.00047532	-0.00039003	-0.00049133	-0.00048274
660	0660_3H2O_CH4	0.00072282	0.00072282	0.00071626	-0.00015763	-0.00015763	-0.0002284	0.00034538	0.00034538	0.00043157	-3.001e-05	-3.971e-05	-5.301e-05	0.00043527	0.00047432	0.00052782	0.00059301	0.00062236	0.00067798
661	0661_3H2O_CH4	-0.00508725	-0.00508725	-0.00519014	0.00308671	0.00308671	0.00311305	-0.00278989	-0.00278989	-0.00276055	-4.645e-05	2.916e-05	0.00013277	-0.00048734	-0.00061623	-0.00079285	-0.00023697	-0.00029025	-0.00030758
662	0662_3H2O_CH4	0.00187941	0.00187941	0.00186075	0.00958469	0.00958469	0.00948885	-0.00243568	-0.00243568	-0.00244919	0.00103922	0.00099591	0.00093657	-0.00374805	-0.00364684	-0.00350813	0.00444018	0.00449809	0.0044681
663	0663_3H2O_CH4	5.072e-05	5.072e-05	4.353e-05	-0.00105951	-0.00105951	-0.00066816	0.00056699	0.00056699	0.00021927	-0.00030913	-0.00016761	2.632e-05	0.00097493	0.00064876	0.00020179	0.00017328	-1.136e-05	-0.00022078
664	0664_3H2O_CH4	-0.00205653	-0.00205653	-0.00209222	-0.0001814	-0.0001814	-0.00035034	-0.00079243	-0.00079243	-0.00070088	0.00020448	9.255e-05	-6.084e-05	-0.00044171	-0.00020814	0.00011193	-0.00121106	-0.00108943	-0.00100013
665	0665_3H2O_CH4	-0.0007858	-0.0007858	-0.00078622	-0.00075697	-0.00075697	-0.00057777	-9.75e-06	-9.75e-06	-7.157e-05	-0.00024958	-0.00013084	3.188e-05	0.00048069	0.0002432	-8.226e-05	-0.00053561	-0.00065436	-0.00069971
666	0666_3H2O_CH4	-0.00133876	-0.00133876	-0.00135751	-0.0004462	-0.0004462	-0.00053827	-0.00034195	-0.00034195	-0.00033274	0.0001438	7.474e-05	-1.991e-05	-0.00042851	-0.0003082	-0.00014334	-0.00107286	-0.00102162	-0.00103426
667	0667_3H2O_CH4	-0.0017985	-0.0017985	-0.0018481	0.00114968	0.00114968	0.00129871	-0.00102818	-0.00102818	-0.00106835	-1.894e-05	9.094e-05	0.00024152	-0.0003475	-0.00056349	-0.00085947	-0.00024494	-0.00035105	-0.00038759
668	0668_3H2O_CH4	-0.00016289	-0.00016289	-0.00017004	0.00051328	0.00051328	0.00050314	-0.00029504	-0.00029504	-0.00029084	2.213e-05	3.517e-05	5.304e-05	-0.00018581	-0.00020783	-0.00023801	5.456e-05	4.558e-05	2.733e-05
669	0669_3H2O_CH4	-0.00531517	-0.00531517	-0.00536015	-0.00557481	-0.00557481	-0.00550903	9.985e-05	9.985e-05	9.316e-05	-0.00018061	-0.00014469	-9.547e-05	0.00099006	0.00090363	0.0007852	-0.00466551	-0.00471602	-0.00472614
670	0670_3H2O_CH4	0.00013837	0.00013837	0.00012895	0.00159633	0.00159633	0.00150248	-0.00063475	-0.00063475	-0.00059403	0.0002117	0.00016439	9.954e-05	-0.00060943	-0.00051343	-0.00038187	0.00056385	0.00061253	0.00062612
671	0671_3H2O_CH4	-0.00167399	-0.00167399	-0.00169003	-0.00221421	-0.00221421	-0.00251227	-3.738e-05	-3.738e-05	0.00030701	0.00036046	0.00030063	0.00021863	-0.00040199	-0.00022643	1.414e-05	-0.00229312	-0.00217739	-0.00197248
672	0672_3H2O_CH4	-0.00043444	-0.00043444	-0.0004404	-0.00075524	-0.00075524	-0.0007882	9.99e-05	9.99e-05	3.769e-05	5.744e-05	3.9e-07	-7.778e-05	0.00018972	0.00027754	0.0003979	-0.00040819	-0.0003774	-0.00043039
673	0673_3H2O_CH4	-0.00678261	-0.00678261	-0.00681757	-0.00907219	-0.00907219	-0.00917108	0.0008917	0.0008917	0.00089457	-1.25e-05	-6.49e-05	-0.0001367	0.00145252	0.00151564	0.00160213	-0.00674047	-0.00672975	-0.00681108
674	0674_3H2O_CH4	-0.00093367	-0.00093367	-0.00094137	-0.00110048	-0.00110048	-0.00114017	1.306e-05	1.306e-05	5.193e-05	-3.076e-05	-5.361e-05	-8.491e-05	0.00020938	0.00026242	0.0003351	-0.00090881	-0.00087861	-0.00083805
675	0675_3H2O_CH4	-0.00066858	-0.00066858	-0.00067145	-0.00060961	-0.00060961	-0.00067804	-6.047e-05	-6.047e-05	2.699e-05	3.947e-05	3.924e-05	3.892e-05	0.00011585	0.00011843	0.00012196	-0.00051476	-0.00051241	-0.00049017
676	0676_3H2O_CH4	-0.00064323	-0.00064323	-0.00065261	-0.00082562	-0.00082562	-0.00068511	0.00012702	0.00012702	-0.00011919	6.071e-05	6.345e-05	6.72e-05	0.00022932	0.0001625	7.094e-05	-0.00040857	-0.00047265	-0.00066616
677	0677_3H2O_CH4	0.00175162	0.00175162	0.00176646	0.0027866	0.0027866	0.00269793	-0.00044324	-0.00044324	-0.00050345	0.000364	0.00025327	0.00010154	-0.00089579	-0.00068021	-0.00038479	0.00181157	0.00191643	0.00191123
678	0678_3H2O_CH4	0.0118756	0.0118756	0.0118601	0.00950716	0.00950716	0.00957066	0.00055964	0.00055964	0.00049466	0.00018568	0.00021236	0.00024893	0.00043435	0.00039223	0.00033451	0.0106868	0.0106714	0.0106488
679	0679_3H2O_CH4	0.00220633	0.00220633	0.00220275	0.00223046	0.00223046	0.00225987	-0.00015717	-0.00015717	-0.00013063	6.382e-05	0.00010004	0.00014967	-0.00010604	-0.00015104	-0.00021271	0.00203106	0.00202228	0.00206619
680	0680_3H2O_CH4	-4.176e-05	-4.176e-05	-9.438e-05	0.00213564	0.00213564	0.00232868	-0.00095241	-0.00095241	-0.00106783	-3.476e-05	7.087e-05	0.00021562	-3.227e-05	-0.00025167	-0.00055232	0.00111619	0.00100243	0.00092416
681	0681_3H2O_CH4	-0.00059726	-0.00059726	-0.00060146	-0.00032726	-0.00032726	-0.00033442	-8.863e-05	-8.863e-05	-0.00011464	5.484e-05	2.383e-05	-1.866e-05	-6.962e-05	-6.96e-06	7.891e-05	-0.00043066	-0.00039901	-0.00038881
682	0682_3H2O_CH4	0.00716412	0.00716412	0.00711081	0.0166454	0.0166454	0.0166903	-0.00348065	-0.00348065	-0.00344351	0.00062344	0.00070012	0.00080521	-0.00381919	-0.00390288	-0.00401757	0.00996898	0.00996196	0.0100345
683	0683_3H2O_CH4	-0.00118727	-0.00118727	-0.00119999	-7.215e-05	-7.215e-05	-2.286e-05	-0.0004395	-0.0004395	-0.00044611	-3.08e-05	-7.37e-06	2.474e-05	-0.00019578	-0.00022842	-0.00027314	-0.00073824	-0.00074744	-0.00071736
684	0684_3H2O_CH4	-0.015372	-0.015372	-0.015432	-0.00915485	-0.00915485	-0.00905265	-0.00221934	-0.00221934	-0.00238643	4.157e-05	3.269e-05	2.051e-05	-0.00134786	-0.00136426	-0.00138673	-0.0126805	-0.0127058	-0.0128053
685	0685_3H2O_CH4	0.0109635	0.0109635	0.0109813	0.0121042	0.0121042	0.0119716	-0.00087691	-0.00087691	-0.0006829	0.00037249	0.00037724	0.00038374	-0.00095413	-0.0009064	-0.000841	0.0106457	0.0106982	0.0108315
686	0686_3H2O_CH4	-0.00226516	-0.00226516	-0.00227108	-0.00015356	-0.00015356	-0.00028024	-0.00087285	-0.00087285	-0.00073091	4.494e-05	7.35e-06	-4.416e-05	-0.00040688	-0.00029161	-0.00013364	-0.00138836	-0.00131068	-0.00118896
687	0687_3H2O_CH4	0.0054447	0.0054447	0.00543755	-0.00104434	-0.00104434	-0.00117599	0.00220096	0.00220096	0.00234597	-0.00019442	-0.00020509	-0.00021972	0.00276417	0.00278515	0.00281389	0.00372637	0.00373668	0.00376415
688	0688_3H2O_CH4	-0.00062552	-0.00062552	-0.00061304	6.693e-05	6.693e-05	-0.00014664	-0.00024977	-0.00024977	-0.00019472	0.00024682	9.767e-05	-0.00010672	-0.00053694	-0.0002405	0.00016573	-0.00047296	-0.00032567	-0.00028234
689	0689_3H2O_CH4	-0.00368692	-0.00368692	-0.0038536	0.00164734	0.00164734	0.00198363	-0.00202245	-0.00202245	-0.00224595	0.00016239	0.00037525	0.00066696	-8.29e-05	-0.00055825	-0.00120965	-0.00029562	-0.0005581	-0.00080501
690	0690_3H2O_CH4	0.0138727	0.0138727	0.0139065	0.0169523	0.0169523	0.016798	-0.00162774	-0.00162774	-0.00156667	-1.298e-05	-0.00013726	-0.00030758	-0.00108011	-0.0007556	-0.00031091	0.0142315	0.0144317	0.0146128
691	0691_3H2O_CH4	0.0137247	0.0137247	0.0136916	0.00839463	0.00839463	0.00830538	0.00174611	0.00174611	0.00195132	-0.00036005	-0.00034688	-0.00032884	0.00225355	0.00227097	0.00229483	0.0120342	0.0120648	0.0122227
692	0692_3H2O_CH4	-0.00013207	-0.00013207	-0.00013874	5.097e-05	5.097e-05	-5.131e-05	-0.00011604	-0.00011604	7.33e-05	5.235e-05	7.502e-05	0.00010609	4.76e-05	2.922e-05	4.04e-06	3.489e-05	3.918e-05	0.00013212
693	0693_3H2O_CH4	0.00168034	0.00168034	0.00168125	0.00198431	0.00198431	0.00205664	-6.801e-05	-6.801e-05	-0.00018596	0.00011921	0.00013061	0.00014624	-8.384e-05	-0.00013071	-0.00019493	0.00195167	0.00191621	0.001822
694	0694_3H2O_CH4	-0.00035253	-0.00035253	-0.00035057	0.00016176	0.00016176	0.00032862	-0.00028503	-0.00028503	-0.00025342	-0.00024729	-7.638e-05	0.00015783	0.00032976	1.162e-05	-0.00042435	-4.079e-05	-0.00018803	-0.00019133
695	0695_3H2O_CH4	0.0012281	0.0012281	0.00121	0.00209246	0.00209246	0.0020615	-0.00032087	-0.00032087	-0.00027273	0.00011672	0.00012091	0.00012665	-0.00012496	-0.00012743	-0.0001308	0.00176335	0.00176508	0.00178462
696	0696_3H2O_CH4	9.581e-05	9.581e-05	0.00011743	0.00110223	0.00110223	0.00105988	-0.00047392	-0.00047392	-0.0004892	0.0001193	8.476e-05	3.743e-05	-0.00025527	-0.00018675	-9.285e-05	0.00049233	0.00052632	0.00051526
697	0697_3H2O_CH4	0.00012808	0.00012808	0.00011218	0.00021803	0.00021803	0.00012219	-0.00010507	-0.00010507	4.495e-05	5.386e-05	6.107e-05	7.097e-05	-4.441e-05	-4.073e-05	-3.569e-05	0.0001224	0.0001333	0.00020241
698	0698_3H2O_CH4	2.17e-05	2.17e-05	2.042e-05	0.0004786	0.0004786	0.00059507	-7.69e-05	-7.69e-05	-0.00029234	6.745e-05	6.772e-05	6.808e-05	-6.156e-05	-0.00011017	-0.00017677	0.00040759	0.00035925	0.00019404
699	0699_3H2O_CH4	0.00104299	0.00104299	0.00104145	0.00056076	0.00056076	0.00061807	0.00010613	0.00010613	6.524e-05	7.701e-05	9.509e-05	0.00011987	0.00020384	0.00015957	9.89e-05	0.00094774	0.00092155	0.00090208
700	0700_3H2O_CH4	-0.00621428	-0.00621428	-0.00613645	-0.0082589	-0.0082589	-0.00844801	0.00019439	0.00019439	0.00022142	8.17e-05	3.673e-05	-2.491e-05	0.00216192	0.00222166	0.00230352	-0.00582089	-0.00580613	-0.00594797
701	0701_3H2O_CH4	-0.00109154	-0.00109154	-0.0010862	-0.00067874	-0.00067874	-0.0007207	-0.00030015	-0.00030015	-0.0002516	1.901e-05	4.994e-05	9.232e-05	0.00045787	0.00039965	0.00031987	-0.00050201	-0.00052931	-0.00056011
702	0702_3H2O_CH4	-0.0151687	-0.0151687	-0.0151739	0.0371073	0.0371073	0.037548	-0.0172116	-0.0172116	-0.0175427	0.00192364	0.00238517	0.00301764	-0.00778657	-0.00872429	-0.0100093	0.0140328	0.0135566	0.0130136
703	0703_3H2O_CH4	0.00115287	0.00115287	0.00113364	-2.413e-05	-2.413e-05	0.00012438	0.00045401	0.00045401	0.00037575	-0.00012578	-5.824e-05	3.432e-05	0.00076997	0.00063524	0.00045062	0.00107407	0.00100689	0.00098507
704	0704_3H2O_CH4	-0.00677538	-0.00677538	-0.0066867	0.02793	0.02793	0.0282197	-0.0114541	-0.0114541	-0.0118596	0.00078041	0.00097408	0.00123948	-0.00646725	-0.00683964	-0.00734996	0.010789	0.0106103	0.0102496
705	0705_3H2O_CH4	0.00178209	0.00178209	0.00177831	0.00112766	0.00112766	0.00119553	0.00016595	0.00016595	0.00011033	5.35e-05	6.991e-05	9.241e-05	0.00026847	0.00023538	0.00019002	0.00161557	0.0015989	0.00158829
706	0706_3H2O_CH4	-0.00163158	-0.00163158	-0.00163511	0.00040424	0.00040424	0.00028922	-0.00095225	-0.00095225	-0.00085852	0.00010176	7.925e-05	4.84e-05	-0.00021548	-0.00015394	-6.962e-05	-0.00066173	-0.0006227	-0.00059052
707	0707_3H2O_CH4	0.00125743	0.00125743	0.00125372	5.228e-05	5.228e-05	0.00013093	0.00019975	0.00019975	0.00012681	-7e-06	7.036e-05	0.00017635	0.0011358	0.00094749	0.00068944	0.00138083	0.00126987	0.00112354
708	0708_3H2O_CH4	-0.00013658	-0.00013658	-0.00014051	0.00016935	0.00016935	6.804e-05	-0.00010032	-0.00010032	2.306e-05	3.135e-05	2.918e-05	2.62e-05	7.492e-05	0.00011034	0.00015887	0.0001753	0.00020855	0.00027617
709	0709_3H2O_CH4	0.00031109	0.00031109	0.00024368	0.00377534	0.00377534	0.00389079	-0.00122668	-0.00122668	-0.00136229	0.00012846	0.00016598	0.0002174	-0.00064253	-0.00072948	-0.00084862	0.00203458	0.00198516	0.00189729
710	0710_3H2O_CH4	-0.0002598	-0.0002598	-0.00031567	0.00236293	0.00236293	0.00224246	-0.00108663	-0.00108663	-0.0010004	0.00026622	0.00022476	0.00016795	-0.00072411	-0.0006392	-0.00052283	0.00081841	0.00086187	0.00088719
711	0711_3H2O_CH4	0.00056891	0.00056891	0.00057852	-0.00031559	-0.00031559	-0.00028672	0.00036394	0.00036394	0.00033117	2.57e-06	3.034e-05	6.84e-05	0.00048136	0.00040598	0.00030269	0.00053228	0.00048467	0.00041554
712	0712_3H2O_CH4	-0.00099354	-0.00099354	-0.00099377	6.536e-05	6.536e-05	-2.766e-05	-0.00040868	-0.00040868	-0.00028889	0.00010492	0.00010445	0.0001038	-0.00034078	-0.00033238	-0.00032086	-0.00057918	-0.00057124	-0.0005336
713	0713_3H2O_CH4	-0.00249541	-0.00249541	-0.00251173	-0.00197454	-0.00197454	-0.002056	-0.00043711	-0.00043711	-0.00017744	4.382e-05	0.00013399	0.00025754	-0.00019047	-0.00030201	-0.00045486	-0.0025583	-0.00257967	-0.00243076
714	0714_3H2O_CH4	-0.00144381	-0.00144381	-0.00144378	-0.00146981	-0.00146981	-0.0013799	4.61e-06	4.61e-06	-2.771e-05	-0.00014424	-7.824e-05	1.219e-05	0.00040367	0.00027598	0.00010099	-0.00120577	-0.00126747	-0.00129442
715	0715_3H2O_CH4	-0.00082675	-0.00082675	-0.00085876	-0.00142435	-0.00142435	-0.0014619	0.00016696	0.00016696	0.00027352	-8.478e-05	-5.414e-05	-1.215e-05	0.0005258	0.00047469	0.00040465	-0.00081637	-0.00083684	-0.00079588
716	0716_3H2O_CH4	-0.0114215	-0.0114215	-0.0114459	-0.0104981	-0.0104981	-0.0105259	-0.00027013	-0.00027013	-0.00030337	-0.00028925	-0.00034384	-0.00041866	0.00045281	0.00056429	0.00071705	-0.0106047	-0.0105478	-0.0105308
717	0717_3H2O_CH4	-0.00023065	-0.00023065	-0.00023153	-0.00088258	-0.00088258	-0.0009343	0.00026735	0.00026735	0.0004006	-9.245e-05	-8.302e-05	-7.011e-05	0.00047964	0.00050211	0.0005329	-0.00022803	-0.00019614	-7.091e-05
718	0718_3H2O_CH4	-0.0007635	-0.0007635	-0.00078249	-0.0001218	-0.0001218	-3.73e-05	-0.00032506	-0.00032506	-0.00029406	-0.00012723	-3.208e-05	9.83e-05	0.00012058	-4.533e-05	-0.00027268	-0.00045351	-0.00052427	-0.00050574
719	0719_3H2O_CH4	-0.00068874	-0.00068874	-0.00069291	-0.00048512	-0.00048512	-0.00060589	-0.00018452	-0.00018452	1.382e-05	-2.43e-06	6.7e-07	4.91e-06	2.971e-05	6.096e-05	0.00010379	-0.00064237	-0.00060802	-0.00048337
720	0720_3H2O_CH4	-0.00055133	-0.00055133	-0.00055789	-0.00071785	-0.00071785	-0.00060582	8.678e-05	8.678e-05	0.00011794	-0.0002107	-8.586e-05	8.52e-05	0.00051939	0.00028022	-4.753e-05	-0.00032238	-0.00043671	-0.00045021
721	0721_3H2O_CH4	-0.00052167	-0.00052167	-0.00052607	-0.00033862	-0.00033862	-0.00034564	-0.00016189	-0.00016189	-0.00010325	-1.344e-05	1.86e-05	6.25e-05	7.166e-05	1.508e-05	-6.246e-05	-0.00044229	-0.00046683	-0.00044885
722	0722_3H2O_CH4	8.817e-05	8.817e-05	9.004e-05	0.00099164	0.00099164	0.00095159	-0.0004481	-0.0004481	-0.00027891	4.297e-05	9.988e-05	0.00017786	-0.00039476	-0.00045882	-0.0005466	0.00019175	0.0001846	0.00030393
723	0723_3H2O_CH4	0.0114808	0.0114808	0.0114954	0.010637	0.010637	0.0104641	-0.00027812	-0.00027812	-4.856e-05	4.135e-05	4.403e-05	4.77e-05	0.00075212	0.00078727	0.00083543	0.0111524	0.0111902	0.0112987
724	0724_3H2O_CH4	7.845e-05	7.845e-05	7.875e-05	0.00017465	0.00017465	0.00024391	0.00019177	0.00019177	-4.565e-05	0.00018349	0.00013668	7.253e-05	-0.00018667	-0.0001609	-0.0001256	0.00036325	0.0003422	0.00014519
725	0725_3H2O_CH4	-0.00070126	-0.00070126	-0.00071603	0.001677	0.001677	0.0016528	-0.00096609	-0.00096609	-0.00102997	0.00019142	0.00015201	9.799e-05	-0.00050516	-0.00044647	-0.00036604	0.00039717	0.00041645	0.00035479
726	0726_3H2O_CH4	7.618e-05	7.618e-05	7.651e-05	-0.00016156	-0.00016156	-0.00015353	0.0001253	0.0001253	6.658e-05	4.418e-05	2.416e-05	-3.27e-06	0.00021189	0.00023383	0.00026391	0.0002198	0.00022174	0.0001737
727	0727_3H2O_CH4	0.010433	0.010433	0.0104242	0.00932406	0.00932406	0.00928797	-9.851e-05	-9.851e-05	3.7e-07	0.00048136	0.0005618	0.00067203	0.00063304	0.00044273	0.00018193	0.01034	0.0102301	0.0101423
728	0728_3H2O_CH4	0.00162706	0.00162706	0.0016284	0.00071627	0.00071627	0.00080278	0.00045014	0.00045014	0.00034354	5.663e-05	9.359e-05	0.00014424	0.00031986	0.00021818	7.884e-05	0.00154291	0.00147818	0.0013694
729	0729_3H2O_CH4	-5.947e-05	-5.947e-05	-6.339e-05	-9.141e-05	-9.141e-05	8.074e-05	0.0001283	0.0001283	-0.00016273	1.8e-05	2.502e-05	3.464e-05	0.00015826	9.149e-05	0	0.00021315	0.0001534	-4.734e-05
730	0730_3H2O_CH4	0.00112447	0.00112447	0.00111241	0.00196577	0.00196577	0.00186709	-0.00033864	-0.00033864	-0.00040988	0.00029498	0.00018308	2.975e-05	-0.00055463	-0.00036699	-0.00010985	0.00136748	0.00144323	0.0013771
731	0731_3H2O_CH4	0.00076788	0.00076788	0.0007626	0.00113282	0.00113282	0.00113797	-0.00021255	-0.00021255	-0.00033156	0.00013877	6.897e-05	-2.668e-05	-0.00024299	-0.00012091	4.639e-05	0.00081605	0.00086833	0.00082612
732	0732_3H2O_CH4	-0.0321851	-0.0321851	-0.0320486	0.021273	0.021273	0.0213183	-0.0171689	-0.0171689	-0.017151	0.00183651	0.00234961	0.00305275	-0.0061493	-0.00720972	-0.00866289	-0.00020867	-0.00075599	-0.00144282
733	0733_3H2O_CH4	0.00631221	0.00631221	0.00631014	0.0196096	0.0196096	0.0195772	-0.00508505	-0.00508505	-0.00499398	-0.00020788	-0.00016867	-0.00011495	-0.00315108	-0.00312494	-0.00308911	0.0111656	0.0112309	0.0113791
734	0734_3H2O_CH4	-0.004336	-0.004336	-0.00435643	-4.361e-05	-4.361e-05	-0.00012754	-0.00175842	-0.00175842	-0.00180734	0.00038838	0.00032791	0.00024505	-0.00113887	-0.00103513	-0.00089296	-0.00255254	-0.00250926	-0.00258279
735	0735_3H2O_CH4	0.00198199	0.00198199	0.00198496	0.00257527	0.00257527	0.00276333	-0.00024585	-0.00024585	-0.0003672	2.29e-06	9.958e-05	0.00023289	-0.00010219	-0.00030829	-0.00059073	0.00222952	0.0021207	0.00203829
736	0736_3H2O_CH4	-0.00014482	-0.00014482	-0.00013439	-5.9e-07	-5.9e-07	9.81e-06	1.811e-05	1.811e-05	-2.945e-05	4.196e-05	4.737e-05	5.478e-05	5.152e-05	2.832e-05	-3.47e-06	0.000111	9.321e-05	3.168e-05
737	0737_3H2O_CH4	-0.0106398	-0.0106398	-0.0104696	0.034673	0.034673	0.0348543	-0.0145569	-0.0145569	-0.0147316	0.00105212	0.001397	0.00186961	-0.00599387	-0.00664222	-0.00753071	0.0151744	0.0148709	0.0144616
738	0738_3H2O_CH4	-8.933e-05	-8.933e-05	-9.778e-05	0.00392191	0.00392191	0.00401897	-0.00161093	-0.00161093	-0.00161335	6.478e-05	0.00017556	0.00032737	-0.00061599	-0.0008276	-0.00111759	0.00175978	0.00165894	0.0016154
739	0739_3H2O_CH4	8.19e-05	8.19e-05	9.071e-05	0.00117598	0.00117598	0.00133431	-0.00031798	-0.00031798	-0.0004131	3.89e-05	0.00015175	0.0003064	-0.00014445	-0.00039393	-0.00073581	0.00075245	0.00061582	0.0004918
740	0740_3H2O_CH4	-0.00519473	-0.00519473	-0.00529407	0.00331749	0.00331749	0.00328649	-0.00330905	-0.00330905	-0.00333798	0.00062187	0.00064916	0.00068656	-0.00171235	-0.00179429	-0.00190656	-0.00108203	-0.00113667	-0.00127149
741	0741_3H2O_CH4	0.00125832	0.00125832	0.00125099	-0.00498258	-0.00498258	-0.0048679	0.00196187	0.00196187	0.00186916	-0.00020577	-9.056e-05	6.732e-05	0.00322798	0.00293712	0.00253854	1.51e-06	-0.00017414	-0.00039288
742	0742_3H2O_CH4	-0.032378	-0.032378	-0.032566	0.0358735	0.0358735	0.0362982	-0.0221065	-0.0221065	-0.0224479	0.00054353	0.00090085	0.0013905	-0.00715767	-0.00792003	-0.00896473	0.00715288	0.00674785	0.00627615
743	0743_3H2O_CH4	-0.014359	-0.014359	-0.0144131	-0.0138781	-0.0138781	-0.0137053	-0.00018076	-0.00018076	-0.00020417	-0.00032278	-0.0001607	6.142e-05	0.00106754	0.00070461	0.00020727	-0.0133141	-0.013515	-0.0136408
744	0744_3H2O_CH4	0.00961672	0.00961672	0.00957989	0.00628192	0.00628192	0.00625249	0.00097508	0.00097508	0.000884	0.00015358	9.974e-05	2.596e-05	0.00172435	0.00181006	0.00192752	0.00913492	0.0091668	0.00908997
745	0745_3H2O_CH4	-0.0504969	-0.0504969	-0.0513601	0.0238529	0.0238529	0.0244632	-0.0147321	-0.0147321	-0.0151743	0.00110023	0.00172329	0.0025771	-0.00275133	-0.00411976	-0.00599502	0.0074697	0.00672432	0.0058709
746	0746_3H2O_CH4	-0.0134201	-0.0134201	-0.0134457	-0.0100505	-0.0100505	-0.0100794	-0.0008741	-0.0008741	-0.00082781	0.00010489	0.00015702	0.00022846	-2.573e-05	-0.00013957	-0.00029558	-0.0108454	-0.0109072	-0.0109744
747	0747_3H2O_CH4	-0.00165645	-0.00165645	-0.0016811	-0.00364518	-0.00364518	-0.00340902	-7.376e-05	-7.376e-05	-0.00022982	-0.00091449	-0.00074722	-0.00051799	0.004022	0.00363173	0.00309692	-0.00061143	-0.00083443	-0.00105992
748	0748_3H2O_CH4	-0.00674414	-0.00674414	-0.00662556	-0.0043904	-0.0043904	-0.00452945	-0.00162308	-0.00162308	-0.00164335	3.818e-05	0.00014976	0.00030266	0.00162236	0.00133634	0.00094438	-0.00435293	-0.00452738	-0.00492576
749	0749_3H2O_CH4	-0.00144045	-0.00144045	-0.00145407	-0.0021602	-0.0021602	-0.00194918	0.00048261	0.00048261	0.00019315	-5.795e-05	-2.958e-05	9.29e-06	0.00063091	0.00051193	0.0003489	-0.00110463	-0.00119524	-0.00139784
750	0750_3H2O_CH4	-4.009e-05	-4.009e-05	-7.254e-05	0.00014653	0.00014653	0.00025415	-9.182e-05	-9.182e-05	-0.00015563	-0.00010075	-3.746e-05	4.928e-05	0.00023678	0.00010428	-7.731e-05	0.00019075	0.00012153	7.048e-05
751	0751_3H2O_CH4	0.00023632	0.00023632	0.00023707	0.0001911	0.0001911	0.00018725	1.26e-06	1.26e-06	3.923e-05	1.271e-05	2.174e-05	3.41e-05	7.342e-05	6.253e-05	4.76e-05	0.0002785	0.00027663	0.00030819
752	0752_3H2O_CH4	0.00165994	0.00165994	0.00164384	8.222e-05	8.222e-05	6.504e-05	0.00034777	0.00034777	0.00029253	2.142e-05	3.552e-05	5.483e-05	0.00084492	0.00077591	0.00068134	0.00129633	0.00124141	0.00109374
753	0753_3H2O_CH4	-0.00748528	-0.00748528	-0.00745724	-0.0037039	-0.0037039	-0.00362635	-0.00114259	-0.00114259	-0.00120462	-0.00025971	-0.00024278	-0.00021959	-0.00081591	-0.00082837	-0.00084544	-0.0059221	-0.00591764	-0.005896
754	0754_3H2O_CH4	-0.00018732	-0.00018732	-0.00018331	-9.485e-05	-9.485e-05	-6.321e-05	-1.09e-06	-1.09e-06	-2.069e-05	1.654e-05	3.338e-05	5.646e-05	4.47e-05	3.69e-06	-5.251e-05	-3.47e-05	-5.887e-05	-7.995e-05
755	0755_3H2O_CH4	-0.00125851	-0.00125851	-0.00127776	-0.00034586	-0.00034586	-0.00021965	-0.00029331	-0.00029331	-0.00037718	2.753e-05	8.787e-05	0.00017057	0.00017899	4.054e-05	-0.00014918	-0.00043265	-0.00051075	-0.00057543
756	0756_3H2O_CH4	-0.00030146	-0.00030146	-0.00031901	-0.00062253	-0.00062253	-0.00055045	0.00010851	0.00010851	-5.53e-06	-4.109e-05	-4.303e-05	-4.567e-05	0.00044133	0.00042407	0.00040042	-0.00011379	-0.00013298	-0.00020123
757	0757_3H2O_CH4	-0.00229844	-0.00229844	-0.00228313	-0.00015938	-0.00015938	-0.00035253	-0.00084644	-0.00084644	-0.00067349	0.00016622	0.00011173	3.706e-05	-0.0004375	-0.00029901	-0.00010923	-0.0012771	-0.0011931	-0.00109819
758	0758_3H2O_CH4	-0.0119728	-0.0119728	-0.0121823	0.0056621	0.0056621	0.00561002	-0.00548436	-0.00548436	-0.00556404	0.00063819	0.0007343	0.00086599	-0.00228333	-0.00249225	-0.00277853	-0.00146741	-0.00158022	-0.00186656
759	0759_3H2O_CH4	0.00080585	0.00080585	0.00079455	0.00177217	0.00177217	0.00180831	-0.000496	-0.000496	-0.00045318	3.109e-05	0.00011245	0.00022394	-5.832e-05	-0.00021089	-0.00041997	0.00124893	0.00117772	0.0011591
760	0760_3H2O_CH4	0.00206746	0.00206746	0.00207665	0.0029545	0.0029545	0.00299138	-0.00064767	-0.00064767	-0.00067701	0.00051579	0.00056173	0.00062469	0.00027962	0.00016412	5.85e-06	0.00310223	0.00303268	0.0029449
761	0761_3H2O_CH4	-0.00177154	-0.00177154	-0.00185714	0.0053894	0.0053894	0.00531284	-0.00295869	-0.00295869	-0.00284902	0.00051217	0.00055442	0.00061231	-0.00180643	-0.00186438	-0.00194379	0.00113645	0.00112075	0.00113235
762	0762_3H2O_CH4	-0.00539828	-0.00539828	-0.00540902	-0.00498643	-0.00498643	-0.00502081	0.0001343	0.0001343	8.606e-05	-3.7e-06	-3.145e-05	-6.948e-05	0.00037549	0.00040747	0.00045128	-0.00448033	-0.00447611	-0.00455295
763	0763_3H2O_CH4	-0.00104578	-0.00104578	-0.00106061	-0.00063558	-0.00063558	-0.00063774	-0.000211	-0.000211	-0.00011305	-6.215e-05	-1.74e-06	8.105e-05	0.0001626	6.096e-05	-7.831e-05	-0.00074613	-0.00078735	-0.00074805
764	0764_3H2O_CH4	-0.0036196	-0.0036196	-0.00363584	-0.00256499	-0.00256499	-0.00256307	-0.00028964	-0.00028964	-0.00026772	8.482e-05	0.00011032	0.00014527	2.732e-05	-1.691e-05	-7.752e-05	-0.00274248	-0.00276121	-0.00276303
765	0765_3H2O_CH4	-8.684e-05	-8.684e-05	-9.02e-05	2.62e-06	2.62e-06	-3.778e-05	-0.00010472	-0.00010472	1.6e-07	5.065e-05	9.108e-05	0.00014649	0.00010479	2.71e-05	-7.936e-05	5.334e-05	1.609e-05	2.952e-05
766	0766_3H2O_CH4	-0.00016846	-0.00016846	-0.0001754	-0.00031386	-0.00031386	-0.00026652	3.346e-05	3.346e-05	2.41e-05	-1.632e-05	1.547e-05	5.905e-05	0.00035518	0.00028954	0.0001996	5.845e-05	2.461e-05	1.623e-05
767	0767_3H2O_CH4	0.00127984	0.00127984	0.00128721	0.00031528	0.00031528	0.00045523	0.00039646	0.00039646	0.00038457	-0.00016444	-2.54e-05	0.00016514	0.00084824	0.00057524	0.00020114	0.00139553	0.00126158	0.00120607
768	0768_3H2O_CH4	-9.781e-05	-9.781e-05	-0.00010282	0.0006217	0.0006217	0.00064712	-0.00027883	-0.00027883	-0.00033794	-3.185e-05	-5.394e-05	-8.42e-05	-5.495e-05	5.22e-06	8.766e-05	0.00025608	0.00029416	0.00031265
769	0769_3H2O_CH4	0.00808939	0.00808939	0.00812002	0.0103046	0.0103046	0.0103553	-0.00106918	-0.00106918	-0.00104517	-0.00022105	-0.00020765	-0.0001893	-0.00068897	-0.00065629	-0.00061151	0.00832542	0.00837149	0.00850933
770	0770_3H2O_CH4	0.00041565	0.00041565	0.00041178	0.00207922	0.00207922	0.002167	-0.00059331	-0.00059331	-0.00076961	0.00010442	9.457e-05	8.108e-05	-0.00050682	-0.0005105	-0.00051554	0.00108351	0.00106998	0.00096293
771	0771_3H2O_CH4	-0.00078815	-0.00078815	-0.00078868	0.00124946	0.00124946	0.00137332	-0.00101996	-0.00101996	-0.00103723	-5.01e-06	0.00012962	0.0003141	5.128e-05	-0.00021241	-0.00057378	0.00027578	0.0001467	7.641e-05
772	0772_3H2O_CH4	-0.00141755	-0.00141755	-0.00149376	0.0018302	0.0018302	0.00174072	-0.00100545	-0.00100545	-0.00103979	0.00028642	0.00020018	8.201e-05	-0.00078556	-0.00063128	-0.00041985	0.0003256	0.00039365	0.00036308
773	0773_3H2O_CH4	-0.00463439	-0.00463439	-0.00458557	0.0125809	0.0125809	0.0125728	-0.00593388	-0.00593388	-0.0059284	2.556e-05	8.596e-05	0.00016872	-0.00458655	-0.00461284	-0.00464888	0.00208603	0.00212012	0.00216425
774	0774_3H2O_CH4	-0.0011794	-0.0011794	-0.00118206	0.00043124	0.00043124	0.0005105	-0.00056355	-0.00056355	-0.00071457	0.00013861	0.00014687	0.00015819	-0.00030994	-0.00036568	-0.00044207	-0.00030364	-0.00035112	-0.00048795
775	0775_3H2O_CH4	-0.0125392	-0.0125392	-0.0125657	-0.0105557	-0.0105557	-0.0104863	-0.0001736	-0.0001736	-0.0002272	0.00015396	0.00021331	0.00029463	0.00092507	0.0007844	0.00059164	-0.00965032	-0.00973163	-0.00982723
776	0776_3H2O_CH4	0.0059855	0.0059855	0.00594026	0.0125287	0.0125287	0.0124473	-0.00259648	-0.00259648	-0.0023624	0.00045908	0.0005613	0.00070139	-0.00202306	-0.00217071	-0.00237303	0.00836821	0.00832279	0.00841331
777	0777_3H2O_CH4	-0.00874364	-0.00874364	-0.0087417	-0.00356434	-0.00356434	-0.00381413	-0.00172517	-0.00172517	-0.00149934	2.483e-05	-0.00011034	-0.00029559	-0.00182364	-0.00147056	-0.00098671	-0.00708831	-0.00687041	-0.00659576
778	0778_3H2O_CH4	-0.00642519	-0.00642519	-0.00637685	-0.00332754	-0.00332754	-0.00348079	-0.0008639	-0.0008639	-0.00081148	3.216e-05	-6.643e-05	-0.00020154	-0.00086533	-0.00061536	-0.00027282	-0.00502461	-0.00487324	-0.00476662
779	0779_3H2O_CH4	-0.00042346	-0.00042346	-0.0004281	0.00038911	0.00038911	0.00034215	-0.00027389	-0.00027389	-0.00023351	6.047e-05	6.515e-05	7.156e-05	-0.00010344	-0.00010064	-9.68e-05	7.225e-05	7.973e-05	8.34e-05
780	0780_3H2O_CH4	8.656e-05	8.656e-05	9.258e-05	0.00080828	0.00080828	0.00087397	-0.00014169	-0.00014169	-0.00035743	4.445e-05	-1.185e-05	-8.9e-05	-0.00010788	-2.567e-05	8.698e-05	0.00060317	0.00062907	0.00051453
781	0781_3H2O_CH4	-0.00486737	-0.00486737	-0.00487995	-0.00383494	-0.00383494	-0.00401715	-0.00019073	-0.00019073	-4.093e-05	0.00018861	0.00014755	9.127e-05	-0.0001076	-4.07e-06	0.00013781	-0.00394465	-0.00388219	-0.003829
782	0782_3H2O_CH4	-0.00365595	-0.00365595	-0.00365022	-0.00350764	-0.00350764	-0.00336642	0.00018655	0.00018655	-1.406e-05	4.833e-05	8.648e-05	0.00013876	0.00044127	0.00032024	0.00015437	-0.00283149	-0.00291438	-0.00308735
783	0783_3H2O_CH4	9.759e-05	9.759e-05	9.87e-05	7.602e-05	7.602e-05	2.547e-05	5.891e-05	5.891e-05	0.00012899	7.212e-05	7.195e-05	7.171e-05	0.00022374	0.00022879	0.00023572	0.00043079	0.00043567	0.00046189
784	0784_3H2O_CH4	-0.00090237	-0.00090237	-0.00089136	0.00053649	0.00053649	0.00070889	-0.00060473	-0.00060473	-0.00074471	-9.751e-05	-1.399e-05	0.00010047	4.36e-05	-0.00013532	-0.00038049	-0.00012216	-0.00021755	-0.00031584
785	0785_3H2O_CH4	-5.416e-05	-5.416e-05	-6.05e-05	8.21e-05	8.21e-05	9.486e-05	-5.08e-06	-5.08e-06	-1.087e-05	-1.553e-05	8.58e-06	4.163e-05	0.00010749	5.152e-05	-2.518e-05	0.00016897	0.00013712	0.00010043
786	0786_3H2O_CH4	0.00068637	0.00068637	0.00069136	0.00096768	0.00096768	0.00084875	-0.00014331	-0.00014331	-7.513e-05	0.00010222	5.175e-05	-1.74e-05	-0.00012055	-8.07e-06	0.00014608	0.00080603	0.00086806	0.0009023
787	0787_3H2O_CH4	-0.00059554	-0.00059554	-0.00058312	-0.00068261	-0.00068261	-0.00078667	-5.009e-05	-5.009e-05	0.00011549	2.063e-05	2.429e-05	2.932e-05	0.0001298	0.00014679	0.00017007	-0.00058228	-0.00056162	-0.00047178
788	0788_3H2O_CH4	2.366e-05	2.366e-05	2.5e-05	0.00057815	0.00057815	0.00059876	-0.00022542	-0.00022542	-0.00017678	-3.213e-05	2.052e-05	9.267e-05	-5.465e-05	-0.00015645	-0.00029595	0.00026595	0.00021679	0.00021869
789	0789_3H2O_CH4	0.00286748	0.00286748	0.00281991	0.0103928	0.0103928	0.0103381	-0.00230699	-0.00230699	-0.00234721	0.00081662	0.00078271	0.00073625	-0.00374693	-0.00366004	-0.00354096	0.00515547	0.00520846	0.00518618
790	0790_3H2O_CH4	-0.00284152	-0.00284152	-0.00282728	0.00456351	0.00456351	0.00439234	-0.00305972	-0.00305972	-0.00293472	0.00020769	0.00018054	0.00014333	-0.00058814	-0.00051906	-0.0004244	0.00112334	0.00116527	0.00117655
791	0791_3H2O_CH4	-0.0052652	-0.0052652	-0.00524891	-0.00524866	-0.00524866	-0.00518	0.00018529	0.00018529	-1.782e-05	-6.317e-05	-0.00010679	-0.00016657	0.00065387	0.00070344	0.00077136	-0.00447266	-0.00446672	-0.00459303
792	0792_3H2O_CH4	-0.015916	-0.015916	-0.0158123	0.0267159	0.0267159	0.0270048	-0.0136288	-0.0136288	-0.0138397	-0.00094422	-0.00075342	-0.00049194	-0.0020721	-0.00242683	-0.00291293	0.0100708	0.00990686	0.00976022
793	0793_3H2O_CH4	0.00231485	0.00231485	0.0023011	-0.00017939	-0.00017939	-6.465e-05	0.00098124	0.00098124	0.0007486	0.00025183	0.00023102	0.0002025	0.0005893	0.00058023	0.0005678	0.001643	0.00161311	0.00145425
794	0794_3H2O_CH4	-0.0170862	-0.0170862	-0.0174266	0.0345738	0.0345738	0.0350257	-0.0133127	-0.0133127	-0.0136268	-0.0005252	-0.0001437	0.00037909	-0.00128873	-0.00211381	-0.00324448	0.0194471	0.0190035	0.0185335
795	0795_3H2O_CH4	0.00091453	0.00091453	0.00092525	0.0096702	0.0096702	0.00946908	-0.00356967	-0.00356967	-0.00330474	0.00012639	0.00013955	0.00015758	-0.00132442	-0.00126136	-0.00117495	0.0049025	0.00497871	0.00514697
796	0796_3H2O_CH4	-0.00606461	-0.00606461	-0.00610724	-0.00482439	-0.00482439	-0.00453966	-0.00024992	-0.00024992	-0.00043436	-0.00043281	-0.00031064	-0.00014321	0.00080329	0.00054839	0.00019909	-0.00470384	-0.00483656	-0.00491814
797	0797_3H2O_CH4	-0.0246482	-0.0246482	-0.0245858	0.00738992	0.00738992	0.00742222	-0.0102454	-0.0102454	-0.0103225	0.00059088	0.00084246	0.00118722	-0.00124541	-0.00178731	-0.00252992	-0.00351006	-0.00380037	-0.00424299
798	0798_3H2O_CH4	0.0101518	0.0101518	0.0101975	0.00851446	0.00851446	0.00836198	0.00027506	0.00027506	0.00042136	0.00035491	0.00030883	0.00024568	-7.412e-05	6.788e-05	0.00026247	0.00907032	0.00916623	0.00929148
799	0799_3H2O_CH4	0.00865114	0.00865114	0.00866289	0.00558793	0.00558793	0.00545674	0.00058126	0.00058126	0.00069355	4.415e-05	-5.92e-06	-7.452e-05	0.00165577	0.00178447	0.00196083	0.0078691	0.00794774	0.0080366
800	0800_3H2O_CH4	0.00017831	0.00017831	0.00017966	-0.00012191	-0.00012191	-0.00012472	0.00013051	0.00013051	0.00015907	6.749e-05	0.00010366	0.00015323	0.00025912	0.00018044	7.262e-05	0.00033521	0.00029271	0.00026021
801	0801_3H2O_CH4	-9.07e-06	-9.07e-06	-1.176e-05	0.00025588	0.00025588	0.00020647	-0.00014973	-0.00014973	-4.607e-05	4.38e-05	7.439e-05	0.0001163	-5.697e-05	-0.0001048	-0.00017036	9.299e-05	7.574e-05	0.00010635
802	0802_3H2O_CH4	-0.00877159	-0.00877159	-0.00877825	-0.0110769	-0.0110769	-0.0109071	0.00090995	0.00090995	0.00077629	-0.00029082	-0.0002178	-0.00011773	0.00206326	0.00187559	0.00161842	-0.00839452	-0.00850917	-0.00863014
803	0803_3H2O_CH4	0.00094859	0.00094859	0.00094176	0.00100933	0.00100933	0.00090736	-0.0001703	-0.0001703	-8.683e-05	0.00012939	0.00010219	6.491e-05	-0.00011569	-5.842e-05	2.005e-05	0.00085272	0.00088279	0.00090548
804	0804_3H2O_CH4	-0.00218281	-0.00218281	-0.00222461	-0.00011439	-0.00011439	0.0002103	-0.0007865	-0.0007865	-0.00101227	-0.000269	-0.00013583	4.666e-05	0.00057518	0.00028861	-0.00010411	-0.00059472	-0.00074812	-0.00085943
805	0805_3H2O_CH4	-0.0179024	-0.0179024	-0.0179723	-0.0141971	-0.0141971	-0.0141433	-0.00172607	-0.00172607	-0.00189455	1.073e-05	1.899e-05	3.032e-05	0.00040952	0.00033817	0.0002404	-0.0155029	-0.015566	-0.0157671
806	0806_3H2O_CH4	-0.00024586	-0.00024586	-0.00025242	-0.00019171	-0.00019171	-0.00025488	-2.981e-05	-2.981e-05	1.575e-05	7.251e-05	5.756e-05	3.707e-05	-3.206e-05	-4.85e-06	3.244e-05	-0.00018107	-0.00016881	-0.00016961
807	0807_3H2O_CH4	0.00135505	0.00135505	0.00136118	0.00309953	0.00309953	0.00335274	-0.00067808	-0.00067808	-0.00086612	-4.48e-05	5.758e-05	0.00019787	-0.00029673	-0.00051444	-0.00081279	0.00207992	0.00196458	0.0018717
808	0808_3H2O_CH4	0.00013016	0.00013016	0.00012696	-0.00051437	-0.00051437	-0.00047626	8.288e-05	8.288e-05	6.702e-05	-7.832e-05	-4.242e-05	6.76e-06	0.00049739	0.00040958	0.00028926	-1.241e-05	-6.432e-05	-0.00011322
809	0809_3H2O_CH4	0.00080469	0.00080469	0.00080159	0.0010903	0.0010903	0.00101731	-8.427e-05	-8.427e-05	-0.00016345	0.00022236	0.00012796	-1.39e-06	-0.00037629	-0.00022148	-9.34e-06	0.0008521	0.00091251	0.00084313
810	0810_3H2O_CH4	-0.00155478	-0.00155478	-0.00154772	-5.844e-05	-5.844e-05	0.00011539	-0.00059748	-0.00059748	-0.00077808	-7.474e-05	2.2e-05	0.00015457	0.00037335	0.00015431	-0.00014586	-0.00035732	-0.00047962	-0.00065398
811	0811_3H2O_CH4	-0.0549074	-0.0549074	-0.055453	0.0439428	0.0439428	0.0447847	-0.0288631	-0.0288631	-0.0296579	0.0023375	0.00282157	0.00348493	-0.0201642	-0.0212475	-0.022732	-0.002747	-0.00334622	-0.00412032
812	0812_3H2O_CH4	0.00174533	0.00174533	0.0017362	0.00126072	0.00126072	0.00127608	0.00014822	0.00014822	-2.48e-06	0.00027208	0.00021434	0.00013522	-8.204e-05	-1.359e-05	8.022e-05	0.00159898	0.00160969	0.00148905
813	0813_3H2O_CH4	-0.00449909	-0.00449909	-0.00460354	0.00078023	0.00078023	0.00073922	-0.00185039	-0.00185039	-0.00181213	0.00019709	0.00021027	0.00022833	-0.00053567	-0.00054991	-0.00056942	-0.00140874	-0.0014098	-0.001414
814	0814_3H2O_CH4	-0.00063682	-0.00063682	-0.00062648	-0.00075208	-0.00075208	-0.00097064	8.57e-06	8.57e-06	0.00023407	0.0001136	6.5e-05	-1.61e-06	0.00012839	0.0002603	0.00044105	-0.00050151	-0.00041822	-0.00029713
815	0815_3H2O_CH4	-0.00794993	-0.00794993	-0.0078459	-0.00922406	-0.00922406	-0.0093256	-6.343e-05	-6.343e-05	-0.00011867	0.00020554	0.00022046	0.00024091	0.00192514	0.00183293	0.00170658	-0.0071568	-0.00723409	-0.00749678
816	0816_3H2O_CH4	-0.0201333	-0.0201333	-0.0204579	0.0133596	0.0133596	0.0136858	-0.0117512	-0.0117512	-0.0120145	0.00161411	0.00198338	0.00248942	-0.00508841	-0.00586786	-0.006936	-0.00186597	-0.00227615	-0.00277524
817	0817_3H2O_CH4	0.0010179	0.0010179	0.00102093	0.0005213	0.0005213	0.00056389	0.00015714	0.00015714	0.00011007	0.00012292	0.00015159	0.00019089	0.00018526	0.00010215	-1.175e-05	0.00098662	0.00093219	0.00085311
818	0818_3H2O_CH4	-0.00172471	-0.00172471	-0.0018198	0.00291743	0.00291743	0.00294991	-0.00233681	-0.00233681	-0.00242264	0.0004383	0.00044977	0.00046548	-0.00063123	-0.00069127	-0.00077354	0.0003877	0.00033913	0.0002192
819	0819_3H2O_CH4	0.00887672	0.00887672	0.00890348	0.0102464	0.0102464	0.0104185	-0.00063583	-0.00063583	-0.00080938	-0.00038424	-0.00037873	-0.00037117	-0.00017206	-0.00015952	-0.00014235	0.00905427	0.00907231	0.00909557
820	0820_3H2O_CH4	-0.00597861	-0.00597861	-0.00598024	-0.00480895	-0.00480895	-0.00494679	-0.00036849	-0.00036849	-0.00031918	4.618e-05	-5.131e-05	-0.00018491	-6.965e-05	0.00012704	0.00039658	-0.00520091	-0.00510171	-0.0050543
821	0821_3H2O_CH4	0.00045893	0.00045893	0.00046402	0.00071626	0.00071626	0.00076365	-0.0001215	-0.0001215	-0.00022872	4.94e-05	2.84e-05	-3.7e-07	9.41e-05	0.00012461	0.00016642	0.00073826	0.00074777	0.00070099
822	0822_3H2O_CH4	-0.00018689	-0.00018689	-0.00018174	0.00019888	0.00019888	0.00027147	-0.00024664	-0.00024664	-0.00018142	-0.00019414	-0.00010148	2.549e-05	0.00021231	5.987e-05	-0.00014904	-2.958e-05	-8.937e-05	-3.349e-05
823	0823_3H2O_CH4	0.0114721	0.0114721	0.0114465	0.00873116	0.00873116	0.00875291	0.0007435	0.0007435	0.00064996	0.00059598	0.00062666	0.00066869	0.00155873	0.00143487	0.00126513	0.0116294	0.0115362	0.0113367
824	0824_3H2O_CH4	-0.00218825	-0.00218825	-0.00219744	-0.00083061	-0.00083061	-0.00095035	-0.00048592	-0.00048592	-0.00047386	0.00014236	7.21e-05	-2.418e-05	-0.00027505	-0.00014335	3.712e-05	-0.00144922	-0.00138778	-0.00141127
825	0825_3H2O_CH4	-0.00018142	-0.00018142	-0.0001761	-0.00081027	-0.00081027	-0.00073582	0.0003061	0.0003061	0.00022315	-3.991e-05	-1.107e-05	2.844e-05	0.0004732	0.00040526	0.00031216	-7.089e-05	-0.00010999	-0.00017207
826	0826_3H2O_CH4	0.00059223	0.00059223	0.00060592	0.00018333	0.00018333	-4.564e-05	0.00017351	0.00017351	0.0004163	0.00010874	6.881e-05	1.41e-05	0.00020285	0.00032151	0.00048411	0.00066843	0.00074716	0.00086886
827	0827_3H2O_CH4	0.00160835	0.00160835	0.00160151	-0.00042945	-0.00042945	-0.00046796	0.00072453	0.00072453	0.00083836	0.00021648	0.00028932	0.00038914	0.00042963	0.00028356	8.339e-05	0.00094119	0.00086796	0.00084293
828	0828_3H2O_CH4	-0.00798773	-0.00798773	-0.00794837	0.0145203	0.0145203	0.01449	-0.0071026	-0.0071026	-0.00703667	0.00010581	0.00032913	0.00063515	-0.00137682	-0.00178452	-0.00234321	0.00614671	0.00596233	0.00574527
829	0829_3H2O_CH4	-0.0105752	-0.0105752	-0.010574	-0.0102953	-0.0102953	-0.0101961	-0.00015452	-0.00015452	-0.00021702	-0.00020313	-0.00015391	-8.647e-05	0.00133819	0.00120786	0.00102926	-0.00931475	-0.00939587	-0.00947035
830	0830_3H2O_CH4	0.00332944	0.00332944	0.00328191	0.015494	0.015494	0.0156161	-0.00423041	-0.00423041	-0.00428077	0.00083561	0.00093769	0.00107758	-0.00543574	-0.00558442	-0.00578815	0.00666347	0.00661688	0.00662471
831	0831_3H2O_CH4	-0.0272287	-0.0272287	-0.0280763	0.0425338	0.0425338	0.0435813	-0.0173286	-0.0173286	-0.0180919	0.00039687	0.00098048	0.00178025	-0.00028202	-0.00163464	-0.00348823	0.0253201	0.0245511	0.0237814
832	0832_3H2O_CH4	-0.00504029	-0.00504029	-0.00502504	-0.00473549	-0.00473549	-0.00472206	0.00015425	0.00015425	0.00013623	0.00017795	0.00023452	0.00031206	-0.00029457	-0.00043947	-0.00063805	-0.00469787	-0.00478619	-0.00491182
833	0833_3H2O_CH4	-0.0111721	-0.0111721	-0.0111187	-0.00216104	-0.00216104	-0.00237441	-0.00325527	-0.00325527	-0.00297866	5.963e-05	9.147e-05	0.0001351	-0.00072057	-0.00071869	-0.0007161	-0.00607725	-0.00604353	-0.00593407
834	0834_3H2O_CH4	0.00079907	0.00079907	0.00079917	0.00152842	0.00152842	0.00139813	-0.0004358	-0.0004358	-0.00029497	0.00015409	0.00010927	4.786e-05	-0.00058018	-0.00046677	-0.00031136	0.00066652	0.00073511	0.00083965
835	0835_3H2O_CH4	0.00125328	0.00125328	0.00126113	0.00193024	0.00193024	0.00197637	-0.00034858	-0.00034858	-0.00037421	-6.38e-06	3.348e-05	8.81e-05	-6.04e-05	-0.00013512	-0.00023751	0.00151488	0.00148002	0.00145275
836	0836_3H2O_CH4	0.00011316	0.00011316	0.00010951	-0.00015692	-0.00015692	-0.00015729	3.621e-05	3.621e-05	-3.283e-05	3.529e-05	-2.348e-05	-0.00010402	0.00020701	0.00032067	0.00047643	0.00012159	0.00017648	0.00018228
837	0837_3H2O_CH4	0.00116284	0.00116284	0.0011811	0.00316055	0.00316055	0.00317515	-0.00080248	-0.00080248	-0.00083786	0.00012593	0.00012147	0.00011537	-0.00086411	-0.00084908	-0.00082848	0.00161988	0.00163046	0.00162418
838	0838_3H2O_CH4	-0.0111765	-0.0111765	-0.0111922	-0.01073	-0.01073	-0.0106728	-0.00010002	-0.00010002	-0.00025907	-0.00030117	-0.00035674	-0.00043289	0.0006636	0.00075886	0.00088941	-0.0104676	-0.0104279	-0.0104754
839	0839_3H2O_CH4	-0.00043209	-0.00043209	-0.00043311	6.277e-05	6.277e-05	0.00019858	-0.00017985	-0.00017985	-0.00029735	-0.00011976	-6.375e-05	1.301e-05	0.00028941	0.00016412	-7.57e-06	5.256e-05	-1.671e-05	-9.332e-05
840	0840_3H2O_CH4	-0.00494059	-0.00494059	-0.00488961	0.0002964	0.0002964	0.00017326	-0.00190339	-0.00190339	-0.00182262	-3.573e-05	-1.021e-05	2.476e-05	0.00048287	0.00045934	0.0004271	-0.00115985	-0.00115786	-0.0011975
841	0841_3H2O_CH4	-0.00156694	-0.00156694	-0.00156687	0.00044651	0.00044651	0.00043946	-0.00065177	-0.00065177	-0.00078354	0.00022172	0.00013009	4.53e-06	-0.00074825	-0.00058754	-0.00036731	-0.00073179	-0.00066271	-0.00070687
842	0842_3H2O_CH4	-0.0221464	-0.0221464	-0.0218856	0.0150239	0.0150239	0.0151555	-0.0124565	-0.0124565	-0.0124058	0.00077503	0.00120107	0.00178491	-0.00137705	-0.00220899	-0.00334907	0.00196533	0.00155943	0.00118557
843	0843_3H2O_CH4	-0.00217787	-0.00217787	-0.00217183	-0.0017217	-0.0017217	-0.00176445	-0.0001803	-0.0001803	-0.00015111	-2.535e-05	-1.868e-05	-9.53e-06	0.00011617	9.677e-05	7.018e-05	-0.00181118	-0.00182391	-0.00185492
844	0844_3H2O_CH4	-0.0026385	-0.0026385	-0.00266815	-2.138e-05	-2.138e-05	-2.312e-05	-0.00144882	-0.00144882	-0.00155407	0.00021441	0.00017596	0.00012328	-2.901e-05	1.432e-05	7.369e-05	-0.0012848	-0.00127992	-0.00138022
845	0845_3H2O_CH4	-0.00097973	-0.00097973	-0.00098523	-0.00043344	-0.00043344	-0.00053213	-0.00023357	-0.00023357	-0.00012822	3.515e-05	1.634e-05	-9.44e-06	-0.0001157	-6.287e-05	9.54e-06	-0.00074757	-0.00071354	-0.00066025
846	0846_3H2O_CH4	0.00368032	0.00368032	0.00361342	0.00942063	0.00942063	0.00945223	-0.00282981	-0.00282981	-0.00263601	0.00043687	0.00059746	0.00081753	-0.00091697	-0.0012053	-0.00160042	0.00611072	0.00598298	0.00603333
847	0847_3H2O_CH4	0.00642675	0.00642675	0.00640835	6.793e-05	6.793e-05	4.306e-05	0.00222126	0.00222126	0.00227185	8.89e-06	4.07e-05	8.43e-05	0.00268788	0.00260458	0.00249042	0.00498596	0.00493447	0.00488963
848	0848_3H2O_CH4	0.00313967	0.00313967	0.00314608	0.00282231	0.00282231	0.00292148	4.366e-05	4.366e-05	1.174e-05	8.965e-05	0.00017418	0.00029002	0.00040745	0.00023008	-1.298e-05	0.00336306	0.00327022	0.00321027
849	0849_3H2O_CH4	-0.00659358	-0.00659358	-0.00669714	-0.00239265	-0.00239265	-0.00239596	-0.00155537	-0.00155537	-0.00152584	7.852e-05	0.00010642	0.00014465	-0.00039929	-0.00045153	-0.00052312	-0.00426879	-0.00429314	-0.00430028
850	0850_3H2O_CH4	0.00050967	0.00050967	0.0005163	-0.00034263	-0.00034263	-0.00041373	0.00024984	0.00024984	0.0002567	6.398e-05	2.2e-06	-8.246e-05	0.00032189	0.00043609	0.00059259	0.00029308	0.0003455	0.00035311
851	0851_3H2O_CH4	0.0112008	0.0112008	0.0111897	0.00808751	0.00808751	0.00810772	0.00070068	0.00070068	0.00069163	-7.678e-05	-5.801e-05	-3.231e-05	0.0017908	0.00177192	0.00174606	0.0105022	0.0105021	0.0105131
852	0852_3H2O_CH4	5.361e-05	5.361e-05	3.466e-05	0.00299194	0.00299194	0.00302555	-0.00123752	-0.00123752	-0.00122785	5.266e-05	8.899e-05	0.00013878	-0.00035851	-0.00042392	-0.00051357	0.00144857	0.00141948	0.00142291
853	0853_3H2O_CH4	-0.0103745	-0.0103745	-0.0103138	0.00423548	0.00423548	0.00443973	-0.00599058	-0.00599058	-0.00617044	0.00037935	0.00061594	0.00094017	-0.00213547	-0.00263261	-0.00331388	-0.00351122	-0.00377177	-0.00410442
854	0854_3H2O_CH4	-0.00838846	-0.00838846	-0.00837161	-0.00649966	-0.00649966	-0.00647833	-0.00127499	-0.00127499	-0.00124313	-0.00035607	-0.00024728	-9.819e-05	0.00091804	0.00071265	0.00043119	-0.00721268	-0.00730928	-0.00738847
855	0855_3H2O_CH4	0.00277805	0.00277805	0.00280445	0.00360017	0.00360017	0.00366964	-0.00070033	-0.00070033	-0.00082182	0.00027697	0.00037899	0.00051879	0.0010643	0.0008156	0.00047478	0.00424111	0.00409442	0.00384139
856	0856_3H2O_CH4	-0.00031322	-0.00031322	-0.00031385	0.00012	0.00012	0.00010645	-0.00026613	-0.00026613	-0.00018339	-1.012e-05	3.889e-05	0.00010606	-2.187e-05	-0.00010903	-0.00022846	-0.00017812	-0.00021627	-0.00019934
857	0857_3H2O_CH4	0.00081556	0.00081556	0.00081422	0.00206766	0.00206766	0.00203193	-0.00051437	-0.00051437	-0.00049491	0.0001584	0.0001456	0.00012804	-0.00060052	-0.00057143	-0.00053158	0.00111117	0.00112745	0.00113349
858	0858_3H2O_CH4	-0.0009347	-0.0009347	-0.00094171	-0.00067021	-0.00067021	-0.00061324	-0.00018718	-0.00018718	-0.00013827	-0.00013362	-4.299e-05	8.12e-05	0.00033134	0.0001631	-6.746e-05	-0.00065966	-0.00073729	-0.00073778
859	0859_3H2O_CH4	0.0104213	0.0104213	0.0103777	0.00283176	0.00283176	0.00297275	0.00247489	0.00247489	0.00229532	-0.00021527	-0.00020451	-0.00018978	0.0031643	0.0030945	0.00299884	0.00825568	0.00819663	0.00807714
860	0860_3H2O_CH4	0.0105805	0.0105805	0.0105965	0.0079628	0.0079628	0.00780199	0.00018927	0.00018927	0.00030252	7.08e-06	-5.501e-05	-0.00014011	0.0010745	0.00120547	0.00138495	0.00923365	0.00930252	0.00934935
861	0861_3H2O_CH4	0.00303422	0.00303422	0.00303806	0.00123726	0.00123726	0.00129803	0.00041428	0.00041428	0.00038468	-1.307e-05	6.371e-05	0.00016892	0.00113804	0.0009661	0.00073047	0.00277652	0.00268135	0.0025821
862	0862_3H2O_CH4	-0.00052461	-0.00052461	-0.0005247	0.00051619	0.00051619	0.00034739	-0.00049697	-0.00049697	-0.00040671	0.00022061	0.00013265	1.211e-05	-0.00071925	-0.0005403	-0.00029505	-0.00047943	-0.00038843	-0.00034227
863	0863_3H2O_CH4	0.00098526	0.00098526	0.00098252	0.00022315	0.00022315	0.00030379	0.00023156	0.00023156	0.0002237	-0.00012781	-6.858e-05	1.258e-05	0.00064495	0.00053886	0.00039347	0.00097185	0.00092499	0.00093354
864	0864_3H2O_CH4	0.00048993	0.00048993	0.00047245	0.00014841	0.00014841	0.00017997	3.49e-06	3.49e-06	-1.289e-05	1.86e-06	2.141e-05	4.819e-05	0.00023196	0.00020091	0.00015836	0.00038573	0.00037422	0.00037364
865	0865_3H2O_CH4	0.00016162	0.00016162	0.00015745	-0.00015835	-0.00015835	-9.582e-05	0.0001534	0.0001534	0.00011322	-5.091e-05	-6.09e-06	5.534e-05	0.00035123	0.00026118	0.00013777	0.00029538	0.00025015	0.00021051
866	0866_3H2O_CH4	0.0121725	0.0121725	0.0121395	0.00831609	0.00831609	0.00846865	0.00127439	0.00127439	0.00122215	-8.268e-05	2.766e-05	0.00017886	0.00192214	0.00170327	0.00140334	0.0114299	0.0113214	0.011273
867	0867_3H2O_CH4	0.0065658	0.0065658	0.00664907	-0.00437589	-0.00437589	-0.00421967	0.00273539	0.00273539	0.00265758	-0.00010629	5.894e-05	0.00028536	0.00593333	0.00552402	0.00496312	0.00418654	0.00394246	0.00368639
868	0868_3H2O_CH4	0.0116559	0.0116559	0.011666	0.00939093	0.00939093	0.00935996	0.00042444	0.00042444	0.00040309	0.00024981	0.00019541	0.00012086	0.00035073	0.00046672	0.00062567	0.0104159	0.0104775	0.0105096
869	0869_3H2O_CH4	-0.0539287	-0.0539287	-0.0540162	-0.00015857	-0.00015857	0.00025638	-0.015249	-0.015249	-0.0156072	7.593e-05	0.0004652	0.00099865	-8.07e-05	-0.00096168	-0.00216896	-0.0154124	-0.0159041	-0.0165211
870	0870_3H2O_CH4	0.00359917	0.00359917	0.00362829	0.00820723	0.00820723	0.00813138	-0.00179998	-0.00179998	-0.00177569	0.0003377	0.00036131	0.00039367	-0.00160167	-0.00161885	-0.0016424	0.00514329	0.00514972	0.00510696
871	0871_3H2O_CH4	-0.0878835	-0.0878835	-0.0888561	0.0249465	0.0249465	0.0257935	-0.0301312	-0.0301312	-0.0309267	0.00358906	0.00416487	0.00495393	-0.019148	-0.0204916	-0.0223329	-0.0207436	-0.0215114	-0.0225122
872	0872_3H2O_CH4	0.0107258	0.0107258	0.0107154	0.00178652	0.00178652	0.00186732	0.00259941	0.00259941	0.00245779	-0.00030705	-0.00030898	-0.00031163	0.00414751	0.0040898	0.00401072	0.0082264	0.00816676	0.0080242
873	0873_3H2O_CH4	-0.00730306	-0.00730306	-0.00730262	-0.00398347	-0.00398347	-0.00412037	-0.00100606	-0.00100606	-0.00089194	-0.0001855	-0.00025308	-0.00034571	-0.0005967	-0.00042098	-0.00018017	-0.00577172	-0.00566358	-0.00553818
874	0874_3H2O_CH4	-0.0166681	-0.0166681	-0.0167732	0.0121767	0.0121767	0.0121825	-0.0088574	-0.0088574	-0.00888383	0.00012929	0.00024574	0.00040531	-0.0046617	-0.00484715	-0.00510128	-0.00121315	-0.00128215	-0.00139726
875	0875_3H2O_CH4	-0.00433246	-0.00433246	-0.00441117	0.00373729	0.00373729	0.0038146	-0.00237128	-0.00237128	-0.0025353	0.00024685	0.00020281	0.00014246	-0.00246694	-0.00238783	-0.00227941	-0.00085409	-0.00081901	-0.00085765
876	0876_3H2O_CH4	-0.00102966	-0.00102966	-0.00103245	0.00218902	0.00218902	0.00225683	-0.00123491	-0.00123491	-0.00124812	1.317e-05	8.269e-05	0.00017795	-0.00021649	-0.0003456	-0.00052252	0.00075078	0.00069119	0.00066415
877	0877_3H2O_CH4	0.00952403	0.00952403	0.00954287	0.00827776	0.00827776	0.00820904	0.00010009	0.00010009	0.00019169	0.00020264	0.00020072	0.00019808	0.00075077	0.00079192	0.00084832	0.00933125	0.00937048	0.00944712
878	0878_3H2O_CH4	-0.00372185	-0.00372185	-0.00366787	-0.00333321	-0.00333321	-0.00335076	-0.00034911	-0.00034911	-0.00039575	-0.00018629	-0.0002077	-0.00023703	0.00060517	0.00064505	0.00069969	-0.00326344	-0.00324497	-0.00328384
879	0879_3H2O_CH4	-0.00015588	-0.00015588	-0.00016092	-0.00012378	-0.00012378	-0.00020243	-4.308e-05	-4.308e-05	6.364e-05	5.476e-05	7.138e-05	9.417e-05	4.584e-05	2.159e-05	-1.165e-05	-6.627e-05	-7.389e-05	-5.627e-05
880	0880_3H2O_CH4	0.00231198	0.00231198	0.00229277	0.00132646	0.00132646	0.00148203	0.00046126	0.00046126	0.00023993	4.162e-05	4.841e-05	5.771e-05	0.00046539	0.00041926	0.00035605	0.00229472	0.00225539	0.00213573
881	0881_3H2O_CH4	-0.00820387	-0.00820387	-0.00819096	-0.0042842	-0.0042842	-0.00439031	-0.00126764	-0.00126764	-0.00119422	-0.00011995	-0.00017552	-0.00025167	-0.00087013	-0.00072347	-0.00052249	-0.00654192	-0.00645082	-0.00635869
882	0882_3H2O_CH4	0.00066673	0.00066673	0.00068239	-1.624e-05	-1.624e-05	-0.00022838	0.00022245	0.00022245	0.00040148	0.00015108	9.878e-05	2.712e-05	0.00021094	0.00033028	0.00049383	0.00056822	0.00063527	0.00069404
883	0883_3H2O_CH4	0.00090971	0.00090971	0.00090424	0.00048272	0.00048272	0.00049988	0.00025896	0.00025896	0.00010742	0.00015385	0.00010958	4.89e-05	0.00011349	0.00014949	0.00019882	0.00100902	0.00100074	0.00085503
884	0884_3H2O_CH4	0.0006101	0.0006101	0.00061219	0.00073003	0.00073003	0.00055251	-0.0001236	-0.0001236	5.322e-05	0.00014351	9.642e-05	3.188e-05	4.94e-06	0.00012873	0.00029837	0.00075488	0.00083157	0.00093597
885	0885_3H2O_CH4	0.00084051	0.00084051	0.00085356	0.0016148	0.0016148	0.00147456	-0.0003722	-0.0003722	-0.00031333	0.00028914	0.00020237	8.346e-05	-0.00064253	-0.00046177	-0.00021407	0.00088921	0.0009832	0.00103063
886	0886_3H2O_CH4	-0.0481244	-0.0481244	-0.0486442	0.0284204	0.0284204	0.0292073	-0.0202611	-0.0202611	-0.020844	0.00043949	0.00094794	0.00164471	-0.00506129	-0.00620913	-0.00778208	0.0035375	0.00289812	0.00222593
887	0887_3H2O_CH4	-0.00138567	-0.00138567	-0.0013975	7.453e-05	7.453e-05	0.00015358	-0.00053464	-0.00053464	-0.00059729	-1.727e-05	2.634e-05	8.61e-05	-0.0002578	-0.00034901	-0.00047399	-0.00073518	-0.00078278	-0.0008316
888	0888_3H2O_CH4	0.00146516	0.00146516	0.00137993	0.00358409	0.00358409	0.00359864	-0.00122766	-0.00122766	-0.00130945	0.0004772	0.00046623	0.00045121	7.405e-05	6.081e-05	4.267e-05	0.00290768	0.00288348	0.00278306
889	0889_3H2O_CH4	0.00575633	0.00575633	0.00576581	0.0172887	0.0172887	0.0173296	-0.0050008	-0.0050008	-0.0049256	1.685e-05	0.00010346	0.00022215	-0.00162612	-0.00167844	-0.00175012	0.0106787	0.010713	0.010876
890	0890_3H2O_CH4	-0.00258911	-0.00258911	-0.00260645	-0.00173962	-0.00173962	-0.00166532	-0.00024475	-0.00024475	-0.00030499	-0.00010786	-6.006e-05	5.43e-06	0.00035792	0.00025815	0.00012144	-0.00173431	-0.00178628	-0.00184344
891	0891_3H2O_CH4	-0.0094968	-0.0094968	-0.00972455	0.00726794	0.00726794	0.00731637	-0.00630565	-0.00630565	-0.00643159	0.00061328	0.00070043	0.00081987	-0.00211962	-0.00233112	-0.00262096	-0.00054406	-0.00066841	-0.00091632
892	0892_3H2O_CH4	-0.00360716	-0.00360716	-0.00375165	0.00234408	0.00234408	0.00248689	-0.00223645	-0.00223645	-0.00243245	0.000422	0.00049269	0.00058958	-0.00056622	-0.00076517	-0.0010378	-3.659e-05	-0.00016484	-0.00039377
893	0893_3H2O_CH4	-0.0015792	-0.0015792	-0.00159433	-0.0024541	-0.0024541	-0.00239272	0.00030384	0.00030384	0.00022938	-6.394e-05	-3.866e-05	-4.01e-06	0.00039176	0.00034664	0.00028481	-0.00182244	-0.00184228	-0.00188255
894	0894_3H2O_CH4	-0.0007642	-0.0007642	-0.00077854	-0.00073605	-0.00073605	-0.00092593	-7.219e-05	-7.219e-05	9.645e-05	0.00016605	0.00011502	4.507e-05	-6.775e-05	3.901e-05	0.00018532	-0.00070993	-0.00065421	-0.00059909
895	0895_3H2O_CH4	0.00251406	0.00251406	0.00251257	0.00238896	0.00238896	0.00228311	8e-06	8e-06	1.967e-05	0.0002506	0.00017076	6.135e-05	-0.00038656	-0.00022198	3.55e-06	0.002261	0.00234573	0.00236768
896	0896_3H2O_CH4	-0.00064448	-0.00064448	-0.00063644	-3.416e-05	-3.416e-05	-3.548e-05	-0.00025531	-0.00025531	-0.00018232	3.36e-06	5.061e-05	0.00011537	-2.021e-05	-0.00010335	-0.00021729	-0.00030633	-0.00034222	-0.00031972
897	0897_3H2O_CH4	0.0115057	0.0115057	0.0115167	0.00690693	0.00690693	0.00690525	0.00132192	0.00132192	0.00143761	-0.00013768	-8.628e-05	-1.584e-05	0.00210076	0.00202829	0.00192898	0.0101919	0.0101709	0.010256
898	0898_3H2O_CH4	0.00086179	0.00086179	0.00083737	0.00060827	0.00060827	0.00074861	8.405e-05	8.405e-05	-2.029e-05	-5.583e-05	3.351e-05	0.00015594	0.00026053	6.666e-05	-0.000199	0.00089702	0.0007925	0.00068526
899	0899_3H2O_CH4	0.00093887	0.00093887	0.0009242	-4.394e-05	-4.394e-05	0.00015407	0.00051276	0.00051276	0.00021517	-3.949e-05	-1.3e-05	2.33e-05	0.00060801	0.00049351	0.0003366	0.00103734	0.00094933	0.00072913
900	0900_3H2O_CH4	0.00809835	0.00809835	0.00807	0.00654531	0.00654531	0.00693656	0.00061626	0.00061626	0.0001968	-0.0001774	-7.495e-05	6.543e-05	0.00104843	0.00076933	0.00038685	0.0080326	0.00785594	0.00758565
901	0901_3H2O_CH4	-0.043182	-0.043182	-0.0430479	0.00973868	0.00973868	0.00987611	-0.0164591	-0.0164591	-0.0165422	0.00133355	0.00167442	0.00214155	-0.00678715	-0.00744933	-0.00835676	-0.012174	-0.0124953	-0.0128813
902	0902_3H2O_CH4	0.00153311	0.00153311	0.00149389	0.00582322	0.00582322	0.00580002	-0.00141793	-0.00141793	-0.00136551	0.0005093	0.00057237	0.0006588	-0.00082961	-0.00095135	-0.00111819	0.00408498	0.0040263	0.00397512
903	0903_3H2O_CH4	0.00873264	0.00873264	0.00875832	0.0099664	0.0099664	0.0100641	-0.0005561	-0.0005561	-0.00076662	-0.00015999	-0.00021376	-0.00028746	-0.00032738	-0.0002208	-7.474e-05	0.00892294	0.00897575	0.00893533
904	0904_3H2O_CH4	-0.0568156	-0.0568156	-0.0569737	0.003529	0.003529	0.00377557	-0.0173539	-0.0173539	-0.017666	0.00038395	0.00069876	0.00113016	-0.0119198	-0.0126035	-0.0135404	-0.0253608	-0.0257297	-0.0263007
905	0905_3H2O_CH4	-0.0121035	-0.0121035	-0.0120799	0.00640239	0.00640239	0.00631289	-0.00674891	-0.00674891	-0.00670192	0.000372	0.00041754	0.00047994	-0.00551981	-0.00555483	-0.00560283	-0.00549434	-0.00548383	-0.00551193
906	0906_3H2O_CH4	0.0135412	0.0135412	0.0136612	0.00191383	0.00191383	0.00195557	0.00283842	0.00283842	0.00281034	-0.00020193	-8.702e-05	7.046e-05	0.0049758	0.00472262	0.00437566	0.00952611	0.00938784	0.00921202
907	0907_3H2O_CH4	-0.00088712	-0.00088712	-0.00088413	-0.00033033	-0.00033033	-0.00040432	-0.00012262	-0.00012262	-0.00021155	0.00019492	9.723e-05	-3.663e-05	-0.00036599	-0.00021162	-7e-08	-0.00062403	-0.00056734	-0.00065258
908	0908_3H2O_CH4	-0.00292405	-0.00292405	-0.00289511	-0.00341177	-0.00341177	-0.00353253	-1.449e-05	-1.449e-05	4.836e-05	-0.0001704	-0.000243	-0.0003425	0.00098058	0.00115554	0.00139529	-0.00261607	-0.00251372	-0.00243137
909	0909_3H2O_CH4	-0.00151893	-0.00151893	-0.00156395	0.00092271	0.00092271	0.0010927	-0.0009718	-0.0009718	-0.00105078	-6.368e-05	7.494e-05	0.0002649	-0.00011513	-0.00040155	-0.00079405	-0.0002279	-0.0003757	-0.00048723
910	0910_3H2O_CH4	-0.00128347	-0.00128347	-0.00128626	-0.00062394	-0.00062394	-0.00068595	-0.00039391	-0.00039391	-0.00022463	-4.058e-05	2.294e-05	0.00010997	0.0002488	0.0001567	3.049e-05	-0.00080962	-0.00083821	-0.00077011
911	0911_3H2O_CH4	0.00321919	0.00321919	0.00321878	0.00191083	0.00191083	0.00198104	0.00048943	0.00048943	0.00043921	7.337e-05	0.00012509	0.00019597	0.00055619	0.00042524	0.00024579	0.00302981	0.00295058	0.002862
912	0912_3H2O_CH4	9.102e-05	9.102e-05	8.508e-05	0.0034067	0.0034067	0.00332481	-0.00121173	-0.00121173	-0.00124499	0.00027394	0.00021468	0.00013346	-0.0007486	-0.00064528	-0.0005037	0.00172031	0.00176436	0.00170958
913	0913_3H2O_CH4	-0.0175884	-0.0175884	-0.0175646	0.0121423	0.0121423	0.0121388	-0.0100613	-0.0100613	-0.0100236	0.00013517	0.00037493	0.00070349	-0.00165846	-0.00209011	-0.00268164	0.0005577	0.0003658	0.00013698
914	0914_3H2O_CH4	-0.00346984	-0.00346984	-0.00357313	0.00410065	0.00410065	0.00429136	-0.00300847	-0.00300847	-0.00324009	0.00041428	0.00051111	0.00064379	-0.00158819	-0.00184132	-0.0021882	-8.173e-05	-0.00023804	-0.00049313
915	0915_3H2O_CH4	-0.00138594	-0.00138594	-0.00137546	-0.00136594	-0.00136594	-0.00145361	2.355e-05	2.355e-05	7.603e-05	0.00012481	0.00011352	9.804e-05	0.00012842	0.00014222	0.00016112	-0.00108917	-0.00108666	-0.00111842
916	0916_3H2O_CH4	0.00257423	0.00257423	0.00251096	0.00109503	0.00109503	0.00102639	0.00036855	0.00036855	0.0003929	0.00017681	0.00017116	0.00016341	0.00051852	0.00050833	0.00049436	0.00215891	0.00214307	0.00207706
917	0917_3H2O_CH4	0.0132428	0.0132428	0.0131898	0.00707099	0.00707099	0.00681018	0.00182588	0.00182588	0.00201191	3.13e-06	-0.00012676	-0.00030476	0.00236828	0.00265234	0.00304161	0.0112683	0.0114225	0.011559
918	0918_3H2O_CH4	0.00114471	0.00114471	0.0011766	0.00092379	0.00092379	0.00092329	-4.541e-05	-4.541e-05	-7.162e-05	6.54e-06	1.783e-05	3.33e-05	0.00043032	0.00039837	0.00035457	0.00131525	0.00129458	0.00123954
919	0919_3H2O_CH4	0.00160566	0.00160566	0.0015882	-0.00407053	-0.00407053	-0.00402547	0.00177079	0.00177079	0.00181419	-0.00021691	-0.00011567	2.306e-05	0.00348087	0.00323501	0.00289811	0.00096421	0.0008196	0.00070989
920	0920_3H2O_CH4	0.00020876	0.00020876	0.00022375	0.0011335	0.0011335	0.00101834	-0.00241124	-0.00241124	-0.00234447	0.00077156	0.00091419	0.00110964	0.00049025	0.00012078	-0.00038553	-1.592e-05	-0.00024277	-0.00060203
921	0921_3H2O_CH4	-0.00127782	-0.00127782	-0.00127968	-0.00072354	-0.00072354	-0.00075717	-0.00018713	-0.00018713	-0.00018063	4.417e-05	3.475e-05	2.185e-05	7.231e-05	8.841e-05	0.00011047	-0.00079419	-0.0007875	-0.00080548
922	0922_3H2O_CH4	-0.00028137	-0.00028137	-0.00028959	-0.00043768	-0.00043768	-0.00039904	-2.045e-05	-2.045e-05	6.699e-05	-0.0001604	-8.686e-05	1.391e-05	0.00051246	0.00039483	0.00023363	-0.00010607	-0.00015016	-8.45e-05
923	0923_3H2O_CH4	-0.00206838	-0.00206838	-0.00204507	-0.00182144	-0.00182144	-0.00180591	-0.00016291	-0.00016291	-0.00019698	-4.503e-05	-5.821e-05	-7.627e-05	0.00039257	0.00040486	0.00042169	-0.00163681	-0.00163771	-0.00165746
924	0924_3H2O_CH4	-0.00135098	-0.00135098	-0.0013517	-0.00165321	-0.00165321	-0.00175276	8.102e-05	8.102e-05	0.0001265	2.409e-05	-3.739e-05	-0.00012164	0.00014752	0.00027406	0.00044747	-0.00140058	-0.00133552	-0.00130042
925	0925_3H2O_CH4	0.00703587	0.00703587	0.00702102	0.0181661	0.0181661	0.0184305	-0.00391406	-0.00391406	-0.0042948	-0.00017309	-3.619e-05	0.00015142	0.00018989	-0.00012045	-0.00054574	0.0142689	0.0140954	0.0137414
926	0926_3H2O_CH4	0.00450619	0.00450619	0.00452253	0.02448	0.02448	0.0246109	-0.00660773	-0.00660773	-0.00674109	0.00053882	0.00080477	0.00116923	-0.00159805	-0.00213496	-0.00287073	0.0168131	0.0165421	0.0161683
927	0927_3H2O_CH4	-0.0008696	-0.0008696	-0.00087889	-0.00043307	-0.00043307	-0.00039995	-0.00025751	-0.00025751	-0.0002324	-4.594e-05	-1.344e-05	3.11e-05	4.411e-05	-5.32e-06	-7.306e-05	-0.00069241	-0.00070934	-0.0006743
928	0928_3H2O_CH4	0.0024883	0.0024883	0.00244764	0.00060949	0.00060949	0.00074649	0.00056493	0.00056493	0.00035255	4.685e-05	7.041e-05	0.00010269	0.00089676	0.00079698	0.00066025	0.00211803	0.00204181	0.00186198
929	0929_3H2O_CH4	-0.00050359	-0.00050359	-0.00053119	0.00042451	0.00042451	0.0005108	-0.00011432	-0.00011432	-0.00026024	3.842e-05	5.508e-05	7.791e-05	4.011e-05	-1.75e-05	-9.645e-05	0.00038873	0.00034778	0.00023202
930	0930_3H2O_CH4	0.00050245	0.00050245	0.00048735	0.00051496	0.00051496	0.0006387	3.053e-05	3.053e-05	-5.893e-05	-8.379e-05	-9.92e-06	9.13e-05	0.00044809	0.00029377	8.229e-05	0.0009098	0.00082934	0.00075336
931	0931_3H2O_CH4	-0.0006918	-0.0006918	-0.00070779	0.00049963	0.00049963	0.00043889	-0.00046392	-0.00046392	-0.00041496	0.00016819	0.00012905	7.541e-05	-0.00045289	-0.00036434	-0.00024299	-0.00024899	-0.00019958	-0.00014365
932	0932_3H2O_CH4	-0.00601344	-0.00601344	-0.00606884	-0.00429129	-0.00429129	-0.00447129	-0.00114605	-0.00114605	-0.00102845	-0.00020582	-0.00026187	-0.00033869	0.00104798	0.0011553	0.00130237	-0.00459519	-0.00454392	-0.00453606
933	0933_3H2O_CH4	-0.00065669	-0.00065669	-0.00066917	-0.00067586	-0.00067586	-0.00075502	-5.403e-05	-5.403e-05	5.362e-05	6.51e-06	-1.96e-06	-1.355e-05	8.655e-05	0.00012318	0.00017339	-0.00063683	-0.00060866	-0.00054156
934	0934_3H2O_CH4	0.00012529	0.00012529	8.418e-05	0.0056946	0.0056946	0.00561805	-0.00185826	-0.00185826	-0.0018827	0.00063231	0.00055233	0.00044273	-0.00227544	-0.00211348	-0.00189153	0.00219321	0.00227519	0.00228655
935	0935_3H2O_CH4	-0.00152228	-0.00152228	-0.00151313	-0.0002201	-0.0002201	-0.00012431	-0.00048183	-0.00048183	-0.00049139	-0.00016987	-0.00010006	-4.4e-06	0.00013817	1.804e-05	-0.00014659	-0.00073363	-0.00078396	-0.00076669
936	0936_3H2O_CH4	-0.00379	-0.00379	-0.00384512	-0.00340424	-0.00340424	-0.00350221	6.034e-05	6.034e-05	0.00019509	0.00010857	0.00011424	0.00012201	0.00018034	0.00018968	0.00020248	-0.00305499	-0.00303998	-0.00298263
937	0937_3H2O_CH4	-0.00379503	-0.00379503	-0.0038857	0.00275018	0.00275018	0.00272338	-0.00240508	-0.00240508	-0.00229601	3.856e-05	0.00010583	0.00019801	-0.00102472	-0.00112613	-0.0012651	-0.00064106	-0.0006752	-0.00063972
938	0938_3H2O_CH4	-0.00071899	-0.00071899	-0.00073107	-0.00042478	-0.00042478	-0.00060498	-9.594e-05	-9.594e-05	1.501e-05	0.00013238	6.579e-05	-2.548e-05	-0.00021565	-8.699e-05	8.932e-05	-0.00060399	-0.00054193	-0.00052613
939	0939_3H2O_CH4	-0.00168705	-0.00168705	-0.00170686	0.00131489	0.00131489	0.00125049	-0.0011215	-0.0011215	-0.00108874	0.00017393	0.0001517	0.00012125	-0.00099935	-0.00094927	-0.00088065	-0.00063203	-0.00060418	-0.00059766
940	0940_3H2O_CH4	1.482e-05	1.482e-05	9.63e-06	0.00040685	0.00040685	0.00049695	-0.0001153	-0.0001153	-0.00016392	2.767e-05	0.00011269	0.00022921	9.835e-05	-9.766e-05	-0.00036625	0.00041756	0.00030659	0.00019599
941	0941_3H2O_CH4	-0.00016854	-0.00016854	-0.00017423	-0.00070999	-0.00070999	-0.0006918	0.00016801	0.00016801	0.00022415	0.00018252	0.00023872	0.00031575	-7.254e-05	-0.0001695	-0.00030236	-0.000432	-0.00047275	-0.00045426
942	0942_3H2O_CH4	-0.00589418	-0.00589418	-0.00592576	-0.00535939	-0.00535939	-0.00530284	-8.156e-05	-8.156e-05	-0.00019079	2.918e-05	3.207e-05	3.602e-05	0.00043634	0.00040812	0.00036944	-0.00497543	-0.00500076	-0.00508816
943	0943_3H2O_CH4	0.00057405	0.00057405	0.00057456	0.00016816	0.00016816	0.000204	0.00017981	0.00017981	2.978e-05	6.949e-05	8.66e-06	-7.469e-05	0.00023639	0.00032868	0.00045514	0.00065385	0.00068531	0.00061423
944	0944_3H2O_CH4	-0.0174577	-0.0174577	-0.0175475	-0.0168529	-0.0168529	-0.0169751	-0.00031469	-0.00031469	-0.00018288	-0.00037605	-0.00042754	-0.00049811	0.00134507	0.00145419	0.00160374	-0.0161986	-0.016141	-0.0160523
945	0945_3H2O_CH4	-0.00053978	-0.00053978	-0.00054243	-0.00048376	-0.00048376	-0.00051656	-2.762e-05	-2.762e-05	1.839e-05	8.2e-07	-2.32e-06	-6.61e-06	0.00022788	0.0002347	0.00024404	-0.00028269	-0.000279	-0.00026073
946	0946_3H2O_CH4	0.00013804	0.00013804	0.00012898	9.261e-05	9.261e-05	8.415e-05	-1.225e-05	-1.225e-05	9.427e-05	-6.407e-05	-9.3e-06	6.575e-05	0.00020196	0.00012637	2.277e-05	0.00021825	0.00019743	0.00026695
947	0947_3H2O_CH4	-0.00129416	-0.00129416	-0.00132196	-0.00083131	-0.00083131	-0.00077853	-7.236e-05	-7.236e-05	-0.00019435	5.26e-05	2.855e-05	-4.41e-06	8.299e-05	0.00010514	0.0001355	-0.00076808	-0.00076998	-0.00084179
948	0948_3H2O_CH4	-0.00189582	-0.00189582	-0.00189783	-0.00258825	-0.00258825	-0.00252421	0.00019356	0.00019356	0.00014066	-0.00016715	-0.00015407	-0.00013613	0.00069495	0.00066426	0.0006222	-0.0018669	-0.0018845	-0.00189748
949	0949_3H2O_CH4	-0.00672582	-0.00672582	-0.00670232	0.0137357	0.0137357	0.0137197	-0.00599639	-0.00599639	-0.00600073	0.00053171	0.00059204	0.00067473	-0.00406759	-0.00413211	-0.00422054	0.00420342	0.00419923	0.00417312
950	0950_3H2O_CH4	-0.00303988	-0.00303988	-0.00306715	-0.00022135	-0.00022135	-0.00016352	-0.00111324	-0.00111324	-0.00114824	-0.00011334	-9.329e-05	-6.581e-05	-0.00019915	-0.00022079	-0.00025045	-0.00164708	-0.00164867	-0.00162802
951	0951_3H2O_CH4	0.00168142	0.00168142	0.00167435	0.00208928	0.00208928	0.00212216	-0.00028529	-0.00028529	-0.00025626	-8.84e-06	4.295e-05	0.00011392	9.64e-05	3.76e-06	-0.00012318	0.00189154	0.0018507	0.00185663
952	0952_3H2O_CH4	-0.019055	-0.019055	-0.0190062	0.0100616	0.0100616	0.00993558	-0.00899889	-0.00899889	-0.00887506	-1.064e-05	7.054e-05	0.0001818	-0.00476627	-0.00484429	-0.0049512	-0.00371418	-0.00371101	-0.00370888
953	0953_3H2O_CH4	-0.00091443	-0.00091443	-0.00092262	-0.0009126	-0.0009126	-0.00101653	-7.461e-05	-7.461e-05	-1.77e-06	2.244e-05	-2.284e-05	-8.488e-05	0.00013431	0.00022472	0.00034862	-0.00083046	-0.00078533	-0.00075456
954	0954_3H2O_CH4	-0.00315634	-0.00315634	-0.00318613	0.00023863	0.00023863	0.00013264	-0.0013554	-0.0013554	-0.0012423	4.702e-05	3.989e-05	3.011e-05	-0.00078394	-0.00074365	-0.00068845	-0.00185368	-0.00182053	-0.001768
955	0955_3H2O_CH4	0.00455598	0.00455598	0.00453975	-0.00108257	-0.00108257	-0.00112065	0.00125001	0.00125001	0.00137597	-0.00057056	-0.00055931	-0.00054391	0.00303395	0.00304822	0.00306778	0.00263084	0.00265635	0.00277919
956	0956_3H2O_CH4	-0.00078193	-0.00078193	-0.00077373	-0.00094675	-0.00094675	-0.0009692	-1.545e-05	-1.545e-05	0.0001503	-3.187e-05	5.464e-05	0.00017318	0.0003678	0.00022715	3.44e-05	-0.00062627	-0.00068041	-0.00061131
957	0957_3H2O_CH4	-0.00077947	-0.00077947	-0.00079347	-0.00052632	-0.00052632	-0.00056774	-0.00016286	-0.00016286	-0.00015517	8.367e-05	5.21e-05	8.83e-06	-9.763e-05	-4.293e-05	3.203e-05	-0.00070314	-0.00068001	-0.00068205
958	0958_3H2O_CH4	0.00141824	0.00141824	0.00139851	-9.076e-05	-9.076e-05	-0.00013331	0.00051716	0.00051716	0.00054636	7.816e-05	7.344e-05	6.696e-05	0.00045227	0.00045907	0.00046839	0.00095683	0.0009589	0.00094841
959	0959_3H2O_CH4	0.0105776	0.0105776	0.0106208	0.00952482	0.00952482	0.00943451	-1.908e-05	-1.908e-05	7.093e-05	0.00027976	0.00026486	0.00024443	-0.00013294	-7.186e-05	1.184e-05	0.00965256	0.00969874	0.00976171
960	0960_3H2O_CH4	0.00159436	0.00159436	0.00157935	0.00080957	0.00080957	0.00080338	0.00024588	0.00024588	0.00025103	6.154e-05	6.732e-05	7.524e-05	0.00025474	0.00024854	0.00024004	0.00137173	0.00137131	0.00136969
961	0961_3H2O_CH4	-0.00576775	-0.00576775	-0.0060234	0.0414116	0.0414116	0.0416068	-0.0137152	-0.0137152	-0.0139362	-1.64e-05	0.00028342	0.00069428	-0.00623743	-0.00684055	-0.00766703	0.0214425	0.0211392	0.0206979
962	0962_3H2O_CH4	-0.00429468	-0.00429468	-0.00434426	-0.00455196	-0.00455196	-0.00468014	0.00016173	0.00016173	0.00027247	-7.006e-05	-9.7e-05	-0.00013393	0.00077136	0.00083708	0.00092714	-0.00368893	-0.00365016	-0.00361446
963	0963_3H2O_CH4	-0.0592941	-0.0592941	-0.0594837	0.00699547	0.00699547	0.00714807	-0.0185854	-0.0185854	-0.0187985	0.0010441	0.00130142	0.00165404	-0.0126649	-0.013203	-0.0139405	-0.0232107	-0.0234916	-0.0239368
964	0964_3H2O_CH4	0.00312402	0.00312402	0.00310695	-0.00029401	-0.00029401	-0.00036319	0.00068772	0.00068772	0.00083228	-0.00037303	-0.00029755	-0.00019412	0.00266403	0.00252516	0.00233485	0.00268472	0.00262132	0.00260982
965	0965_3H2O_CH4	0.00385619	0.00385619	0.00384913	0.00062342	0.00062342	0.00053573	0.00019817	0.00019817	0.00017923	6.603e-05	0.000121	0.00019633	0.00176039	0.00160751	0.00139801	0.00264801	0.0025501	0.00230931
966	0966_3H2O_CH4	4.475e-05	4.475e-05	4.414e-05	0.00062403	0.00062403	0.00060601	-0.00025803	-0.00025803	-0.00020571	7.22e-06	2.202e-05	4.231e-05	-9.463e-05	-0.00010081	-0.00010927	0.00027859	0.00028722	0.00033333
967	0967_3H2O_CH4	-0.0118639	-0.0118639	-0.0120954	0.00698194	0.00698194	0.00712289	-0.00678587	-0.00678587	-0.00701511	0.00059114	0.00076236	0.000997	-0.00201163	-0.00240598	-0.00294638	-0.00122443	-0.00144755	-0.00184159
968	0968_3H2O_CH4	-0.00219233	-0.00219233	-0.00215789	-0.00492496	-0.00492496	-0.00470769	0.00043758	0.00043758	0.00032299	-0.00080657	-0.00067429	-0.000493	0.00373608	0.00343745	0.00302822	-0.00155787	-0.00172421	-0.00184948
969	0969_3H2O_CH4	-0.00287451	-0.00287451	-0.00290835	-2.124e-05	-2.124e-05	7.798e-05	-0.00116243	-0.00116243	-0.00123092	-9.326e-05	-8.97e-06	0.00010654	0.0002051	2.68e-05	-0.00021753	-0.00107183	-0.00116584	-0.00126393
970	0970_3H2O_CH4	0.00019578	0.00019578	0.00023248	0.00042113	0.00042113	0.0004024	-8.441e-05	-8.441e-05	-4.914e-05	-4.996e-05	-3.582e-05	-1.644e-05	0.00027276	0.00023756	0.00018932	0.00055952	0.00053846	0.00052614
971	0971_3H2O_CH4	-0.00022259	-0.00022259	-0.00022509	6.083e-05	6.083e-05	-7.034e-05	-9.037e-05	-9.037e-05	-0.00011007	0.00019116	5.942e-05	-0.00012111	-0.00030765	-6.05e-05	0.00027818	-0.00014603	-3.062e-05	-2.334e-05
972	0972_3H2O_CH4	-0.00719822	-0.00719822	-0.00723676	-0.00690294	-0.00690294	-0.0069227	-0.00014293	-0.00014293	-4.626e-05	-0.00030847	-0.00026525	-0.00020603	0.00100962	0.0009425	0.00085053	-0.00634472	-0.00636862	-0.00632446
973	0973_3H2O_CH4	0.00176682	0.00176682	0.00173623	0.00318459	0.00318459	0.00316724	-0.00047385	-0.00047385	-0.00039247	0.00015561	0.00020405	0.00027043	-0.0003322	-0.00040991	-0.00051642	0.00253415	0.00250487	0.00252878
974	0974_3H2O_CH4	0.0133999	0.0133999	0.0134417	0.0230618	0.0230618	0.0231296	-0.00337835	-0.00337835	-0.00345436	0.00058929	0.00063136	0.00068902	-0.00368448	-0.00371765	-0.00376309	0.0165882	0.0165971	0.0166012
975	0975_3H2O_CH4	0.0173922	0.0173922	0.0173618	0.0166475	0.0166475	0.0166943	-0.00029167	-0.00029167	-0.00026849	0.00022222	0.00028414	0.00036899	0.00041645	0.00028549	0.00010603	0.0169945	0.0169255	0.0169008
976	0976_3H2O_CH4	0.00101323	0.00101323	0.00102328	0.00083952	0.00083952	0.00082763	9.185e-05	9.185e-05	7.901e-05	8.683e-05	8.787e-05	8.931e-05	-5.023e-05	-5.534e-05	-6.234e-05	0.00096796	0.0009639	0.00093361
977	0977_3H2O_CH4	0.00087841	0.00087841	0.00084177	-0.00324069	-0.00324069	-0.0032974	0.00089221	0.00089221	0.00081385	-0.00024546	-0.00033773	-0.00046416	0.0026835	0.00283264	0.00303703	8.955e-05	0.00014644	8.932e-05
978	0978_3H2O_CH4	-0.00072482	-0.00072482	-0.00073331	-0.00069417	-0.00069417	-0.00059131	-7.34e-06	-7.34e-06	-3.157e-05	-0.00010998	-2.305e-05	9.607e-05	0.00034495	0.00017432	-5.951e-05	-0.00046655	-0.00055025	-0.00058631
979	0979_3H2O_CH4	-0.00037079	-0.00037079	-0.00036339	-0.00041478	-0.00041478	-0.0002062	0.00014476	0.00014476	-4.1e-05	-0.00015932	-5.976e-05	7.668e-05	0.00057726	0.0003485	3.502e-05	0.00014792	1.872e-05	-0.00013551
980	0980_3H2O_CH4	0.0092025	0.0092025	0.00920203	0.00898128	0.00898128	0.00890641	-0.00015309	-0.00015309	-7.392e-05	0.00029929	0.00026359	0.00021468	0.00013395	0.00023999	0.00038531	0.00926142	0.00933177	0.00943247
981	0981_3H2O_CH4	-0.00225498	-0.00225498	-0.00226177	-0.00307959	-0.00307959	-0.0032178	0.00016008	0.00016008	0.0002906	8.991e-05	5.957e-05	1.799e-05	0.00017576	0.00025968	0.00037468	-0.00265384	-0.00260026	-0.00253453
982	0982_3H2O_CH4	0.00120147	0.00120147	0.00121369	-0.0001286	-0.0001286	-0.00023498	0.00040174	0.00040174	0.00055207	3.848e-05	3.884e-05	3.933e-05	0.00057029	0.00059709	0.0006338	0.00088192	0.00090907	0.00099022
983	0983_3H2O_CH4	-0.00073283	-0.00073283	-0.0007216	4.56e-05	4.56e-05	0.00016782	-0.00026069	-0.00026069	-0.0003727	-3.55e-05	-1e-06	4.628e-05	-4.367e-05	-0.00012374	-0.00023347	-0.00029427	-0.00033983	-0.00039207
984	0984_3H2O_CH4	0.00084076	0.00084076	0.00084904	0.00122899	0.00122899	0.00130548	-8.842e-05	-8.842e-05	-0.00016098	2.176e-05	3.996e-05	6.489e-05	-9.656e-05	-0.00013352	-0.00018417	0.00106577	0.00104701	0.00102522
985	0985_3H2O_CH4	0.0001287	0.0001287	0.00012329	0.00013482	0.00013482	0.00013278	3.093e-05	3.093e-05	-2.858e-05	8.802e-05	5.821e-05	1.736e-05	-7.313e-05	-2.663e-05	3.709e-05	0.00018065	0.00019734	0.00015866
986	0986_3H2O_CH4	-0.0032249	-0.0032249	-0.00324635	0.00597748	0.00597748	0.0059661	-0.00296847	-0.00296847	-0.00296791	0.00039294	0.00044602	0.00051875	-0.0034328	-0.00351842	-0.00363575	-3.084e-05	-6.339e-05	-0.00011881
987	0987_3H2O_CH4	5.834e-05	5.834e-05	6.222e-05	-0.00039406	-0.00039406	-0.0004652	0.00013868	0.00013868	6.847e-05	0.00013307	4.45e-05	-7.687e-05	0.00012593	0.00027549	0.00048043	3.62e-06	6.461e-05	6.83e-06
988	0988_3H2O_CH4	0.0103982	0.0103982	0.0104177	0.0101307	0.0101307	0.0100309	-0.00110621	-0.00110621	-0.00099131	0.00030191	0.00033961	0.00039128	0.00108618	0.00101052	0.00090683	0.0104126	0.0103746	0.0103377
989	0989_3H2O_CH4	0.0130338	0.0130338	0.0130768	0.0113638	0.0113638	0.011344	-0.00011818	-0.00011818	-8.681e-05	0.00028239	0.00034197	0.00042361	0.00054632	0.00042235	0.00025246	0.0120743	0.0120099	0.0119333
990	0990_3H2O_CH4	-0.00017837	-0.00017837	-0.0001751	-0.00027896	-0.00027896	-0.00033025	0.00012166	0.00012166	3.1e-05	0.00018825	0.00011664	1.85e-05	-6.509e-05	4.539e-05	0.00019679	-3.414e-05	4.73e-06	-8.397e-05
991	0991_3H2O_CH4	-0.00037264	-0.00037264	-0.00039344	0.00070449	0.00070449	0.00083516	-0.00042452	-0.00042452	-0.00062088	1.52e-06	2.296e-05	5.235e-05	0.00030267	0.00022165	0.00011062	0.00058416	0.00052458	0.00037725
992	0992_3H2O_CH4	0.00218322	0.00218322	0.00217274	0.00169058	0.00169058	0.00154606	0.00015996	0.00015996	0.00022231	0.00026697	0.00020268	0.00011458	-2.829e-05	9.26e-05	0.00025828	0.00208922	0.00214582	0.00214123
993	0993_3H2O_CH4	-0.00123043	-0.00123043	-0.00124127	-0.00146974	-0.00146974	-0.0012943	9.874e-05	9.874e-05	3.539e-05	-0.00029724	-0.00018375	-2.823e-05	0.00069489	0.00047583	0.00017565	-0.00097335	-0.00107892	-0.0011115
994	0994_3H2O_CH4	-0.00159203	-0.00159203	-0.00159156	-0.00136203	-0.00136203	-0.00116504	-9.213e-05	-9.213e-05	-0.00021519	-0.00015036	-4.045e-05	0.00011017	0.00045485	0.00021888	-0.00010449	-0.00114966	-0.00127573	-0.00137455
995	0995_3H2O_CH4	0.010233	0.010233	0.0102211	0.0121585	0.0121585	0.0121071	-0.00094828	-0.00094828	-0.0008912	0.00038923	0.0004031	0.00042211	-0.00135345	-0.00134505	-0.00133355	0.010246	0.0102683	0.0103045
996	0996_3H2O_CH4	-0.00059002	-0.00059002	-0.00059414	-0.00123477	-0.00123477	-0.00110606	0.00016176	0.00016176	0.00021646	-0.00025747	-0.00010225	0.00011045	0.00074906	0.00045896	6.141e-05	-0.00058143	-0.00071631	-0.00071774
997	0997_3H2O_CH4	0.00946089	0.00946089	0.00945488	0.00106963	0.00106963	0.00104629	0.00261581	0.00261581	0.00262224	-0.0002702	-0.00027805	-0.0002888	0.00360453	0.00359783	0.00358865	0.00701978	0.00700524	0.00696838
998	0998_3H2O_CH4	-0.00095363	-0.00095363	-0.000955	-0.00036017	-0.00036017	-0.00039108	-0.00020172	-0.00020172	-0.00015802	7.16e-06	4.63e-06	1.16e-06	-0.00011991	-0.00010688	-8.903e-05	-0.00067464	-0.00066414	-0.00063697
999	0999_3H2O_CH4	0.00055357	0.00055357	0.00056163	-3.793e-05	-3.793e-05	-4.597e-05	0.00022984	0.00022984	0.00019331	4.437e-05	2.817e-05	5.97e-06	8.671e-05	0.00010726	0.00013543	0.00032299	0.00032734	0.00028874
1000	1000_3H2O_CH4	-0.00187145	-0.00187145	-0.00189404	-0.0008985	-0.0008985	-0.0010202	-0.00051974	-0.00051974	-0.000441	9.82e-05	2.14e-06	-0.00012951	-7.607e-05	0.00012501	0.00040056	-0.0013961	-0.00129109	-0.00119015
1001	1001_3H2O_CH4	-0.0295382	-0.0295382	-0.0296188	0.0115635	0.0115635	0.0115304	-0.0135489	-0.0135489	-0.0135526	0.00093265	0.00112798	0.00139566	-0.00759497	-0.00796536	-0.00847293	-0.00864765	-0.0088227	-0.0090995
1002	1002_3H2O_CH4	-0.00173657	-0.00173657	-0.00172308	-0.00166822	-0.00166822	-0.00164367	-1.386e-05	-1.386e-05	-1.543e-05	-0.0001294	-0.00010402	-6.923e-05	0.0003202	0.00027401	0.00021072	-0.00149128	-0.00151209	-0.00151762
1003	1003_3H2O_CH4	-0.00040713	-0.00040713	-0.00041738	0.00050246	0.00050246	0.00036079	-0.000395	-0.000395	-0.00036447	0.00025846	0.00016611	3.954e-05	-0.00040311	-0.00024419	-2.642e-05	-3.719e-05	2.937e-05	9.44e-06
1004	1004_3H2O_CH4	-0.0214504	-0.0214504	-0.0215495	-0.00067324	-0.00067324	-0.00084388	-0.00664081	-0.00664081	-0.00653477	4.77e-06	7.422e-05	0.0001694	-0.00140607	-0.00151854	-0.00167267	-0.00871535	-0.00875837	-0.00888192
1005	1005_3H2O_CH4	-0.00052305	-0.00052305	-0.00058389	0.00129524	0.00129524	0.00129952	-0.00093746	-0.00093746	-0.00087733	2.823e-05	9.5e-05	0.0001865	0.0001217	-9.53e-06	-0.00018938	0.00050771	0.00044324	0.00041931
1006	1006_3H2O_CH4	-0.00685502	-0.00685502	-0.00710547	0.0291243	0.0291243	0.0293321	-0.00766149	-0.00766149	-0.00781108	0.00094703	0.00131405	0.001817	-0.00057924	-0.00135408	-0.00241591	0.0218306	0.0214228	0.0209221
1007	1007_3H2O_CH4	-0.00040077	-0.00040077	-0.00040292	-0.00053681	-0.00053681	-0.00065607	-2.685e-05	-2.685e-05	7.334e-05	6.645e-05	1.789e-05	-4.866e-05	2.477e-05	0.00013418	0.00028412	-0.00047244	-0.00041159	-0.00034727
1008	1008_3H2O_CH4	0.00516837	0.00516837	0.00513804	0.00553608	0.00553608	0.00518449	-0.00062782	-0.00062782	-0.00031644	0.00043181	0.00040797	0.00037529	0.0005593	0.00063921	0.00074872	0.00589938	0.00595545	0.00599206
1009	1009_3H2O_CH4	-0.0058947	-0.0058947	-0.00598879	0.00379197	0.00379197	0.00370684	-0.00317384	-0.00317384	-0.00315759	0.00026007	0.00025215	0.00024129	-0.00118897	-0.00117947	-0.00116645	-0.00031077	-0.00030919	-0.00037591
1010	1010_3H2O_CH4	-0.00199016	-0.00199016	-0.00202489	0.00045415	0.00045415	0.00044582	-0.00090768	-0.00090768	-0.0008418	9.025e-05	0.00017611	0.00029378	-2.496e-05	-0.00020144	-0.0004433	-0.00038824	-0.00047886	-0.0005455
1011	1011_3H2O_CH4	0.0141166	0.0141166	0.0141484	0.0121663	0.0121663	0.0122079	0.00020935	0.00020935	9.139e-05	0.00038751	0.00041255	0.00044687	0.00043648	0.00035454	0.00024225	0.0131996	0.0131427	0.0129884
1012	1012_3H2O_CH4	0.00590716	0.00590716	0.00587767	0.0204374	0.0204374	0.020338	-0.00545087	-0.00545087	-0.00539356	-0.00024851	-0.00032372	-0.00042678	-0.00328452	-0.00302721	-0.0026746	0.0114535	0.0116356	0.011843
1013	1013_3H2O_CH4	-0.0415558	-0.0415558	-0.0419145	0.00425219	0.00425219	0.00448963	-0.0100313	-0.0100313	-0.0101777	0.00099617	0.00136987	0.00188196	-0.00525123	-0.00602221	-0.00707874	-0.0100342	-0.0104315	-0.0108848
1014	1014_3H2O_CH4	-0.00712549	-0.00712549	-0.00710222	0.0106224	0.0106224	0.0106615	-0.00563596	-0.00563596	-0.00564806	0.00026395	0.00021333	0.00014397	-0.00502943	-0.0048002	-0.00448607	0.00022095	0.00039956	0.00067131
1015	1015_3H2O_CH4	-0.00129388	-0.00129388	-0.00128429	-0.00225	-0.00225	-0.00210319	0.00033778	0.00033778	0.00026049	-0.00016166	-7.809e-05	3.642e-05	0.00083395	0.00066292	0.00042856	-0.00123993	-0.00132739	-0.00137773
1016	1016_3H2O_CH4	2.594e-05	2.594e-05	2.399e-05	-0.00073039	-0.00073039	-0.00073345	0.00022701	0.00022701	0.00021221	3.531e-05	3.256e-05	2.88e-05	0.00031303	0.00031616	0.00032045	-0.00015503	-0.00015465	-0.000172
1017	1017_3H2O_CH4	0.00989167	0.00989167	0.00988073	0.0023034	0.0023034	0.00243541	0.00230527	0.00230527	0.00232124	-0.00031022	-0.00019254	-3.128e-05	0.00342357	0.00317266	0.00282882	0.00772203	0.00758879	0.00755419
1018	1018_3H2O_CH4	0.00091715	0.00091715	0.00091364	-0.00029889	-0.00029889	-0.00036821	0.00012492	0.00012492	9.408e-05	3.79e-05	-1.865e-05	-9.614e-05	0.00074457	0.00082599	0.00093756	0.0006085	0.00063337	0.00056728
1019	1019_3H2O_CH4	-0.00157284	-0.00157284	-0.00156374	-0.00574547	-0.00574547	-0.00594403	0.00073957	0.00073957	0.00087648	0.00028154	0.00026973	0.00025355	0.00203423	0.00201203	0.0019816	-0.00269013	-0.00272414	-0.0028324
1020	1020_3H2O_CH4	-0.0170644	-0.0170644	-0.0170288	-0.0236428	-0.0236428	-0.0240746	0.00062626	0.00062626	0.00097855	-0.00071809	-0.00082665	-0.00097542	0.00499188	0.00522455	0.00554339	-0.0187428	-0.0186187	-0.0185281
1021	1021_3H2O_CH4	0.0032383	0.0032383	0.00323357	0.0204099	0.0204099	0.0202766	-0.00563237	-0.00563237	-0.00546543	-0.00025771	-0.00031908	-0.00040316	-0.00485516	-0.00458787	-0.00422159	0.00966462	0.00987056	0.0101864
1022	1022_3H2O_CH4	0.0142245	0.0142245	0.0142565	0.00298488	0.00298488	0.00283961	0.00303228	0.00303228	0.00308076	-7.64e-05	-8.117e-05	-8.771e-05	0.00445565	0.00446051	0.00446716	0.0103964	0.0103965	0.0102998
1023	1023_3H2O_CH4	0.00134984	0.00134984	0.00134979	0.00251467	0.00251467	0.00241279	-0.00040577	-0.00040577	-0.00040537	0.00031775	0.00024277	0.00014	-0.00075209	-0.00061678	-0.00043134	0.00167457	0.00173489	0.00171608
1024	1024_3H2O_CH4	0.00101353	0.00101353	0.00104179	0.00043028	0.00043028	0.00021957	0.00018609	0.00018609	0.00039545	2.221e-05	-3.484e-05	-0.00011302	0.00032217	0.00048073	0.00069802	0.00096075	0.00106226	0.00120002
1025	1025_3H2O_CH4	-0.0866759	-0.0866759	-0.0876288	0.0185027	0.0185027	0.0192215	-0.0280696	-0.0280696	-0.02856	0.00221652	0.00287628	0.00378039	-0.0140704	-0.0155634	-0.0176094	-0.0214207	-0.022254	-0.0231675
1026	1026_3H2O_CH4	-0.00384215	-0.00384215	-0.00395452	0.0069911	0.0069911	0.0069936	-0.00420523	-0.00420523	-0.00413112	0.00043838	0.00054018	0.0006797	-0.00254798	-0.00272207	-0.00296063	0.00067626	0.00060399	0.00058155
1027	1027_3H2O_CH4	0.0031949	0.0031949	0.00317644	0.00136784	0.00136784	0.0015137	0.00044964	0.00044964	0.00034211	-6.818e-05	3.207e-05	0.00016945	0.00124326	0.00101576	0.00070399	0.00299257	0.00286531	0.00272926
1028	1028_3H2O_CH4	-0.0213135	-0.0213135	-0.0213535	0.0156369	0.0156369	0.0159063	-0.0129361	-0.0129361	-0.0132164	0.00193555	0.00235243	0.0029237	-0.00541409	-0.00632659	-0.00757706	-0.00077773	-0.00127336	-0.00196338
1029	1029_3H2O_CH4	0.0134946	0.0134946	0.0134869	0.0123007	0.0123007	0.0124985	-0.00021655	-0.00021655	-0.00043799	0.00011789	0.00021199	0.00034094	0.00041304	0.00018863	-0.0001189	0.0126151	0.0124848	0.0122826
1030	1030_3H2O_CH4	-0.00668607	-0.00668607	-0.00667502	-0.00875723	-0.00875723	-0.00875449	-0.00027143	-0.00027143	-0.00027095	-0.00055434	-0.00049356	-0.00041028	0.00339861	0.00325458	0.00305722	-0.00618438	-0.00626763	-0.0063785
1031	1031_3H2O_CH4	0.00334904	0.00334904	0.00331367	0.00075979	0.00075979	0.00080187	0.00026978	0.00026978	0.00021102	0.00012411	0.00020774	0.00032233	0.00179358	0.00156215	0.00124501	0.00294726	0.00279946	0.00258023
1032	1032_3H2O_CH4	-0.0426445	-0.0426445	-0.0428904	0.00580377	0.00580377	0.00607261	-0.0111702	-0.0111702	-0.0113217	0.00129529	0.00166873	0.00218048	-0.00769577	-0.00848694	-0.00957115	-0.0117669	-0.0121847	-0.0126398
1033	1033_3H2O_CH4	-0.0594516	-0.0594516	-0.0599391	0.0399828	0.0399828	0.0405377	-0.0297957	-0.0297957	-0.0302162	0.00309837	0.00355384	0.00417801	-0.0221267	-0.0230942	-0.02442	-0.00884128	-0.00935328	-0.00992042
1034	1034_3H2O_CH4	-0.00454693	-0.00454693	-0.00463589	-0.00591647	-0.00591647	-0.00582877	-0.00010327	-0.00010327	-0.00012867	-0.00035604	-0.00023443	-6.778e-05	0.00165553	0.00139961	0.00104891	-0.00472025	-0.00485456	-0.00497631
1035	1035_3H2O_CH4	-0.0210059	-0.0210059	-0.0210024	0.0229532	0.0229532	0.0231721	-0.0155744	-0.0155744	-0.0158223	0.00080154	0.00112229	0.00156185	-0.005836	-0.00645439	-0.0073018	0.00234429	0.00204665	0.00160979
1036	1036_3H2O_CH4	-0.00039728	-0.00039728	-0.00039408	-0.00031967	-0.00031967	-0.00038571	-6.905e-05	-6.905e-05	6.977e-05	1.294e-05	5.751e-05	0.00011859	0.00010178	2.693e-05	-7.564e-05	-0.000274	-0.00030428	-0.00027299
1037	1037_3H2O_CH4	0.00074535	0.00074535	0.00075114	0.00051605	0.00051605	0.00044349	0.00013748	0.00013748	0.00020042	0.0001403	0.00011495	8.022e-05	0.00011617	0.00016485	0.00023156	0.00091	0.00093334	0.00095569
1038	1038_3H2O_CH4	0.00320852	0.00320852	0.00322343	0.00903713	0.00903713	0.00882723	-0.002111	-0.002111	-0.00203311	0.00055175	0.0004664	0.00034943	-0.00248174	-0.00226673	-0.00197209	0.00499615	0.0051258	0.00517145
1039	1039_3H2O_CH4	0.00194338	0.00194338	0.00193767	0.00130947	0.00130947	0.00123406	0.00014805	0.00014805	0.00023492	0.00015971	0.00016851	0.00018056	0.00027647	0.00025854	0.00023397	0.0018937	0.00188456	0.00188351
1040	1040_3H2O_CH4	0.0115063	0.0115063	0.0115106	0.0093606	0.0093606	0.00929812	0.00017489	0.00017489	0.00017335	2.587e-05	-2.107e-05	-8.54e-05	0.00079056	0.00088538	0.00101532	0.0103519	0.0103998	0.0104014
1041	1041_3H2O_CH4	-0.00152414	-0.00152414	-0.00159672	0.00183376	0.00183376	0.00178061	-0.00135196	-0.00135196	-0.00139806	0.00023619	0.00018645	0.00011828	-0.00045501	-0.00037459	-0.00026438	0.00026298	0.00029366	0.00023646
1042	1042_3H2O_CH4	0.00504721	0.00504721	0.0051077	0.00892021	0.00892021	0.0089439	-0.00166405	-0.00166405	-0.00159377	-5.196e-05	1.742e-05	0.0001125	-0.0010686	-0.00116268	-0.00129161	0.0061356	0.0061109	0.00617101
1043	1043_3H2O_CH4	0.00958538	0.00958538	0.00956665	0.00876345	0.00876345	0.00878941	0.00022225	0.00022225	0.00021048	0.00019079	0.00023669	0.00029958	3.682e-05	-5.118e-05	-0.00017179	0.00921332	0.0091712	0.00912768
1044	1044_3H2O_CH4	-0.00285841	-0.00285841	-0.00291038	0.00425155	0.00425155	0.00427125	-0.0026427	-0.0026427	-0.00274781	0.00031252	0.00032604	0.00034456	-0.00033769	-0.00039695	-0.00047815	0.00158368	0.00153794	0.00138984
1045	1045_3H2O_CH4	-0.00086024	-0.00086024	-0.00088289	0.00053825	0.00053825	0.00033916	-0.00069595	-0.00069595	-0.00058025	0.00024067	0.0001474	1.959e-05	-0.00058714	-0.00040068	-0.00014517	-0.00050417	-0.00041099	-0.00036668
1046	1046_3H2O_CH4	-0.00289753	-0.00289753	-0.00300121	0.00385628	0.00385628	0.00365514	-0.00255895	-0.00255895	-0.00240204	0.00049087	0.00041851	0.00031936	-0.00199385	-0.00182958	-0.00160448	-0.00020565	-0.00011374	-3.203e-05
1047	1047_3H2O_CH4	-0.00180021	-0.00180021	-0.00173936	-0.00314592	-0.00314592	-0.00299771	0.00032521	0.00032521	0.00023306	-0.00047601	-0.00041688	-0.00033586	0.00168151	0.00156969	0.00141645	-0.00161521	-0.00166791	-0.00168405
1048	1048_3H2O_CH4	-0.0019465	-0.0019465	-0.00190906	-0.00188207	-0.00188207	-0.00181	-0.0001885	-0.0001885	-0.00033563	9.63e-06	2.37e-06	-7.59e-06	0.00069058	0.0006819	0.00067	-0.00137036	-0.00138631	-0.00148322
1049	1049_3H2O_CH4	-0.0100999	-0.0100999	-0.0100617	-0.00478562	-0.00478562	-0.00486796	-0.00181038	-0.00181038	-0.00178826	-0.0001033	-0.00017671	-0.0002773	-0.0015516	-0.00137725	-0.00113833	-0.00825089	-0.00814995	-0.00807184
1050	1050_3H2O_CH4	-0.00192756	-0.00192756	-0.00193113	0.00177227	0.00177227	0.0017612	-0.00147906	-0.00147906	-0.00146173	0.0001409	0.00017994	0.00023344	-0.00062738	-0.00070904	-0.00082093	-0.00019327	-0.00023589	-0.00028802
1051	1051_3H2O_CH4	-0.00679685	-0.00679685	-0.00685088	0.0296486	0.0296486	0.0299084	-0.0119094	-0.0119094	-0.0121099	0.00069139	0.00095709	0.0013212	-0.00646721	-0.00693492	-0.00757587	0.0119634	0.0117614	0.0115438
1052	1052_3H2O_CH4	0.00145493	0.00145493	0.001356	0.00435603	0.00435603	0.00436727	-0.0012266	-0.0012266	-0.00119879	0.00029466	0.00036638	0.00046466	3.766e-05	-0.0001139	-0.0003216	0.00346175	0.00338191	0.00331154
1053	1053_3H2O_CH4	-0.064598	-0.064598	-0.0653271	0.0217536	0.0217536	0.0228075	-0.0228085	-0.0228085	-0.0235852	0.00134093	0.00188962	0.00264153	-0.00835713	-0.00963333	-0.0113822	-0.00807111	-0.00879862	-0.00951834
1054	1054_3H2O_CH4	0.00124473	0.00124473	0.00121019	-0.0002875	-0.0002875	-0.00026728	0.00027301	0.00027301	0.00037502	-6.536e-05	6.282e-05	0.00023848	0.00138169	0.00112561	0.0007747	0.00130184	0.00117395	0.00112092
1055	1055_3H2O_CH4	-0.0125769	-0.0125769	-0.0125368	0.0424249	0.0424249	0.042798	-0.0178888	-0.0178888	-0.0181521	0.00185584	0.00230186	0.00291307	-0.00783438	-0.00869706	-0.00987925	0.0185576	0.0181409	0.0176797
1056	1056_3H2O_CH4	0.00171985	0.00171985	0.00176546	0.0163078	0.0163078	0.0162981	-0.0058491	-0.0058491	-0.00572621	0.00011281	0.00016559	0.00023791	-0.00344086	-0.00342524	-0.00340384	0.00713065	0.00719905	0.00740598
1057	1057_3H2O_CH4	0.010733	0.010733	0.0107165	0.00278063	0.00278063	0.00271136	0.00265053	0.00265053	0.00262538	-5.182e-05	-0.00011867	-0.00021029	0.00288461	0.00300529	0.00317067	0.00826395	0.00831777	0.00829711
1058	1058_3H2O_CH4	0.00082926	0.00082926	0.00080462	0.00155908	0.00155908	0.00150072	-0.00036515	-0.00036515	-0.00029185	8.644e-05	9.51e-05	0.00010698	-0.00019797	-0.00019959	-0.00020181	0.0010824	0.00108944	0.00111403
1059	1059_3H2O_CH4	0.00046366	0.00046366	0.00047075	0.00060627	0.00060627	0.00063008	-6.518e-05	-6.518e-05	-0.00014726	5.765e-05	2.653e-05	-1.612e-05	-9.53e-06	4.338e-05	0.00011589	0.0005892	0.00061099	0.00058259
1060	1060_3H2O_CH4	-0.0149791	-0.0149791	-0.0149882	-0.0210224	-0.0210224	-0.0212747	0.00051433	0.00051433	0.000741	-0.00069932	-0.00069359	-0.00068575	0.00480131	0.00476864	0.00472387	-0.0164061	-0.016433	-0.0164955
1061	1061_3H2O_CH4	-0.00271267	-0.00271267	-0.00278185	0.00291607	0.00291607	0.00283007	-0.00166373	-0.00166373	-0.00162494	8.77e-05	1.667e-05	-8.069e-05	-0.00169321	-0.00151385	-0.00126808	-0.00035315	-0.00024484	-0.00014363
1062	1062_3H2O_CH4	0.00152216	0.00152216	0.00149732	0.00087089	0.00087089	0.00073733	0.00019396	0.00019396	0.00030698	0.00011523	5.568e-05	-2.592e-05	0.00012518	0.0002626	0.00045091	0.00130525	0.00138312	0.00146931
1063	1063_3H2O_CH4	-0.00205876	-0.00205876	-0.00209016	-0.00031498	-0.00031498	-0.00010707	-0.00065294	-0.00065294	-0.00082629	2.411e-05	0.00014163	0.00030268	0.00084181	0.0005636	0.00018235	-0.000102	-0.00026268	-0.00044832
1064	1064_3H2O_CH4	0.00718972	0.00718972	0.00719577	0.00798164	0.00798164	0.00795967	-0.00040927	-0.00040927	-0.0003443	0.00035746	0.00037735	0.00040461	-0.00116733	-0.0011673	-0.00116725	0.0067625	0.00678242	0.00685273
1065	1065_3H2O_CH4	-0.00386948	-0.00386948	-0.00382005	0.00696828	0.00696828	0.006731	-0.00411423	-0.00411423	-0.0039679	0.00012771	0.00011295	9.272e-05	-0.00220225	-0.00211836	-0.00200339	0.00077951	0.00084865	0.00085244
1066	1066_3H2O_CH4	0.0001669	0.0001669	-0.00019068	0.0345491	0.0345491	0.0349484	-0.00601586	-0.00601586	-0.00635846	0.00053943	0.00102703	0.00169522	0.00302413	0.00196094	0.00050396	0.0320968	0.0315212	0.0307891
1067	1067_3H2O_CH4	-0.00246969	-0.00246969	-0.00253776	0.00290442	0.00290442	0.00289894	-0.00162852	-0.00162852	-0.00160447	4.889e-05	3.311e-05	1.148e-05	-0.00143906	-0.00138509	-0.00131114	-0.00011426	-7.608e-05	-5.19e-06
1068	1068_3H2O_CH4	-0.0159148	-0.0159148	-0.0161159	0.0336345	0.0336345	0.0337775	-0.0146851	-0.0146851	-0.0147794	0.00057429	0.00086828	0.00127115	-0.00871417	-0.00929124	-0.010082	0.0108095	0.0105264	0.0101872
1069	1069_3H2O_CH4	-0.00973518	-0.00973518	-0.0096936	0.0305262	0.0305262	0.0305653	-0.0126063	-0.0126063	-0.0126586	0.00110241	0.00130188	0.00157522	-0.00673943	-0.00705306	-0.00748285	0.0122829	0.0121687	0.0119991
1070	1070_3H2O_CH4	0.00629468	0.00629468	0.00626606	0.00353959	0.00353959	0.00362091	0.00095999	0.00095999	0.0007518	6.487e-05	3.219e-05	-1.259e-05	0.00143954	0.00144294	0.0014476	0.00600399	0.00597471	0.00580772
1071	1071_3H2O_CH4	-0.0102092	-0.0102092	-0.0102473	-0.011349	-0.011349	-0.0112444	3.926e-05	3.926e-05	3.234e-05	-0.00050469	-0.0004475	-0.00036913	0.00246239	0.00234697	0.0021888	-0.00935202	-0.00941025	-0.00939236
1072	1072_3H2O_CH4	-0.00823173	-0.00823173	-0.00824129	-0.00567031	-0.00567031	-0.00542919	-0.00062676	-0.00062676	-0.00087269	3.078e-05	0.00012342	0.00025037	0.00018938	-5.549e-05	-0.00039105	-0.0060769	-0.00622913	-0.00644256
1073	1073_3H2O_CH4	-0.00051794	-0.00051794	-0.00051665	0.00114556	0.00114556	0.0011168	-0.00058826	-0.00058826	-0.00072264	0.00026147	0.00016552	3.403e-05	-0.00066701	-0.00050947	-0.00029357	0.00015175	0.00021334	0.00013461
1074	1074_3H2O_CH4	-0.00228868	-0.00228868	-0.00228268	-0.00116385	-0.00116385	-0.00123133	-0.00061048	-0.00061048	-0.00055287	0.00016188	0.00014091	0.00011218	0.00011584	0.00016283	0.00022722	-0.00149661	-0.00147059	-0.0014448
1075	1075_3H2O_CH4	0.01492	0.01492	0.0149147	0.0130902	0.0130902	0.0132418	-0.0002423	-0.0002423	-0.00024667	6.207e-05	0.00026439	0.00054164	0.0020519	0.00162572	0.00104169	0.0149619	0.014738	0.0145784
1076	1076_3H2O_CH4	-0.00242071	-0.00242071	-0.00248127	0.00059332	0.00059332	0.00052588	-0.00122788	-0.00122788	-0.00126267	0.0002323	0.00016048	6.206e-05	-0.0007406	-0.00060511	-0.00041942	-0.00114286	-0.00107919	-0.00109416
1077	1077_3H2O_CH4	0.00155374	0.00155374	0.00147375	0.00892313	0.00892313	0.00870138	-0.00303232	-0.00303232	-0.00296118	-0.00026671	-0.0003977	-0.00057721	-0.000507	-0.00018545	0.00025518	0.0051171	0.00530765	0.00541817
1078	1078_3H2O_CH4	0.000522	0.000522	0.00046268	0.0040041	0.0040041	0.00399878	-0.00178361	-0.00178361	-0.00185231	0.00029178	0.00029929	0.00030957	-0.00039975	-0.00042933	-0.00046987	0.00211252	0.00209044	0.00198618
1079	1079_3H2O_CH4	0.00148423	0.00148423	0.00158217	0.0110377	0.0110377	0.0110972	-0.00439938	-0.00439938	-0.00449141	0.00131294	0.00145375	0.00164672	-0.0023066	-0.00267846	-0.00318805	0.00564462	0.00541358	0.00506447
1080	1080_3H2O_CH4	0.00356163	0.00356163	0.00361979	0.0235314	0.0235314	0.0235112	-0.00670876	-0.00670876	-0.0066609	0.00043963	0.00068635	0.00102445	-0.00090885	-0.00139464	-0.00206035	0.0163534	0.0161143	0.0158144
1081	1081_3H2O_CH4	-0.0481187	-0.0481187	-0.0487071	0.0455987	0.0455987	0.0463163	-0.0255917	-0.0255917	-0.0260727	0.00112443	0.00171128	0.00251548	-0.0136946	-0.0149459	-0.0166607	0.00743687	0.00677242	0.00609838
1082	1082_3H2O_CH4	-0.00338774	-0.00338774	-0.0035039	0.00371441	0.00371441	0.00370879	-0.00247026	-0.00247026	-0.00243272	0.00034021	0.00039347	0.00046645	-0.00142792	-0.00153982	-0.00169317	0.00015644	9.78e-05	4.936e-05
1083	1083_3H2O_CH4	-0.00545625	-0.00545625	-0.00535993	0.00015831	0.00015831	0.00023968	-0.00284521	-0.00284521	-0.00283536	0.00056528	0.00078193	0.00107883	0.00203754	0.00156736	0.00092303	-8.408e-05	-0.00033761	-0.00059382
1084	1084_3H2O_CH4	0.0020925	0.0020925	0.00192763	0.0475759	0.0475759	0.0478799	-0.0150378	-0.0150378	-0.0152672	0.00124304	0.00155987	0.00199404	-0.00847292	-0.00908441	-0.00992238	0.0253083	0.0250136	0.0246843
1085	1085_3H2O_CH4	-0.00149319	-0.00149319	-0.00149425	-0.00214131	-0.00214131	-0.00222383	0.00017416	0.00017416	0.00025235	5e-08	-2.536e-05	-6.019e-05	0.00038508	0.00043511	0.00050366	-0.00158202	-0.0015574	-0.001528
1086	1086_3H2O_CH4	0.00058046	0.00058046	0.00057275	0.00037024	0.00037024	0.0004505	0.00010799	0.00010799	0.00011452	-8.215e-05	-4.4e-06	0.00010216	0.00034152	0.00018929	-1.934e-05	0.00073759	0.00066311	0.00064786
1087	1087_3H2O_CH4	0.00070226	0.00070226	0.0007007	-0.0003769	-0.0003769	-0.00046657	0.00033725	0.00033725	0.00027627	0.00019719	8.895e-05	-5.938e-05	0.00011474	0.00030295	0.00056086	0.00027228	0.00035224	0.00031117
1088	1088_3H2O_CH4	0.0092789	0.0092789	0.00924996	0.00069488	0.00069488	0.00075442	0.00283365	0.00283365	0.00273388	-0.00020296	-0.00018126	-0.00015153	0.00340401	0.0033079	0.00317619	0.00672958	0.00665517	0.00651297
1089	1089_3H2O_CH4	0.0104678	0.0104678	0.0104941	0.0095944	0.0095944	0.0096336	4.787e-05	4.787e-05	4.498e-05	7.95e-05	0.00014022	0.00022345	-9.845e-05	-0.00019658	-0.00033105	0.00962331	0.00958591	0.00957097
1090	1090_3H2O_CH4	0.00050715	0.00050715	0.00051054	0.00027185	0.00027185	7.262e-05	2.77e-06	2.77e-06	8.12e-05	0.00029581	0.00019393	5.433e-05	-0.00032391	-0.00013345	0.00012754	0.00024652	0.0003351	0.00033568
1091	1091_3H2O_CH4	0.00220775	0.00220775	0.00221813	0.013069	0.013069	0.0131077	-0.00369743	-0.00369743	-0.00373349	0.00046188	0.0004961	0.00054299	-0.00412909	-0.00413772	-0.00414956	0.00570433	0.00572992	0.00576762
1092	1092_3H2O_CH4	0.00208563	0.00208563	0.00201352	0.00419236	0.00419236	0.00425964	-0.00082774	-0.00082774	-0.00088304	9.092e-05	0.00015547	0.00024392	-0.00048145	-0.00060531	-0.00077505	0.0029741	0.00291478	0.00284546
1093	1093_3H2O_CH4	-0.0376358	-0.0376358	-0.0377021	0.0132885	0.0132885	0.0134727	-0.0151395	-0.0151395	-0.0153355	-0.00010993	0.00012198	0.00043979	-0.00149684	-0.0019976	-0.00268381	-0.00345782	-0.00372666	-0.00410689
1094	1094_3H2O_CH4	-0.00123493	-0.00123493	-0.00125273	-1.592e-05	-1.592e-05	-0.00010034	-0.0006445	-0.0006445	-0.00049736	1.292e-05	4.42e-05	8.705e-05	-3.64e-05	-7.151e-05	-0.00011963	-0.0006839	-0.00068774	-0.00063029
1095	1095_3H2O_CH4	-0.0101116	-0.0101116	-0.010368	0.00647469	0.00647469	0.00651907	-0.00560454	-0.00560454	-0.00557108	0.00037336	0.0005611	0.00081838	-0.00246762	-0.00282328	-0.00331066	-0.0012241	-0.00139201	-0.00154428
1096	1096_3H2O_CH4	-0.00049955	-0.00049955	-0.00047733	-0.00030772	-0.00030772	-0.00036078	-0.00024676	-0.00024676	-0.00015577	9.95e-06	2.466e-05	4.482e-05	0.00014126	0.00011961	8.994e-05	-0.00040327	-0.00041021	-0.00038178
1097	1097_3H2O_CH4	0.0071793	0.0071793	0.00717866	-0.00192336	-0.00192336	-0.00203741	0.0023018	0.0023018	0.00235351	-0.00011898	-7.57e-05	-1.637e-05	0.00464896	0.0045295	0.0043658	0.00490842	0.00483225	0.00466553
1098	1098_3H2O_CH4	-0.0109532	-0.0109532	-0.0110008	-0.00667761	-0.00667761	-0.00679725	-0.00125872	-0.00125872	-0.00117261	4.341e-05	2.34e-06	-5.395e-05	-0.00114966	-0.00104933	-0.00091183	-0.00904258	-0.00898332	-0.00893563
1099	1099_3H2O_CH4	-0.00280519	-0.00280519	-0.00286359	0.00076322	0.00076322	0.00071588	-0.00151072	-0.00151072	-0.0015622	0.00020041	0.00013885	5.449e-05	-0.0007223	-0.00061018	-0.00045653	-0.00126939	-0.00121883	-0.00124837
1100	1100_3H2O_CH4	-0.0138244	-0.0138244	-0.0138282	0.01332	0.01332	0.0132813	-0.00809243	-0.00809243	-0.00817133	0.00056878	0.00063917	0.00073564	-0.00559073	-0.00569913	-0.00584768	0.00020562	0.00016761	-2.02e-06
1101	1101_3H2O_CH4	-0.00091158	-0.00091158	-0.00096365	-0.00011802	-0.00011802	-0.00027938	-0.00048634	-0.00048634	-0.00039465	0.0001862	8.991e-05	-4.205e-05	-0.0001343	5.95e-05	0.00032508	-0.00055246	-0.00045495	-0.00039099
1102	1102_3H2O_CH4	-0.0285446	-0.0285446	-0.0285552	-0.00350894	-0.00350894	-0.00325234	-0.00779035	-0.00779035	-0.00810485	-2.59e-06	0.00019027	0.00045455	-0.00051406	-0.00094201	-0.00152845	-0.0118159	-0.012051	-0.0124311
1103	1103_3H2O_CH4	0.00375107	0.00375107	0.00377355	-0.00880677	-0.00880677	-0.00884982	0.00401286	0.00401286	0.00391018	-0.00055101	-0.00056269	-0.00057869	0.00588656	0.00583762	0.00577056	0.00054164	0.00048103	0.00025224
1104	1104_3H2O_CH4	-0.0233719	-0.0233719	-0.0238808	0.03223	0.03223	0.0325703	-0.0130338	-0.0130338	-0.0132803	0.00097537	0.00153432	0.00230028	-0.00137541	-0.00261344	-0.00431001	0.0187961	0.018117	0.0172803
1105	1105_3H2O_CH4	0.0015258	0.0015258	0.00149667	0.0131375	0.0131375	0.0133429	-0.00355774	-0.00355774	-0.00379447	0.00078632	0.00085378	0.00094624	-0.00512553	-0.00522675	-0.00536546	0.00524052	0.00520677	0.00512922
1106	1106_3H2O_CH4	-0.00698175	-0.00698175	-0.0069613	-0.0149813	-0.0149813	-0.0151307	0.00252025	0.00252025	0.00262987	-0.00028501	-0.00031586	-0.00035815	0.00469772	0.00473304	0.00478144	-0.00804832	-0.00804386	-0.0080775
1107	1107_3H2O_CH4	-0.00075674	-0.00075674	-0.00074724	-0.00022288	-0.00022288	-0.00016901	-0.00011729	-0.00011729	-0.00019131	2.201e-05	3.222e-05	4.621e-05	1.156e-05	-2.559e-05	-7.65e-05	-0.00030661	-0.00033354	-0.00039061
1108	1108_3H2O_CH4	0.00317285	0.00317285	0.00317521	-0.00386856	-0.00386856	-0.00381518	0.0022192	0.0022192	0.00217104	-0.00018817	-0.00011451	-1.356e-05	0.00318335	0.00299552	0.00273813	0.00134582	0.00123165	0.00108043
1109	1109_3H2O_CH4	0.0113696	0.0113696	0.0113577	0.0191755	0.0191755	0.0192905	-0.00259584	-0.00259584	-0.00259549	0.00066135	0.00075808	0.00089065	-0.00359903	-0.00374415	-0.00394301	0.013642	0.0135936	0.0136427
1110	1110_3H2O_CH4	-1.871e-05	-1.871e-05	-1.689e-05	0.00054713	0.00054713	0.00060586	-0.00024391	-0.00024391	-0.00013533	-0.00010595	3.643e-05	0.00023154	0.00036382	0.00010572	-0.00024797	0.00056109	0.00044537	0.0004541
1111	1111_3H2O_CH4	-0.0014443	-0.0014443	-0.00148498	-0.0001546	-0.0001546	-7.848e-05	-0.00046571	-0.00046571	-0.0005531	1.053e-05	5.496e-05	0.00011586	0.00030116	0.00016888	-1.24e-05	-0.00030863	-0.00039648	-0.00052813
1112	1112_3H2O_CH4	-0.00107231	-0.00107231	-0.00109968	0.00270156	0.00270156	0.00272514	-0.00142291	-0.00142291	-0.00152058	0.00025325	0.00021144	0.00015414	-0.00061057	-0.00054861	-0.0004637	0.00092133	0.00094148	0.00089501
1113	1113_3H2O_CH4	-0.0382369	-0.0382369	-0.0385684	0.018217	0.018217	0.0187267	-0.0139473	-0.0139473	-0.0143598	0.0001194	0.00049873	0.00101854	-0.00492875	-0.0057755	-0.00693586	-0.00053964	-0.00100707	-0.00155046
1114	1114_3H2O_CH4	-0.0105997	-0.0105997	-0.0106295	0.00997847	0.00997847	0.0102445	-0.0075138	-0.0075138	-0.00777545	0.00042799	0.00066589	0.00099189	-0.00233074	-0.00282645	-0.00350575	0.00056192	0.0003041	-4.478e-05
1115	1115_3H2O_CH4	-0.00220101	-0.00220101	-0.00225753	0.00036294	0.00036294	0.00043822	-0.00096162	-0.00096162	-0.00099414	8.885e-05	0.00017718	0.00029823	1.59e-05	-0.00017673	-0.00044071	-0.00049393	-0.00059823	-0.00069839
1116	1116_3H2O_CH4	0.00997402	0.00997402	0.01014	0.020404	0.020404	0.0204333	-0.00393078	-0.00393078	-0.00391686	-0.00023737	-5.909e-05	0.00018523	0.00065378	0.00036401	-3.307e-05	0.0168896	0.0167782	0.0166686
1117	1117_3H2O_CH4	0.00347279	0.00347279	0.00361518	0.0240593	0.0240593	0.0240551	-0.00630199	-0.00630199	-0.00637111	0.00049842	0.00067259	0.00091128	-0.00195357	-0.00225747	-0.00267393	0.0163022	0.0161724	0.0159213
1118	1118_3H2O_CH4	-0.00176887	-0.00176887	-0.00178228	0.0101469	0.0101469	0.0100804	-0.00361452	-0.00361452	-0.00361302	2.848e-05	-6.511e-05	-0.00019336	-0.00356633	-0.00331032	-0.00295949	0.00299455	0.00315697	0.0033145
1119	1119_3H2O_CH4	-0.0138018	-0.0138018	-0.0137177	-0.0190497	-0.0190497	-0.0192064	0.00094635	0.00094635	0.00104699	-0.00043371	-0.00040934	-0.00037594	0.00423174	0.00415427	0.0040481	-0.0143053	-0.0143584	-0.0144873
1120	1120_3H2O_CH4	-0.0687256	-0.0687256	-0.0690426	-0.00065998	-0.00065998	-0.00024061	-0.0174571	-0.0174571	-0.0177605	0.00095655	0.00132879	0.00183891	-0.0108909	-0.0116652	-0.0127263	-0.0280514	-0.0284535	-0.0288885
1121	1121_3H2O_CH4	0.00685981	0.00685981	0.00681723	0.00766496	0.00766496	0.00746834	-0.00054954	-0.00054954	-0.00044017	0.00023898	0.00013248	-1.346e-05	-0.00048075	-0.0002347	0.00010248	0.00687364	0.00701319	0.00711719
1122	1122_3H2O_CH4	-0.0650871	-0.0650871	-0.0662308	0.0266704	0.0266704	0.0278098	-0.0236752	-0.0236752	-0.0245369	0.00127481	0.00190994	0.00278031	-0.00680192	-0.00834943	-0.0104701	-0.00253189	-0.00344428	-0.00441693
1123	1123_3H2O_CH4	-0.0365222	-0.0365222	-0.0365604	0.00935157	0.00935157	0.00969346	-0.0141101	-0.0141101	-0.0143721	-0.00049879	-0.00027067	4.193e-05	-0.00128522	-0.00176595	-0.00242474	-0.00654255	-0.00679517	-0.0070614
1124	1124_3H2O_CH4	-0.0391938	-0.0391938	-0.0391053	0.0058096	0.0058096	0.00576642	-0.0142386	-0.0142386	-0.0142055	0.00087703	0.00112256	0.00145902	-0.00573476	-0.00621003	-0.00686131	-0.0132868	-0.0135165	-0.0138413
1125	1125_3H2O_CH4	-0.00683397	-0.00683397	-0.00683418	-0.00492324	-0.00492324	-0.00483973	-0.00053207	-0.00053207	-0.00056872	-0.00051479	-0.00042735	-0.00030752	0.00157251	0.00137203	0.00109731	-0.00439759	-0.00451062	-0.00461866
1126	1126_3H2O_CH4	-0.001749	-0.001749	-0.0017787	0.00075954	0.00075954	0.00110139	-0.00075565	-0.00075565	-0.00103746	-0.00019407	-4.884e-05	0.00015018	0.00011605	-0.00020922	-0.00065496	-7.413e-05	-0.00025417	-0.00044085
1127	1127_3H2O_CH4	-0.0155742	-0.0155742	-0.0155385	-0.0164188	-0.0164188	-0.0163875	0.00032859	0.00032859	0.0003959	-0.00048537	-0.00042123	-0.00033332	0.00371095	0.00358236	0.00340616	-0.0128646	-0.012929	-0.0129188
1128	1128_3H2O_CH4	-0.00378586	-0.00378586	-0.00383119	0.0196129	0.0196129	0.0194359	-0.00744313	-0.00744313	-0.00738768	0.00064559	0.00072008	0.00082216	-0.00312458	-0.0032186	-0.00334744	0.00969076	0.00967123	0.0095229
1129	1129_3H2O_CH4	-0.0260075	-0.0260075	-0.0264187	0.0389192	0.0389192	0.0387793	-0.0168589	-0.0168589	-0.0167604	0.0014569	0.0017802	0.00222324	-0.0110893	-0.0116904	-0.0125142	0.0124278	0.01215	0.011728
1130	1130_3H2O_CH4	-0.00206098	-0.00206098	-0.00221748	0.027276	0.027276	0.0273154	-0.00886896	-0.00886896	-0.00897688	0.00049047	0.00063081	0.00082313	-0.00626297	-0.00651072	-0.00685022	0.0126345	0.0125271	0.0123114
1131	1131_3H2O_CH4	-0.00516623	-0.00516623	-0.00520453	-0.00134433	-0.00134433	-0.0013402	-0.00147411	-0.00147411	-0.00149955	0.00019687	0.00024402	0.00030864	-0.00064214	-0.00075361	-0.00090635	-0.00326371	-0.00332803	-0.00343746
1132	1132_3H2O_CH4	-0.00324516	-0.00324516	-0.00324611	0.00603925	0.00603925	0.00592747	-0.00322474	-0.00322474	-0.0030615	0.00060459	0.00062222	0.00064637	-0.00389529	-0.00387176	-0.00383951	-0.00047619	-0.00043503	-0.00032717
1133	1133_3H2O_CH4	0.0116839	0.0116839	0.0117821	0.0026094	0.0026094	0.0026186	0.00222764	0.00222764	0.00221987	-0.00015893	-3.406e-05	0.00013705	0.00388312	0.00361176	0.00323989	0.00856123	0.00841474	0.00821541
1134	1134_3H2O_CH4	-0.0129178	-0.0129178	-0.0127591	0.0313894	0.0313894	0.0315524	-0.0144633	-0.0144633	-0.0144969	0.00111682	0.00148232	0.00198317	-0.00513145	-0.00581602	-0.00675415	0.0129115	0.0125924	0.0122845
1135	1135_3H2O_CH4	-0.0377838	-0.0377838	-0.037643	0.0191104	0.0191104	0.0193208	-0.018375	-0.018375	-0.0185959	0.00209267	0.00258381	0.00325685	-0.00698897	-0.0080677	-0.00954597	-0.00416089	-0.00474847	-0.00556418
1136	1136_3H2O_CH4	-0.0893443	-0.0893443	-0.0898464	0.00892158	0.00892158	0.00973518	-0.0274648	-0.0274648	-0.0280507	0.00238285	0.00301067	0.00387101	-0.0166249	-0.01804	-0.0199793	-0.0327853	-0.0335726	-0.0344238
1137	1137_3H2O_CH4	-0.0102007	-0.0102007	-0.0103647	0.00565103	0.00565103	0.00540567	-0.00513738	-0.00513738	-0.0049841	0.00055596	0.00055911	0.00056343	-0.00209786	-0.0021064	-0.0021181	-0.00102825	-0.00103363	-0.00113309
1138	1138_3H2O_CH4	-0.0193133	-0.0193133	-0.0194291	0.0360568	0.0360568	0.0366771	-0.0175074	-0.0175074	-0.0180147	-0.00043292	-5.112e-05	0.00047209	-0.00188899	-0.00266197	-0.00372125	0.0162275	0.0158363	0.0154132
1139	1139_3H2O_CH4	-0.00322426	-0.00322426	-0.00354198	0.0358785	0.0358785	0.0362284	-0.00841671	-0.00841671	-0.00861095	0.00138156	0.00189654	0.00260225	-0.00049133	-0.00160465	-0.00313031	0.028352	0.0277537	0.0270894
1140	1140_3H2O_CH4	-0.0478822	-0.0478822	-0.0486547	0.0320197	0.0320197	0.0324388	-0.0191953	-0.0191953	-0.0194234	0.00135874	0.00188191	0.00259884	-0.00775389	-0.0088682	-0.0103952	0.00642926	0.00583812	0.00521905

## Sheet: RPA+MBPT3 dimers
Label	EtotDFT[CBS]	EtotDFT[X+1]	EtotDFT[X]	EtotHF[CBS]	EtotHF[X+1]	EtotHF[X]	Ec1RDMLinear[CBS]	Ec1RDMLinear[X+1]	Ec1RDMLinear[X]	Ec1RDMQuadratic[CBS]	Ec1RDMQuadratic[X+1]	Ec1RDMQuadratic[X]	EcSOSEX[CBS]	EcSOSEX[X+1]	EcSOSEX[X]	Ec2g[CBS]	Ec2g[X+1]	Ec2g[X]	EcRPA[CBS]	EcRPA[X+1]	EcRPA[X]
1	-0.084902	-0.084902	-0.0853291	0.628043	0.628043	0.631218	-0.187323	-0.187323	-0.18926	-0.0481498	-0.0481498	-0.0486381	0.00819837	0.005432	0.00164106	-0.11298	-0.109978	-0.105863	-0.525481	-0.511086	-0.491359
2	-0.237814	-0.237814	-0.235485	0.285762	0.285762	0.285773	-0.108043	-0.108043	-0.107993	-0.032517	-0.032517	-0.0327377	-0.00767465	-0.00938822	-0.0117365	-0.0818651	-0.0801149	-0.0777164	-0.395748	-0.38682	-0.374585
3	-0.130222	-0.130222	-0.13185	0.199706	0.199706	0.201861	-0.0730297	-0.0730297	-0.0742622	-0.0219976	-0.0219976	-0.022075	0.00102882	0.00173553	0.00270398	-0.0672614	-0.0663866	-0.0651878	-0.266894	-0.263915	-0.259832
4	-0.0502066	-0.0502066	-0.0516459	0.614813	0.614813	0.619322	-0.18102	-0.18102	-0.183347	-0.0461263	-0.0461263	-0.0465099	0.0112581	0.00945786	0.00699092	-0.114226	-0.111596	-0.107991	-0.509356	-0.496956	-0.479965
5	-0.0906209	-0.0906209	-0.0904081	0.279932	0.279932	0.281656	-0.0790359	-0.0790359	-0.0799663	-0.0226557	-0.0226557	-0.0227548	0.00415231	0.00470252	0.00545651	-0.0735629	-0.0725344	-0.071125	-0.292006	-0.288175	-0.282925
6	-0.338345	-0.338345	-0.340407	0.280482	0.280482	0.282426	-0.159195	-0.159195	-0.161672	-0.0428566	-0.0428566	-0.0432942	-0.0104234	-0.0141515	-0.0192602	-0.0899802	-0.0866785	-0.082154	-0.465135	-0.449363	-0.42775
7	-0.353179	-0.353179	-0.353561	0.396081	0.396081	0.398141	-0.191724	-0.191724	-0.194257	-0.0512441	-0.0512441	-0.0519046	-0.0108345	-0.0162677	-0.0237131	-0.102837	-0.0986602	-0.0929369	-0.557479	-0.536786	-0.508429
8	-0.0704664	-0.0704664	-0.0698503	0.79178	0.79178	0.795342	-0.230154	-0.230154	-0.232114	-0.0581067	-0.0581067	-0.0587136	0.011696	0.00804757	0.00304791	-0.124056	-0.120965	-0.11673	-0.60024	-0.584032	-0.56182
9	-0.211009	-0.211009	-0.212747	0.133504	0.133504	0.135383	-0.0718814	-0.0718814	-0.0734588	-0.0226894	-0.0226894	-0.0227793	-0.00549624	-0.00566847	-0.00590449	-0.0666561	-0.0652585	-0.0633432	-0.287326	-0.281878	-0.274412
10	-0.366638	-0.366638	-0.364483	0.108348	0.108348	0.108335	-0.0937082	-0.0937082	-0.0941232	-0.0295393	-0.0295393	-0.0297643	-0.0173683	-0.0197726	-0.0230675	-0.071415	-0.069253	-0.0662903	-0.372979	-0.362326	-0.347727
11	-0.108497	-0.108497	-0.112689	0.473315	0.473315	0.477929	-0.159594	-0.159594	-0.162682	-0.0410877	-0.0410877	-0.0414635	0.00626411	0.00487926	0.00298149	-0.103206	-0.10081	-0.0975262	-0.459397	-0.4485	-0.433566
12	-0.314107	-0.314107	-0.312606	0.690128	0.690128	0.693305	-0.263507	-0.263507	-0.26586	-0.0680898	-0.0680898	-0.0687903	-0.00404679	-0.0106951	-0.0198057	-0.122595	-0.11833	-0.112485	-0.684643	-0.661293	-0.629296
13	-0.278585	-0.278585	-0.279274	0.0767904	0.0767904	0.0779567	-0.0694247	-0.0694247	-0.0708661	-0.0225311	-0.0225311	-0.0226313	-0.0105748	-0.0114707	-0.0126985	-0.0639448	-0.0621837	-0.0597704	-0.293983	-0.286723	-0.276775
14	-0.242115	-0.242115	-0.242335	0.10529	0.10529	0.106341	-0.0687609	-0.0687609	-0.0699734	-0.0216901	-0.0216901	-0.0217889	-0.00762407	-0.00826218	-0.00913663	-0.0633143	-0.0617191	-0.059533	-0.282599	-0.27613	-0.267266
15	-0.343078	-0.343078	-0.342304	0.0478932	0.0478932	0.0482235	-0.0748886	-0.0748886	-0.0760023	-0.0241669	-0.0241669	-0.0243224	-0.015053	-0.016839	-0.0192865	-0.0633153	-0.0612412	-0.0583989	-0.31567	-0.306372	-0.293632
16	-0.228738	-0.228738	-0.2301	0.430659	0.430659	0.433147	-0.170154	-0.170154	-0.172439	-0.0451429	-0.0451429	-0.0457057	-0.0031935	-0.00689702	-0.0119722	-0.102716	-0.0992224	-0.0944354	-0.508389	-0.49181	-0.469091
17	-0.0537145	-0.0537145	-0.0516428	0.44051	0.44051	0.441415	-0.105443	-0.105443	-0.105684	-0.0300392	-0.0300392	-0.0300396	0.00833661	0.00850888	0.00874496	-0.0919508	-0.0908241	-0.0892801	-0.377342	-0.3723	-0.365389
18	-0.202051	-0.202051	-0.200467	0.843712	0.843712	0.847268	-0.275748	-0.275748	-0.277967	-0.0702074	-0.0702074	-0.0708755	0.00383893	-0.00231532	-0.0107489	-0.13005	-0.126111	-0.120713	-0.702152	-0.680128	-0.649946
19	-0.16001	-0.16001	-0.161908	0.164391	0.164391	0.166562	-0.070108	-0.070108	-0.0715141	-0.0217528	-0.0217528	-0.0218547	-0.0021486	-0.00181093	-0.00134819	-0.0648782	-0.0637999	-0.0623222	-0.26682	-0.262929	-0.257595
20	-0.0162367	-0.0162367	-0.0169361	0.699103	0.699103	0.703002	-0.19231	-0.19231	-0.194264	-0.0489721	-0.0489721	-0.0494387	0.0138247	0.0117614	0.00893402	-0.118696	-0.116004	-0.112314	-0.530668	-0.517769	-0.500093

## Sheet: RPA+MBPT3 trimers
Label	EtotDFT[CBS]	EtotDFT[X+1]	EtotDFT[X]	EtotHF[CBS]	EtotHF[X+1]	EtotHF[X]	Ec1RDMLinear[CBS]	Ec1RDMLinear[X+1]	Ec1RDMLinear[X]	Ec1RDMQuadratic[CBS]	Ec1RDMQuadratic[X+1]	Ec1RDMQuadratic[X]	EcSOSEX[CBS]	EcSOSEX[X+1]	EcSOSEX[X]	Ec2g[CBS]	Ec2g[X+1]	Ec2g[X]	EcRPA[CBS]	EcRPA[X+1]	EcRPA[X]
1	0.227246	0.227246	0.228206	-0.0264704	-0.0264704	-0.0271911	0.0493958	0.0493958	0.0497015	0.0148402	0.0148402	0.0151177	0.00503806	0.00456853	0.00392511	0.00736028	0.0076068	0.00794462	0.0276573	0.0287556	0.0302605
2	0.127551	0.127551	0.128328	-0.0295911	-0.0295911	-0.0312655	0.0308739	0.0308739	0.0320089	0.0106595	0.0106595	0.0109872	0.00279212	0.0022774	0.00157204	0.00442012	0.00459685	0.00483904	0.0132415	0.0143666	0.0159085
3	0.13498	0.13498	0.137251	-0.15401	-0.15401	-0.156487	0.0655476	0.0655476	0.0670534	0.0197812	0.0197812	0.0203031	-0.00064068	-0.00091081	-0.00128099	0.0122993	0.0124433	0.0126406	0.0487913	0.0492958	0.0499871
4	0.0738478	0.0738478	0.0753444	0.00919191	0.00919191	0.00818387	0.0174406	0.0174406	0.0184036	0.0040083	0.0040083	0.00429853	0.0022901	0.00193378	0.0014455	-0.00022598	-4.964e-05	0.00019202	-0.00566402	-0.00459777	-0.00313661
5	0.0723628	0.0723628	0.0738217	-0.0343306	-0.0343306	-0.0354573	0.0310724	0.0310724	0.0320932	0.00817217	0.00817217	0.00839152	-0.00011634	-0.00066846	-0.00142507	0.00391549	0.00420528	0.00460241	0.00694597	0.00849317	0.0106134
6	0.128256	0.128256	0.130054	-0.00965796	-0.00965796	-0.0117106	0.0399123	0.0399123	0.0414737	0.0113867	0.0113867	0.011787	0.00155738	0.00111507	0.00050894	0.00423753	0.00447025	0.00478916	0.0142544	0.0153955	0.0169594
7	0.103851	0.103851	0.104667	-0.0163166	-0.0163166	-0.0182471	0.0357961	0.0357961	0.0370837	0.0104499	0.0104499	0.0108515	0.00136769	0.00099805	0.00049152	0.00347794	0.00364616	0.00387668	0.0133249	0.0141558	0.0152944
8	0.06334	0.06334	0.063746	-0.0334869	-0.0334869	-0.034766	0.0268091	0.0268091	0.0276262	0.00745494	0.00745494	0.00772224	6.231e-05	-0.00045124	-0.00115499	0.00475039	0.00501671	0.00538167	0.0115904	0.0128369	0.014545
9	0.0244227	0.0244227	0.0244686	-0.0551267	-0.0551267	-0.0558201	0.0237153	0.0237153	0.0241225	0.00703964	0.00703964	0.0070672	-0.00109457	-0.00134879	-0.00169716	0.00503412	0.005066	0.00510969	0.0167449	0.0170875	0.0175569
10	-0.0195909	-0.0195909	-0.0195433	-0.0314401	-0.0314401	-0.0313453	0.00476895	0.00476895	0.00462025	0.00119734	0.00119734	0.00117261	-0.00153706	-0.00173012	-0.00199468	0.00162668	0.00172271	0.00185431	0.00155152	0.00204277	0.00271597
11	0.00439148	0.00439148	0.00452241	-0.00162463	-0.00162463	-0.00153935	0.00317199	0.00317199	0.00316218	0.00097192	0.00097192	0.00090836	-0.00049231	-0.00070962	-0.00100742	0.00055157	0.00066203	0.00081339	-0.00239735	-0.00176144	-0.00089001
12	-0.0239677	-0.0239677	-0.0239911	-0.032326	-0.032326	-0.0323882	0.00330288	0.00330288	0.00330882	0.00085246	0.00085246	0.00078878	-0.00126612	-0.00136294	-0.00149562	0.00134068	0.00139261	0.00146378	0.00272784	0.00294108	0.00323329
13	0.0208028	0.0208028	0.0209375	0.0170118	0.0170118	0.0172615	0.00237524	0.00237524	0.00227901	0.00044025	0.00044025	0.00048816	0.00095695	0.00101876	0.00110347	-0.00067641	-0.00073376	-0.00081236	-0.00073612	-0.00094535	-0.00123208
14	-0.0187307	-0.0187307	-0.01856	-0.0277414	-0.0277414	-0.0275458	0.00280395	0.00280395	0.00269307	0.00052276	0.00052276	0.00052851	-0.00165	-0.00184311	-0.00210774	0.00219547	0.00228808	0.00241499	0.00326573	0.00370967	0.00431804
15	-0.00131461	-0.00131461	-0.00141925	-0.0205708	-0.0205708	-0.0206884	0.00723261	0.00723261	0.0073092	0.00215329	0.00215329	0.00209692	-2.338e-05	-2.296e-05	-2.239e-05	0.00066017	0.00061614	0.0005558	0.00414862	0.00403373	0.00387628
16	-0.00673046	-0.00673046	-0.00662014	-0.00319662	-0.00319662	-0.00314461	-0.00075022	-0.00075022	-0.00068114	-0.00020856	-0.00020856	-0.00025345	-0.00015998	-0.00020024	-0.00025541	-0.00047194	-0.00044271	-0.00040266	-0.0024802	-0.00231586	-0.00209067
17	0.00725062	0.00725062	0.00733212	0.00846076	0.00846076	0.00851391	-0.00091188	-0.00091188	-0.00089013	-0.00019288	-0.00019288	-0.0001924	0.00027871	0.00026269	0.00024075	-0.00073569	-0.00072178	-0.00070271	-0.00276898	-0.00272987	-0.00267627
18	-0.0168678	-0.0168678	-0.016905	-0.0214992	-0.0214992	-0.021566	0.00142118	0.00142118	0.00138754	0.00034945	0.00034945	0.00034045	-0.0009688	-0.00099374	-0.00102791	0.00077963	0.00078571	0.00079404	0.0021586	0.00216498	0.00217373
19	-0.0110015	-0.0110015	-0.0110874	-0.0123582	-0.0123582	-0.0124367	-0.00026892	-0.00026892	-0.00032711	-9.345e-05	-9.345e-05	-9.372e-05	-0.00049831	-0.00052715	-0.00056667	-8.788e-05	-7.323e-05	-5.315e-05	-0.00052837	-0.00049421	-0.0004474
20	-0.0157988	-0.0157988	-0.0158941	-0.0699437	-0.0699437	-0.0702084	0.0151346	0.0151346	0.0151766	0.0043807	0.0043807	0.00441168	-0.00291407	-0.0031856	-0.0035577	0.00599884	0.00606406	0.00615343	0.016999	0.0173911	0.0179283
21	0.096383	0.096383	0.0972897	0.0077555	0.0077555	0.00679849	0.0258942	0.0258942	0.0266976	0.00709609	0.00709609	0.00739093	0.00204676	0.00174016	0.00132	0.00219136	0.00231202	0.00247737	0.00717066	0.00790397	0.00890889
22	0.113777	0.113777	0.114435	-0.0557288	-0.0557288	-0.0565092	0.0300476	0.0300476	0.0305526	0.00938432	0.00938432	0.00956957	0.00331453	0.00288163	0.00228839	0.00740493	0.00760789	0.00788601	0.0232688	0.0242026	0.0254822
23	0.0571101	0.0571101	0.0572323	0.00623265	0.00623265	0.00578033	0.0159097	0.0159097	0.0162469	0.0044163	0.0044163	0.00453008	0.00266948	0.0024878	0.00223883	-0.0005897	-0.00055029	-0.00049628	-0.00119372	-0.00085783	-0.00039753
24	0.0426661	0.0426661	0.0432425	-0.272386	-0.272386	-0.272608	0.0740366	0.0740366	0.0737022	0.0198796	0.0198796	0.0200104	-0.00440221	-0.00511943	-0.00610229	0.0204524	0.0208668	0.0214347	0.0673835	0.0688525	0.0708655
25	-0.0315083	-0.0315083	-0.031567	-0.048815	-0.048815	-0.0489058	0.00566912	0.00566912	0.00562234	0.00149473	0.00149473	0.00148124	-0.00212835	-0.00221677	-0.00233794	0.00254614	0.00258051	0.00262761	0.00752729	0.00765327	0.00782592
26	0.0925457	0.0925457	0.0933189	0.0267955	0.0267955	0.0260961	0.0178487	0.0178487	0.0185828	0.00501275	0.00501275	0.00517651	0.00309975	0.00287443	0.00256568	0.00012775	0.00022517	0.00035867	0.00049487	0.00109799	0.00192449
27	-0.0242693	-0.0242693	-0.0243132	-0.0308929	-0.0308929	-0.0309011	0.00203631	0.00203631	0.00195498	0.00066988	0.00066988	0.00066899	-0.0013475	-0.001419	-0.00151699	0.0013197	0.00135792	0.00141029	0.00303867	0.0031744	0.00336039
28	0.0918826	0.0918826	0.0924972	0.0155054	0.0155054	0.0146452	0.0219049	0.0219049	0.0226527	0.00614474	0.00614474	0.00632311	0.00251997	0.00226393	0.00191307	0.00145882	0.00154333	0.00165913	0.00522845	0.00582746	0.00664834
29	0.0268039	0.0268039	0.0269061	0.0227592	0.0227592	0.0229036	0.00221309	0.00221309	0.00215865	0.00033151	0.00033151	0.0003411	0.00140919	0.00151194	0.00165276	-0.00126786	-0.00134285	-0.00144562	-0.00133623	-0.00159751	-0.00195555
30	0.0866553	0.0866553	0.0870451	0.0359399	0.0359399	0.0353844	0.0136282	0.0136282	0.014199	0.00377855	0.00377855	0.00389905	0.00367716	0.00352507	0.00331666	-0.00093924	-0.00087907	-0.00079661	-0.00202754	-0.00164945	-0.00113132
31	-0.029328	-0.029328	-0.0294018	-0.0304535	-0.0304535	-0.0303639	0.00032463	0.00032463	0.00017125	0.00017217	0.00017217	0.00016065	-0.00141524	-0.00149132	-0.00159558	0.00085887	0.00089907	0.00095417	0.00095378	0.00111316	0.00133157
32	0.0310681	0.0310681	0.0312779	0.0526263	0.0526263	0.0527374	-0.00453966	-0.00453966	-0.00453151	-0.00120596	-0.00120596	-0.0012584	0.00275584	0.00287748	0.00304418	-0.00427394	-0.00432183	-0.00438747	-0.0128986	-0.013069	-0.0133025
33	-0.0274063	-0.0274063	-0.0273725	-0.0314462	-0.0314462	-0.0314912	0.00097833	0.00097833	0.00106114	0.00034894	0.00034894	0.00019982	-0.00161473	-0.0017329	-0.00189483	0.00129158	0.00136312	0.00146114	0.0019609	0.00226579	0.0026836
34	0.0315822	0.0315822	0.0317173	0.0312489	0.0312489	0.03131	0.00057009	0.00057009	0.0006388	0.00023686	0.00023686	0.00022539	0.00143734	0.00151572	0.00162313	-0.00119908	-0.00125722	-0.00133689	-0.00190186	-0.00208621	-0.00233884
35	-0.00747063	-0.00747063	-0.00736644	-0.00263959	-0.00263959	-0.00254119	0.00047094	0.00047094	0.00032128	-0.00020585	-0.00020585	-0.00013373	-0.00028973	-0.00043944	-0.00064459	-0.00048268	-0.00039536	-0.00027568	-0.00513985	-0.0046687	-0.00402305
36	-0.00684634	-0.00684634	-0.00675669	-0.00033924	-0.00033924	-0.00041555	-0.00167963	-0.00167963	-0.00159174	-0.00032944	-0.00032944	-0.00032804	4.73e-05	5.522e-05	6.608e-05	-0.00099066	-0.00098134	-0.00096857	-0.003426	-0.00341489	-0.00339966
37	-0.0143108	-0.0143108	-0.0142419	-0.0108415	-0.0108415	-0.0107691	-0.00077133	-0.00077133	-0.00079099	-0.00022791	-0.00022791	-0.00024528	-0.00050676	-0.00056877	-0.00065376	-0.00020804	-0.00017244	-0.00012364	-0.00215415	-0.00196064	-0.00169546
38	0.0428032	0.0428032	0.0433181	-0.0294642	-0.0294642	-0.0302956	0.020766	0.020766	0.0215024	0.00575831	0.00575831	0.00584886	0.00103315	0.00066594	0.00016272	0.00172314	0.00189213	0.00212371	0.0030888	0.00404919	0.00536529
39	0.0106659	0.0106659	0.0104087	-0.0379529	-0.0379529	-0.0384842	0.0139254	0.0139254	0.0142155	0.00407631	0.00407631	0.00410701	-0.00122376	-0.0014931	-0.00186219	0.00397286	0.00405723	0.00417285	0.0107144	0.0111842	0.0118279
40	0.100936	0.100936	0.101619	-0.0356423	-0.0356423	-0.0370009	0.0264178	0.0264178	0.0273714	0.00967461	0.00967461	0.00985549	0.00298185	0.00249616	0.00183058	0.0037639	0.00391024	0.00411077	0.0112622	0.0121877	0.013456
41	-0.032246	-0.032246	-0.0322941	-0.0505165	-0.0505165	-0.0505339	0.00597597	0.00597597	0.00586123	0.00140749	0.00140749	0.00144361	-0.00191252	-0.0019815	-0.00207602	0.00260538	0.00263262	0.00266995	0.00806699	0.00810837	0.00816507
42	0.0744954	0.0744954	0.0756003	-0.175722	-0.175722	-0.176511	0.0618526	0.0618526	0.0624429	0.0166679	0.0166679	0.0167872	-9.923e-05	-0.00029708	-0.00056822	0.0138538	0.0139637	0.0141144	0.0558255	0.0560612	0.0563843
43	0.00011511	0.00011511	0.00039591	0.00467883	0.00467883	0.00477607	-0.0007196	-0.0007196	-0.0006865	-0.0002409	-0.0002409	-0.00017627	0.00048931	0.0005112	0.00054121	-0.00096907	-0.00097012	-0.00097155	-0.00328513	-0.00331473	-0.00335528
44	0.0369155	0.0369155	0.0370587	-0.0155835	-0.0155835	-0.0161691	0.0143291	0.0143291	0.0147095	0.0039546	0.0039546	0.00402256	0.00057153	0.00025867	-0.00017005	0.00194942	0.00208557	0.00227213	0.00301511	0.00370852	0.00465876
45	0.0169972	0.0169972	0.0170905	0.0157771	0.0157771	0.0158241	0.00154065	0.00154065	0.00166224	0.00036637	0.00036637	0.00031415	0.00112412	0.00120081	0.0013059	-0.00115315	-0.00119858	-0.00126084	-0.00183958	-0.00202133	-0.0022704
46	0.0473779	0.0473779	0.0480073	-0.0216015	-0.0216015	-0.0223508	0.0203816	0.0203816	0.0210709	0.00534516	0.00534516	0.00552188	0.00157617	0.00134975	0.00103948	0.00099001	0.00109052	0.00122824	0.00370084	0.00427041	0.00505093
47	0.0110072	0.0110072	0.0111997	0.0149021	0.0149021	0.0147938	-0.0008822	-0.0008822	-0.00075149	-0.00013477	-0.00013477	-0.00010297	0.00066108	0.0007177	0.00079529	-0.00106536	-0.00108441	-0.00111052	-0.00246589	-0.00261316	-0.00281497
48	0.0338092	0.0338092	0.0337213	-0.0144258	-0.0144258	-0.0147888	0.0134343	0.0134343	0.0136447	0.00363594	0.00363594	0.00365539	0.00061092	0.00035079	-5.69e-06	0.00204109	0.00212983	0.00225144	0.00453786	0.00509176	0.00585081
49	0.0326495	0.0326495	0.0329226	0.0455296	0.0455296	0.0456582	-0.00293118	-0.00293118	-0.00284261	-0.00073403	-0.00073403	-0.00076829	0.00223541	0.0023658	0.00254448	-0.00307674	-0.00315055	-0.0032517	-0.00788016	-0.00811244	-0.00843075
50	0.00849963	0.00849963	0.00845507	-0.00070256	-0.00070256	-0.00061551	0.00340038	0.00340038	0.00325928	0.00083437	0.00083437	0.00083875	-0.00058583	-0.00070409	-0.00086615	0.00125388	0.00131115	0.00138963	0.00182321	0.00209089	0.00245771
51	0.00255756	0.00255756	0.00274572	0.00664781	0.00664781	0.00664333	-0.00078233	-0.00078233	-0.00070247	-7.59e-05	-7.59e-05	-5.354e-05	0.00050287	0.00051961	0.00054254	-0.0009161	-0.0009167	-0.00091752	-0.0029737	-0.00298451	-0.00299931
52	0.0163616	0.0163616	0.0164398	0.0191049	0.0191049	0.0190911	-0.00035866	-0.00035866	-0.00034386	-0.00039015	-0.00039015	-0.0003687	0.00073916	0.00076229	0.00079398	-0.00119854	-0.00121001	-0.00122573	-0.00314045	-0.00318219	-0.00323939
53	0.0286944	0.0286944	0.0288486	0.0317789	0.0317789	0.0319277	-0.00041135	-0.00041135	-0.00037507	-2.911e-05	-2.911e-05	-7.56e-05	0.0015268	0.00158577	0.00166658	-0.0014433	-0.00148887	-0.0015513	-0.00338585	-0.00349391	-0.00364198
54	0.0212047	0.0212047	0.021384	0.020353	0.020353	0.0204275	0.00051636	0.00051636	0.00059216	4.49e-05	4.49e-05	4.324e-05	0.00061133	0.00064482	0.0006907	-0.00050681	-0.00052779	-0.00055655	-0.00095122	-0.00102342	-0.00112235
55	0.005708	0.005708	0.00594792	0.00623878	0.00623878	0.00646584	0.00077718	0.00077718	0.00079839	1.671e-05	1.671e-05	-8.77e-05	0.00011655	5.825e-05	-2.164e-05	-0.00019082	-0.00016034	-0.00011857	-0.0022557	-0.00201664	-0.00168904
56	0.00040067	0.00040067	0.00066307	-0.00744157	-0.00744157	-0.00743554	0.00352351	0.00352351	0.0035821	0.00091138	0.00091138	0.0008502	-0.00058817	-0.00076819	-0.00101489	0.00069308	0.00078992	0.00092262	-0.0011131	-0.00056575	0.00018432
57	0.102154	0.102154	0.103377	-0.0193385	-0.0193385	-0.0212494	0.0346894	0.0346894	0.0360979	0.010306	0.010306	0.010709	0.00144244	0.00105983	0.00053552	0.00365166	0.00383174	0.00407851	0.0130186	0.0139483	0.0152224
58	0.0972036	0.0972036	0.0999444	-0.0311416	-0.0311416	-0.0331065	0.0355871	0.0355871	0.0371302	0.0091532	0.0091532	0.00966565	-0.00025823	-0.00101404	-0.00204977	0.00489765	0.00530209	0.00585632	0.00666066	0.00876224	0.0116422
59	-0.00644372	-0.00644372	-0.00542637	-0.220472	-0.220472	-0.221514	0.0528675	0.0528675	0.0535435	0.0148442	0.0148442	0.0150888	-0.00217725	-0.00245666	-0.00283956	0.0143919	0.0145147	0.0146831	0.0529875	0.0533117	0.0537559
60	0.232	0.232	0.233143	-0.00425772	-0.00425772	-0.00521882	0.0458377	0.0458377	0.046377	0.0146057	0.0146057	0.0148878	0.00535541	0.00494056	0.00437205	0.00653526	0.00671032	0.00695022	0.025471	0.0263831	0.027633
61	-0.0271917	-0.0271917	-0.0273986	-0.0333111	-0.0333111	-0.0334866	0.00182967	0.00182967	0.00184428	0.000554	0.000554	0.00059043	-0.0012552	-0.00130303	-0.00136858	0.00076275	0.0007778	0.00079841	0.00196288	0.00200175	0.00205501
62	-0.0291052	-0.0291052	-0.0290775	-0.0323976	-0.0323976	-0.0325593	0.00034945	0.00034945	0.00043019	0.00010819	0.00010819	5.945e-05	-0.00168836	-0.00188553	-0.00215573	0.00125263	0.00137208	0.00153577	0.00029367	0.00079976	0.0014933
63	-0.0333232	-0.0333232	-0.0336637	-0.0513121	-0.0513121	-0.0515065	0.00587403	0.00587403	0.00577573	0.00158349	0.00158349	0.00150003	-0.00217418	-0.00228999	-0.0024487	0.00290093	0.00293838	0.00298969	0.00808371	0.00824077	0.00845599
64	0.0403365	0.0403365	0.0405017	0.0420486	0.0420486	0.0423597	0.00129615	0.00129615	0.00116423	0.00020718	0.00020718	0.00016845	0.00203901	0.00213705	0.00227139	-0.00198161	-0.00204933	-0.00214213	-0.00444825	-0.0046581	-0.00494567
65	0.0228651	0.0228651	0.0229534	-0.0616247	-0.0616247	-0.0627291	0.0235112	0.0235112	0.0242245	0.0067602	0.0067602	0.00694904	-0.00111631	-0.00157656	-0.00220728	0.00522697	0.00543975	0.00573133	0.0134992	0.0145338	0.0159517
66	0.128776	0.128776	0.130121	-0.00133041	-0.00133041	-0.00344603	0.0382682	0.0382682	0.0397493	0.0109925	0.0109925	0.0114133	0.00197912	0.00161725	0.00112137	0.00326819	0.00344593	0.0036895	0.0126448	0.0135993	0.0149072
67	-0.0354277	-0.0354277	-0.0354194	-0.0384295	-0.0384295	-0.0384559	0.0004778	0.0004778	0.00042306	7.693e-05	7.693e-05	7.296e-05	-0.00197858	-0.00208806	-0.00223808	0.00134708	0.0014146	0.00150713	0.00208844	0.00234087	0.00268679
68	0.0238014	0.0238014	0.0239845	0.0129187	0.0129187	0.0131808	0.00377809	0.00377809	0.00379299	0.0011578	0.0011578	0.00111403	0.00090711	0.0009236	0.0009462	-0.00051515	-0.00054653	-0.00058955	-0.00056715	-0.00059041	-0.00062227
69	0.0321121	0.0321121	0.0321266	0.0281905	0.0281905	0.0282118	0.00274083	0.00274083	0.00278872	0.000675	0.000675	0.00062264	0.00165352	0.00176956	0.00192857	-0.00133541	-0.00141442	-0.0015227	-0.00124025	-0.00154748	-0.00196852
70	0.0322239	0.0322239	0.0322488	0.0311652	0.0311652	0.0311953	0.00078862	0.00078862	0.00079701	0.00025513	0.00025513	0.00022032	0.001561	0.00167672	0.0018353	-0.00173853	-0.0018153	-0.00192051	-0.00270408	-0.00299651	-0.00339725
71	0.0729625	0.0729625	0.0741407	-0.103554	-0.103554	-0.105166	0.0345444	0.0345444	0.035612	0.0112034	0.0112034	0.0115472	0.00151453	0.00109534	0.00052089	0.00698084	0.00713631	0.00734935	0.0234256	0.024237	0.0253487
72	0.0617666	0.0617666	0.062395	-0.0316521	-0.0316521	-0.0330204	0.0254663	0.0254663	0.0264583	0.00673664	0.00673664	0.00697796	-0.00049725	-0.0010421	-0.00178875	0.00493323	0.00521375	0.00559816	0.0104679	0.0117777	0.0135727
73	-0.00892112	-0.00892112	-0.00896684	-0.0216342	-0.0216342	-0.0216892	0.00458085	0.00458085	0.00460836	0.00114611	0.00114611	0.00106978	-0.001077	-0.00117127	-0.00130045	0.00162283	0.00164667	0.00167934	0.00427658	0.00446962	0.00473417
74	0.0066521	0.0066521	0.00681968	0.0125528	0.0125528	0.0126512	-0.0010393	-0.0010393	-0.00103614	-0.00018351	-0.00018351	-0.000228	0.00063979	0.00065686	0.00068026	-0.00117269	-0.00118083	-0.00119199	-0.00418435	-0.00418252	-0.00418003
75	0.0140064	0.0140064	0.0140558	0.0209872	0.0209872	0.0208683	-0.00152807	-0.00152807	-0.00141745	-0.00037904	-0.00037904	-0.00034586	0.00096047	0.0010179	0.00109658	-0.00167424	-0.00169224	-0.00171691	-0.00446474	-0.00458155	-0.00474162
76	0.175705	0.175705	0.176807	-0.00516121	-0.00516121	-0.00687876	0.0354649	0.0354649	0.0366527	0.0118508	0.0118508	0.0121887	0.00497297	0.00470409	0.00433563	0.00435391	0.00443614	0.00454883	0.0184078	0.0189334	0.0196537
77	0.026705	0.026705	0.0270368	-0.0526658	-0.0526658	-0.0532505	0.0234126	0.0234126	0.023897	0.00622294	0.00622294	0.006348	0.00028193	0.00017825	3.619e-05	0.00305935	0.00308126	0.00311128	0.0141241	0.0142386	0.0143956
78	0.0785466	0.0785466	0.0787779	0.0365553	0.0365553	0.0361054	0.0119777	0.0119777	0.0124938	0.00348055	0.00348055	0.00356985	0.00338635	0.00324135	0.00304265	-0.00096799	-0.00092859	-0.00087459	-0.00259122	-0.00223621	-0.00174972
79	-0.0220013	-0.0220013	-0.0220113	-0.0297836	-0.0297836	-0.0298061	0.0022085	0.0022085	0.00220068	0.00061496	0.00061496	0.00053054	-0.00133325	-0.00142061	-0.00154031	0.00162482	0.00165629	0.00169941	0.00384701	0.00399657	0.00420152
80	-0.00075239	-0.00075239	-0.00061425	0.0108722	0.0108722	0.0109461	-0.00271955	-0.00271955	-0.0027178	-0.00068209	-0.00068209	-0.00069262	0.00082132	0.00086215	0.00091811	-0.00201669	-0.00202838	-0.0020444	-0.00623482	-0.00627118	-0.00632102
81	0.00936257	0.00936257	0.00951458	0.011714	0.011714	0.0118444	-0.00033451	-0.00033451	-0.00036286	-0.00017419	-0.00017419	-0.00021816	0.00029527	0.00029882	0.00030369	-0.0006823	-0.00069476	-0.00071184	-0.00224047	-0.00219339	-0.00212887
82	0.0337259	0.0337259	0.0337101	-0.02322	-0.02322	-0.0237398	0.0161439	0.0161439	0.0164561	0.0046068	0.0046068	0.00468212	-0.00044546	-0.00065823	-0.0009498	0.00370826	0.00376182	0.00383521	0.0115739	0.0119024	0.0123526
83	-0.0224991	-0.0224991	-0.0224392	-0.0286859	-0.0286859	-0.0286747	0.00291362	0.00291362	0.00286357	0.00046806	0.00046806	0.00041681	-0.0010487	-0.00112039	-0.00121862	0.00079413	0.0008317	0.00088317	0.00137401	0.00154495	0.00177919
84	0.0140338	0.0140338	0.0142224	0.019015	0.019015	0.0190239	-0.00116938	-0.00116938	-0.00099891	-0.00021268	-0.00021268	-0.00024571	0.00089763	0.00094007	0.00099823	-0.00128703	-0.00131883	-0.00136241	-0.00329349	-0.00334991	-0.00342723
85	0.0159171	0.0159171	0.0160163	0.0158237	0.0158237	0.0161093	0.00130776	0.00130776	0.00118407	0.00030322	0.00030322	0.00018505	0.00105996	0.00112068	0.00120388	-0.0011751	-0.0012367	-0.0013211	-0.00240013	-0.00254616	-0.00274628
86	0.0335707	0.0335707	0.0335176	0.0273599	0.0273599	0.0274281	0.0033475	0.0033475	0.00335434	0.0011178	0.0011178	0.00103575	0.00112359	0.001064	0.00098233	-0.00074917	-0.00073107	-0.00070626	-0.00300537	-0.00289821	-0.00275136
87	0.0865511	0.0865511	0.0871151	-0.0173739	-0.0173739	-0.0188821	0.0312914	0.0312914	0.0324344	0.00938887	0.00938887	0.00969928	0.00108258	0.0006833	0.00013613	0.00326004	0.00340412	0.00360157	0.0105524	0.011392	0.0125426
88	-0.00280811	-0.00280811	-0.00268038	0.00055507	0.00055507	0.00057826	-0.00051278	-0.00051278	-0.0006315	-0.00029992	-0.00029992	-0.00017754	-0.00019256	-0.00021138	-0.00023716	-0.00040858	-0.00038988	-0.00036426	-0.00228358	-0.00222066	-0.00213445
89	0.0266543	0.0266543	0.0266844	0.0252832	0.0252832	0.0254099	0.00180649	0.00180649	0.00182325	0.00042555	0.00042555	0.00042146	0.00137829	0.00143547	0.00151384	-0.00127389	-0.00132261	-0.00138938	-0.00247451	-0.00263012	-0.00284337
90	0.107148	0.107148	0.109136	-0.0099502	-0.0099502	-0.0116881	0.0338702	0.0338702	0.0352148	0.00890089	0.00890089	0.00935449	0.00078976	0.00022483	-0.00054934	0.00361328	0.00393006	0.00436416	0.00668335	0.0083356	0.0105998
91	0.0843129	0.0843129	0.0858276	-0.219171	-0.219171	-0.22031	0.0645617	0.0645617	0.0649971	0.0210327	0.0210327	0.0213097	-0.00229842	-0.00283224	-0.00356377	0.0142451	0.0145003	0.0148501	0.0489828	0.0500042	0.051404
92	0.0166552	0.0166552	0.0168572	0.018292	0.018292	0.0183098	0.00069884	0.00069884	0.00074737	7.783e-05	7.783e-05	5.005e-05	0.00045017	0.00038749	0.0003016	-0.00056742	-0.00052966	-0.00047791	-0.00344037	-0.0032204	-0.00291895
93	0.0160017	0.0160017	0.0159805	-0.062319	-0.062319	-0.062967	0.0237725	0.0237725	0.0241545	0.00668939	0.00668939	0.00674633	-0.00107407	-0.0012959	-0.00159989	0.00493578	0.00498411	0.00505033	0.0169895	0.0172708	0.0176562
94	-0.0258667	-0.0258667	-0.025815	-0.0275109	-0.0275109	-0.0275972	0.00041674	0.00041674	0.0005142	-0.00013123	-0.00013123	-0.0001522	-0.00150872	-0.00162929	-0.00179451	0.00097276	0.00104605	0.00114647	0.000794	0.00112974	0.00158984
95	0.0205322	0.0205322	0.020429	0.0204243	0.0204243	0.0206426	0.00041468	0.00041468	0.00022087	0.00021188	0.00021188	0.0002387	0.00110036	0.00116029	0.00124243	-0.00126876	-0.00132844	-0.00141021	-0.00256683	-0.00276784	-0.0030433
96	0.0858561	0.0858561	0.0869822	-0.0240412	-0.0240412	-0.0254311	0.0289726	0.0289726	0.0299973	0.00777479	0.00777479	0.00808805	-0.00025403	-0.00080823	-0.00156768	0.0054972	0.00579944	0.00621362	0.0129701	0.0143547	0.0162523
97	-0.0324403	-0.0324403	-0.032563	-0.0370947	-0.0370947	-0.037137	0.00060488	0.00060488	0.00056111	0.00018954	0.00018954	0.00019574	-0.00145237	-0.00152741	-0.00163024	0.00092071	0.00096004	0.00101395	0.00163798	0.00176686	0.00194348
98	0.00155544	0.00155544	0.00150545	-0.00970361	-0.00970361	-0.00954574	0.00418015	0.00418015	0.00399992	0.0010989	0.0010989	0.00106051	-0.00045603	-0.00049759	-0.00055455	0.00112703	0.00112155	0.00111404	0.00347826	0.00351421	0.00356347
99	0.00420772	0.00420772	0.00398927	-0.00968451	-0.00968451	-0.00964039	0.005806	0.005806	0.00570999	0.00169958	0.00169958	0.00166359	-7.014e-05	-0.00012351	-0.00019665	0.00044106	0.00044072	0.00044026	0.00149994	0.00154013	0.00159521
100	-0.0324684	-0.0324684	-0.0326334	-0.0378088	-0.0378088	-0.0379351	0.0010711	0.0010711	0.00103445	0.00027753	0.00027753	0.00035543	-0.00150809	-0.00156569	-0.00164463	0.00096196	0.00100193	0.0010567	0.00203905	0.00210686	0.0021998
101	0.130027	0.130027	0.131359	-0.0472956	-0.0472956	-0.0488994	0.0333679	0.0333679	0.0344861	0.011367	0.011367	0.0117204	0.00300886	0.00248667	0.00177109	0.00575556	0.00593682	0.00618521	0.016898	0.0180073	0.0195275
102	-0.0255503	-0.0255503	-0.0255644	-0.03298	-0.03298	-0.0331533	0.00284862	0.00284862	0.00298186	0.0006515	0.0006515	0.0006097	-0.00126209	-0.00136954	-0.00151679	0.00115868	0.00122331	0.00131188	0.00204078	0.00231859	0.00269929
103	0.09955	0.09955	0.100982	-0.0200668	-0.0200668	-0.0218733	0.0344695	0.0344695	0.0359169	0.0103909	0.0103909	0.0107229	0.0013542	0.00099731	0.00050824	0.00351142	0.00365731	0.00385722	0.0127191	0.0136007	0.0148087
104	0.0183423	0.0183423	0.0182645	0.0191444	0.0191444	0.0193202	-0.00031469	-0.00031469	-0.00043409	-6.25e-05	-6.25e-05	-2.197e-05	0.00089506	0.00095959	0.00104802	-0.00125538	-0.00130407	-0.00137079	-0.00293687	-0.00313209	-0.00339962
105	0.126775	0.126775	0.128027	-0.0427047	-0.0427047	-0.0443784	0.0312604	0.0312604	0.0324457	0.0112121	0.0112121	0.0115638	0.00289888	0.00232837	0.00154656	0.00555444	0.00574057	0.00599564	0.015273	0.0164243	0.018002
106	-0.024257	-0.024257	-0.0242336	-0.0251071	-0.0251071	-0.025189	0.0003427	0.0003427	0.00042271	-0.00015757	-0.00015757	-0.00023868	-0.00135969	-0.00146843	-0.00161743	0.00076575	0.0008292	0.00091617	0.00023141	0.00055065	0.00098812
107	0.107506	0.107506	0.108403	0.0427789	0.0427789	0.0420985	0.019785	0.019785	0.0204639	0.00497637	0.00497637	0.00515837	0.00379362	0.00358766	0.00330542	-0.00132316	-0.00122857	-0.00109893	-0.00486471	-0.00422888	-0.00335756
108	-0.0205829	-0.0205829	-0.0205263	-0.0343439	-0.0343439	-0.0342347	0.00494888	0.00494888	0.00482243	0.00111857	0.00111857	0.00110386	-0.00173612	-0.00197737	-0.00230796	0.0020282	0.00215226	0.00232226	0.00211907	0.00271315	0.00352726
109	0.0279346	0.0279346	0.0279982	0.0252616	0.0252616	0.0253259	0.00209072	0.00209072	0.00217454	0.00048618	0.00048618	0.00043764	0.00155872	0.00166393	0.0018081	-0.00147733	-0.00154829	-0.00164553	-0.00201847	-0.00228903	-0.0026598
110	0.0982451	0.0982451	0.099903	-0.0193429	-0.0193429	-0.0209148	0.034517	0.034517	0.0357693	0.00874077	0.00874077	0.00898387	4.5e-05	-0.00067162	-0.00165365	0.00417944	0.00456225	0.00508685	0.00494286	0.00698607	0.00978603
111	-0.00195963	-0.00195963	-0.00182447	0.00124226	0.00124226	0.00125328	-0.00046773	-0.00046773	-0.00049565	-0.00028009	-0.00028009	-0.00023609	-9.614e-05	-0.00012158	-0.00015644	-0.00048538	-0.00046083	-0.00042719	-0.00250356	-0.00241029	-0.00228246
112	-0.00607018	-0.00607018	-0.00596324	-0.0139598	-0.0139598	-0.0138082	0.00353168	0.00353168	0.003458	0.00089641	0.00089641	0.00083575	-0.00090348	-0.00112673	-0.00143265	0.00096324	0.00107882	0.00123721	-0.00126179	-0.00065644	0.00017311
113	0.0105051	0.0105051	0.010733	0.0111978	0.0111978	0.0113081	0.00084049	0.00084049	0.00090507	8.789e-05	8.789e-05	2.095e-05	0.00036076	0.00025452	0.00010892	-0.00029847	-0.00023924	-0.00015808	-0.00333032	-0.00300726	-0.00256456
114	0.16558	0.16558	0.166155	-0.0984124	-0.0984124	-0.0992299	0.0489073	0.0489073	0.0490818	0.0152817	0.0152817	0.0154173	0.00265721	0.00201703	0.00113974	0.0101608	0.0105139	0.0109978	0.0326203	0.0340786	0.036077
115	0.0168287	0.0168287	0.0168824	0.0170981	0.0170981	0.0170816	1.2e-07	1.2e-07	4.236e-05	-4.392e-05	-4.392e-05	-1.64e-05	0.00070598	0.00071314	0.00072294	-0.00103775	-0.00103202	-0.00102416	-0.00282982	-0.0028642	-0.00291132
116	0.103522	0.103522	0.104771	-0.0142775	-0.0142775	-0.0154877	0.0344297	0.0344297	0.0355175	0.0092108	0.0092108	0.00947119	0.00095713	0.00041419	-0.00032984	0.00376523	0.00403658	0.00440844	0.00887704	0.0103511	0.0123711
117	0.0143062	0.0143062	0.0143978	0.015904	0.015904	0.0158001	-0.0002529	-0.0002529	-4.836e-05	-0.0002415	-0.0002415	-0.0002834	0.00059782	0.00059912	0.00060089	-0.00089293	-0.00088894	-0.00088347	-0.00237375	-0.00232805	-0.00226541
118	0.0704344	0.0704344	0.0714289	-0.111517	-0.111517	-0.113117	0.0352516	0.0352516	0.0362271	0.0120831	0.0120831	0.0123745	-5.225e-05	-0.00063771	-0.00144001	0.00763151	0.0078434	0.00813377	0.0211318	0.0222581	0.0238014
119	0.0419316	0.0419316	0.0421098	0.0430955	0.0430955	0.0432642	0.00148849	0.00148849	0.00156396	0.00016364	0.00016364	5.096e-05	0.00211821	0.00219329	0.00229618	-0.00209235	-0.00214044	-0.00220633	-0.00486502	-0.00497663	-0.00512957
120	0.0900598	0.0900598	0.0922162	-0.0504656	-0.0504656	-0.0522988	0.0390347	0.0390347	0.0405025	0.0109392	0.0109392	0.0112716	-0.00039515	-0.00097112	-0.00176041	0.00563091	0.00597013	0.00643498	0.0159336	0.0174779	0.0195942
121	0.0127714	0.0127714	0.0130277	0.0121104	0.0121104	0.0122701	0.00134746	0.00134746	0.00135081	5.692e-05	5.692e-05	3.301e-05	0.00042029	0.00035059	0.00025507	-0.00045574	-0.00040793	-0.00034243	-0.00274464	-0.00248818	-0.00213673
122	0.0129518	0.0129518	0.0129604	0.0145691	0.0145691	0.0145736	-0.0005584	-0.0005584	-0.00052437	-0.00010848	-0.00010848	-5.963e-05	0.00043419	0.00037886	0.00030305	-0.00083138	-0.00080866	-0.00077751	-0.00361615	-0.00347421	-0.00327969
123	0.0605534	0.0605534	0.0608146	-0.00018158	-0.00018158	-0.00081591	0.0180821	0.0180821	0.0185447	0.00488937	0.00488937	0.00506681	0.00247678	0.00243798	0.00238481	2.505e-05	2.467e-05	2.415e-05	0.00468044	0.00467638	0.00467082
124	0.0249323	0.0249323	0.0250204	0.0141932	0.0141932	0.01432	0.00403402	0.00403402	0.00409363	0.00123305	0.00123305	0.00115167	0.00092321	0.00092008	0.00091578	-0.00056934	-0.00058919	-0.0006164	-0.00084041	-0.0008319	-0.00082025
125	0.0833862	0.0833862	0.0835644	0.0440972	0.0440972	0.0436172	0.0115804	0.0115804	0.0120365	0.00328409	0.00328409	0.00338878	0.00402501	0.0039007	0.00373035	-0.00185512	-0.00183269	-0.00180195	-0.00531133	-0.0050135	-0.00460536
126	-0.032539	-0.032539	-0.032927	-0.050851	-0.050851	-0.0511194	0.00601095	0.00601095	0.00596658	0.0016003	0.0016003	0.00160664	-0.00215262	-0.00228214	-0.00245964	0.00289338	0.00294372	0.0030127	0.00803108	0.00822089	0.00848101
127	-0.0264429	-0.0264429	-0.0264329	-0.0282306	-0.0282306	-0.0283853	0.00039681	0.00039681	0.00049978	-0.00020162	-0.00020162	-0.00023714	-0.0015029	-0.00160383	-0.00174214	0.00084204	0.00091094	0.00100536	0.00058091	0.0008556	0.00123202
128	-0.01838	-0.01838	-0.0188596	-0.0779521	-0.0779521	-0.0784678	0.0162705	0.0162705	0.0164245	0.00476087	0.00476087	0.00475912	-0.00304225	-0.00340119	-0.00389307	0.00654481	0.00665799	0.00681309	0.0176361	0.0182334	0.019052
129	0.0352447	0.0352447	0.0355821	0.0479333	0.0479333	0.0481173	-0.00276608	-0.00276608	-0.00269401	-0.00064329	-0.00064329	-0.00072114	0.00233197	0.00247753	0.002677	-0.00314069	-0.00322566	-0.0033421	-0.00784934	-0.00813155	-0.00851827
130	0.00705527	0.00705527	0.00726997	-0.121413	-0.121413	-0.121938	0.0254972	0.0254972	0.0257716	0.00796243	0.00796243	0.00811822	-0.00094379	-0.00156083	-0.00240641	0.00862622	0.00885242	0.00916239	0.0215909	0.0227771	0.0244026
131	0.0959339	0.0959339	0.0963935	0.0285233	0.0285233	0.0276784	0.0200403	0.0200403	0.0207973	0.00579879	0.00579879	0.00598904	0.00299938	0.00280185	0.00253116	0.00054886	0.00063087	0.00074324	0.00303857	0.00346975	0.00406062
132	-0.0366262	-0.0366262	-0.0366186	-0.0422105	-0.0422105	-0.0422561	0.00127624	0.00127624	0.0011718	0.00047409	0.00047409	0.00052012	-0.00215675	-0.00226774	-0.00241983	0.00187572	0.0019355	0.00201741	0.00362612	0.00382381	0.00409472
133	0.0644192	0.0644192	0.0650796	-0.00380998	-0.00380998	-0.00418541	0.0194897	0.0194897	0.0200186	0.00520446	0.00520446	0.005294	0.00266223	0.00265818	0.00265263	9.811e-05	7.537e-05	4.42e-05	0.00559085	0.00554321	0.00547794
134	0.029609	0.029609	0.0296975	0.0300418	0.0300418	0.0301812	0.00071788	0.00071788	0.00074706	0.00031482	0.00031482	0.00023014	0.00146524	0.00153585	0.00163262	-0.00124605	-0.00130362	-0.00138251	-0.00221804	-0.00239381	-0.00263468
135	0.0376996	0.0376996	0.0377268	0.0339604	0.0339604	0.0340352	0.0023954	0.0023954	0.00238071	0.00054496	0.00054496	0.00057227	0.00183608	0.00195731	0.00212343	-0.00137195	-0.00145296	-0.00156397	-0.00116392	-0.00149473	-0.00194806
136	0.00945378	0.00945378	0.00964185	0.010413	0.010413	0.0104953	-7.431e-05	-7.431e-05	-0.00011883	-0.00022536	-0.00022536	-0.00014095	0.0002226	0.00024019	0.00026429	-0.00053189	-0.00054161	-0.00055493	-0.00138233	-0.00143462	-0.00150628
137	0.038695	0.038695	0.0387993	0.0433515	0.0433515	0.0435191	0.00059344	0.00059344	0.00054598	-7.602e-05	-7.602e-05	-0.00010801	0.00212881	0.00220272	0.00230401	-0.00253003	-0.0025758	-0.00263853	-0.00660864	-0.00674864	-0.00694049
138	0.01526	0.01526	0.0153448	0.0214481	0.0214481	0.0215419	-0.00120414	-0.00120414	-0.00113368	-0.00018817	-0.00018817	-0.00025866	0.00099176	0.00104094	0.00110834	-0.00159119	-0.00162961	-0.00168227	-0.0043388	-0.00440477	-0.00449519
139	0.00314178	0.00314178	0.00325971	-0.0589003	-0.0589003	-0.0595219	0.0170288	0.0170288	0.0173308	0.00480387	0.00480387	0.00493247	-0.00129756	-0.00162154	-0.00206551	0.00406124	0.00420363	0.00439877	0.00990592	0.0106144	0.0115854
140	0.0878403	0.0878403	0.0879595	0.0434204	0.0434204	0.0428771	0.0128733	0.0128733	0.0133979	0.00375348	0.00375348	0.00372844	0.00382612	0.00368678	0.00349582	-0.00135876	-0.00134425	-0.00132438	-0.00339681	-0.00306219	-0.00260364
141	-0.0274947	-0.0274947	-0.0266541	-0.282768	-0.282768	-0.283289	0.0590203	0.0590203	0.0592004	0.0161322	0.0161322	0.0162601	-0.00545417	-0.00611844	-0.00702874	0.0182052	0.0185135	0.018936	0.0573139	0.058539	0.0602178
142	0.033837	0.033837	0.0339802	0.0477898	0.0477898	0.0478683	-0.00318536	-0.00318536	-0.00319452	-0.00073249	-0.00073249	-0.00067074	0.00244404	0.00257173	0.00274672	-0.00339107	-0.00345539	-0.00354353	-0.00865501	-0.00892202	-0.00928791
143	0.0185913	0.0185913	0.0187225	0.0196008	0.0196008	0.0196212	0.00122126	0.00122126	0.00127028	-3.089e-05	-3.089e-05	-2.225e-05	0.00047211	0.00034969	0.00018192	-0.00052416	-0.00045335	-0.0003563	-0.00419123	-0.00382009	-0.00331148
144	0.0116906	0.0116906	0.0118238	-0.0454652	-0.0454652	-0.0458692	0.0147276	0.0147276	0.0150447	0.00403849	0.00403849	0.00416644	-0.00077728	-0.0010521	-0.00142871	0.00382057	0.00393141	0.00408329	0.0101984	0.0107596	0.0115288
145	-0.0163854	-0.0163854	-0.0162286	-0.029209	-0.029209	-0.0290077	0.00349613	0.00349613	0.00345056	0.0008674	0.0008674	0.00083475	-0.00171834	-0.00188926	-0.00212349	0.00253699	0.0026168	0.00272617	0.00495373	0.00535918	0.00591481
146	0.09263	0.09263	0.0943666	-0.0426136	-0.0426136	-0.0445259	0.0391872	0.0391872	0.0404735	0.0108642	0.0108642	0.0111745	-0.00051524	-0.0012844	-0.00233843	0.00593357	0.00632836	0.00686937	0.0117718	0.0137326	0.0164197
147	-0.029276	-0.029276	-0.0283676	-0.22371	-0.22371	-0.224948	0.0488391	0.0488391	0.0495859	0.0136998	0.0136998	0.0139112	-0.00362968	-0.00414575	-0.00485296	0.0140718	0.0142894	0.0145876	0.0468506	0.0476958	0.048854
148	0.0393625	0.0393625	0.0395155	0.0423359	0.0423359	0.0425152	0.00095549	0.00095549	0.00093456	0.00018726	0.00018726	0.00011968	0.00196712	0.00205185	0.00216798	-0.0020205	-0.00207798	-0.00215675	-0.0049003	-0.00504493	-0.00524312
149	-0.0175726	-0.0175726	-0.0174815	-0.0338285	-0.0338285	-0.0336266	0.00518617	0.00518617	0.00502728	0.00127234	0.00127234	0.00129312	-0.00159948	-0.00169489	-0.00182563	0.00250236	0.00252994	0.00256774	0.00683796	0.00697577	0.00716462
150	0.0176744	0.0176744	0.0177246	0.0180775	0.0180775	0.0180378	7.816e-05	7.816e-05	0.00015272	8.71e-06	8.71e-06	-6.17e-06	0.00080522	0.00081119	0.00081936	-0.00102449	-0.00103261	-0.00104375	-0.0028687	-0.0028541	-0.00283409
151	0.123116	0.123116	0.124261	-0.0950142	-0.0950142	-0.0965529	0.0414677	0.0414677	0.0424037	0.0135233	0.0135233	0.0138717	0.00188092	0.00133645	0.00059033	0.00889489	0.00914978	0.00949908	0.0288266	0.0300155	0.0316448
152	0.0879765	0.0879765	0.0894448	-0.0276175	-0.0276175	-0.0292048	0.0334163	0.0334163	0.0345233	0.0102848	0.0102848	0.0106716	0.00106198	0.00078717	0.00041057	0.00342503	0.00351695	0.00364292	0.0136289	0.0141853	0.0149476
153	0.00773534	0.00773534	0.00811156	0.00742324	0.00742324	0.0075136	0.00087214	0.00087214	0.00098314	0.00016527	0.00016527	9.89e-05	0.00020587	0.00014406	5.936e-05	-0.0001831	-0.0001438	-8.995e-05	-0.00215193	-0.00190261	-0.00156094
154	0.100368	0.100368	0.102211	-0.0210764	-0.0210764	-0.0231841	0.0341654	0.0341654	0.0358519	0.00901241	0.00901241	0.00943491	0.00075053	0.00024874	-0.0004389	0.00381714	0.0041103	0.00451203	0.00936256	0.0108607	0.0129137
155	0.00448021	0.00448021	0.0044033	-0.00456913	-0.00456913	-0.00454255	0.00366879	0.00366879	0.00356674	0.00067187	0.00067187	0.0006797	-0.00083387	-0.00102311	-0.00128243	0.00149034	0.00157889	0.00170024	0.00121087	0.00164386	0.00223721
156	0.11565	0.11565	0.11699	-0.0625113	-0.0625113	-0.0636265	0.03363	0.03363	0.0344883	0.0114851	0.0114851	0.0116895	0.00295143	0.00251845	0.00192511	0.00496621	0.00507706	0.00522895	0.0161785	0.0169113	0.0179155
157	-0.0164283	-0.0164283	-0.016434	-0.0211223	-0.0211223	-0.0210879	0.00168661	0.00168661	0.00167385	0.00011993	0.00011993	3.168e-05	-0.0010269	-0.001093	-0.00118358	0.00073772	0.00077063	0.00081571	0.00139881	0.0015537	0.00176595
158	0.044128	0.044128	0.0442627	0.0387797	0.0387797	0.0391083	0.00333469	0.00333469	0.00316846	0.00098512	0.00098512	0.00094834	0.00153763	0.00149598	0.0014389	-0.00116064	-0.00116383	-0.00116821	-0.00421111	-0.00408187	-0.00390477
159	0.147052	0.147052	0.147336	-0.216794	-0.216794	-0.217076	0.0872149	0.0872149	0.087005	0.0227771	0.0227771	0.0228982	-0.00128014	-0.00170815	-0.00229469	0.0200801	0.0204058	0.0208521	0.0771426	0.0780725	0.0793467
160	-0.0130629	-0.0130629	-0.0131298	-0.0293263	-0.0293263	-0.0293485	0.00557693	0.00557693	0.0055127	0.00187585	0.00187585	0.00190864	-0.00055576	-0.00050067	-0.00042517	0.00062189	0.00058316	0.00053009	0.00398771	0.0036973	0.00329933
161	0.0850125	0.0850125	0.0856383	0.0180451	0.0180451	0.0174676	0.0198124	0.0198124	0.0203656	0.0056119	0.0056119	0.00572383	0.00270437	0.00249463	0.0022072	0.00091304	0.00094877	0.00099773	0.00364717	0.0040962	0.00471154
162	0.115213	0.115213	0.116616	-0.0167954	-0.0167954	-0.0186949	0.0387334	0.0387334	0.0400898	0.0115415	0.0115415	0.0119965	0.00117015	0.00071177	8.361e-05	0.0040795	0.00427412	0.00454082	0.013388	0.0144288	0.0158551
163	0.0357503	0.0357503	0.0360151	0.0491966	0.0491966	0.0492499	-0.00290092	-0.00290092	-0.00277121	-0.00074104	-0.00074104	-0.00066775	0.00234532	0.00247967	0.00266377	-0.00326145	-0.00332727	-0.00341748	-0.00830106	-0.00857101	-0.00894094
164	0.00928102	0.00928102	0.00929243	-0.0541299	-0.0541299	-0.0544322	0.0172201	0.0172201	0.0174465	0.00480897	0.00480897	0.00484306	-0.00145573	-0.00174962	-0.00215235	0.00518957	0.00527587	0.00539414	0.0146278	0.0151296	0.0158173
165	0.0233734	0.0233734	0.0233787	0.0250106	0.0250106	0.0252107	0.00120768	0.00120768	0.00109092	0.00026236	0.00026236	0.00022947	0.00145381	0.00154283	0.00166481	-0.00169113	-0.0017501	-0.0018309	-0.00375947	-0.0039819	-0.00428671
166	0.00792362	0.00792362	0.00778135	-0.0387854	-0.0387854	-0.03931	0.0124292	0.0124292	0.0127665	0.00358139	0.00358139	0.00363262	-0.00015181	-0.0004498	-0.00085815	0.00265138	0.00276123	0.00291177	0.00559962	0.00619525	0.00701149
167	0.111483	0.111483	0.113015	-0.0705925	-0.0705925	-0.0717726	0.0324185	0.0324185	0.0333892	0.0112866	0.0112866	0.0115737	0.0024611	0.00191709	0.00117158	0.00555747	0.00573343	0.00597456	0.015432	0.0164903	0.0179406
168	0.0074398	0.0074398	0.00757185	0.0140165	0.0140165	0.0137651	-0.00110215	-0.00110215	-0.00087634	-0.0001376	-0.0001376	-0.0001896	0.00085755	0.00088295	0.00091777	-0.00149098	-0.00148118	-0.00146774	-0.00464598	-0.00466421	-0.00468919
169	0.0734549	0.0734549	0.074414	-0.00419977	-0.00419977	-0.00513987	0.0224149	0.0224149	0.0232281	0.00600187	0.00600187	0.00624826	0.00203478	0.00173675	0.00132833	0.0010519	0.0012085	0.0014231	0.00261504	0.00346078	0.00461976
170	0.0336454	0.0336454	0.0337857	0.0406992	0.0406992	0.0407968	-0.00108657	-0.00108657	-0.00097882	-0.00028249	-0.00028249	-0.00031703	0.00187494	0.00193415	0.00201529	-0.00218343	-0.00223036	-0.00229469	-0.00609579	-0.00619045	-0.00632016
171	0.0192321	0.0192321	0.0199367	-0.0668838	-0.0668838	-0.0680199	0.0237592	0.0237592	0.0245717	0.00638421	0.00638421	0.00653695	-0.00104158	-0.00147972	-0.00208015	0.00484542	0.00506098	0.00535638	0.0115631	0.012627	0.0140851
172	0.0981092	0.0981092	0.0986362	0.0440875	0.0440875	0.0435427	0.0145335	0.0145335	0.0151485	0.00401033	0.00401033	0.00423224	0.00357632	0.00342167	0.00320974	-0.00066478	-0.00060351	-0.00051955	-0.00146696	-0.00107225	-0.00053135
173	-0.00138261	-0.00138261	-0.00143181	-0.0108388	-0.0108388	-0.0107681	0.00394653	0.00394653	0.00381481	0.0005162	0.0005162	0.00055777	-0.00103054	-0.00122632	-0.0014946	0.00164068	0.0017293	0.00185074	0.0016866	0.00215233	0.00279056
174	0.0182625	0.0182625	0.0180706	-0.097249	-0.097249	-0.09797	0.0232685	0.0232685	0.0236428	0.0075111	0.0075111	0.00763908	-0.00029512	-0.00085313	-0.00161782	0.00741546	0.00764856	0.007968	0.0186579	0.0197621	0.0212753
175	0.023069	0.023069	0.0230821	-0.0600186	-0.0600186	-0.0612096	0.0233632	0.0233632	0.0240454	0.00663544	0.00663544	0.00680277	-0.00110841	-0.00159463	-0.00226092	0.00502586	0.00524879	0.0055543	0.0121352	0.0132463	0.0147688
176	0.188864	0.188864	0.190144	-0.0119647	-0.0119647	-0.0135066	0.0400797	0.0400797	0.0410901	0.0132459	0.0132459	0.0135168	0.0044238	0.00398437	0.00338217	0.00576457	0.00590992	0.0061091	0.0207416	0.0216585	0.022915
177	-0.023635	-0.023635	-0.023658	-0.0332657	-0.0332657	-0.0333414	0.00252219	0.00252219	0.00255377	0.00070323	0.00070323	0.00065158	-0.00154906	-0.0016366	-0.00175656	0.0019549	0.00199891	0.00205923	0.00494063	0.00507707	0.00526405
178	0.115379	0.115379	0.11653	-0.12342	-0.12342	-0.124354	0.0445891	0.0445891	0.044972	0.0138796	0.0138796	0.0141044	0.00176375	0.00126805	0.00058877	0.00889345	0.00912948	0.00945293	0.0293752	0.0303822	0.0317621
179	0.0304602	0.0304602	0.0304027	-0.0232547	-0.0232547	-0.0237952	0.0159584	0.0159584	0.0162556	0.00460532	0.00460532	0.00466734	-0.0003123	-0.00055291	-0.00088264	0.00329464	0.00336638	0.00346469	0.00940582	0.00979838	0.0103363
180	0.0489129	0.0489129	0.0491024	-0.030548	-0.030548	-0.0312158	0.0242961	0.0242961	0.0245468	0.0065438	0.0065438	0.00666062	0.00065792	0.00046308	0.00019608	0.00290983	0.00297862	0.00307289	0.0110378	0.0113618	0.0118057
181	0.0391033	0.0391033	0.0392992	0.0436186	0.0436186	0.0438158	0.00038509	0.00038509	0.00043323	8.205e-05	8.205e-05	2.221e-05	0.00228083	0.00237221	0.00249744	-0.00251224	-0.00257008	-0.00264933	-0.00600482	-0.00616729	-0.00638994
182	0.109798	0.109798	0.111995	-0.0174009	-0.0174009	-0.0190953	0.0364026	0.0364026	0.03758	0.0093564	0.0093564	0.00983018	0.00015013	-0.00063382	-0.00170811	0.00478953	0.00518838	0.00573496	0.0060152	0.00814391	0.011061
183	0.0622368	0.0622368	0.0632089	-0.117422	-0.117422	-0.119489	0.0359849	0.0359849	0.0372726	0.0119352	0.0119352	0.012331	-0.00037286	-0.00104775	-0.0019726	0.00853548	0.00883574	0.0092472	0.0234672	0.024976	0.0270435
184	0.0467812	0.0467812	0.0478985	-0.0753062	-0.0753062	-0.0769762	0.0341601	0.0341601	0.0353688	0.00955116	0.00955116	0.00991012	-0.00130203	-0.00197779	-0.00290383	0.00585484	0.00619315	0.00665676	0.0131224	0.0148442	0.0172036
185	0.0215637	0.0215637	0.0217016	-0.0560092	-0.0560092	-0.0566154	0.0229006	0.0229006	0.0233441	0.00675925	0.00675925	0.00684685	-0.00085552	-0.00098366	-0.00115927	0.00421604	0.00420338	0.00418603	0.0166764	0.0167244	0.0167901
186	0.0795037	0.0795037	0.079736	0.0360253	0.0360253	0.0356508	0.0118385	0.0118385	0.012303	0.00331998	0.00331998	0.00341034	0.00384003	0.00370406	0.00351774	-0.0012207	-0.00118665	-0.00113999	-0.0030393	-0.00268326	-0.00219534
187	0.179257	0.179257	0.180547	-0.0191256	-0.0191256	-0.0206221	0.0384682	0.0384682	0.0394847	0.012766	0.012766	0.0130798	0.0041712	0.00384089	0.00338824	0.00523553	0.00529284	0.00537137	0.0216875	0.0222358	0.0229872
188	0.0802609	0.0802609	0.0810805	-0.0229648	-0.0229648	-0.0242148	0.0294552	0.0294552	0.0303305	0.00773888	0.00773888	0.00794964	0.00044203	-0.00010178	-0.00084699	0.00481938	0.00506868	0.0054103	0.0114745	0.0127928	0.0145994
189	0.239198	0.239198	0.239993	-0.161646	-0.161646	-0.16287	0.0945984	0.0945984	0.0950063	0.0273053	0.0273053	0.0276272	0.00025376	-5.212e-05	-0.0004713	0.0167301	0.0169715	0.0173024	0.0719894	0.0726707	0.0736044
190	0.0134936	0.0134936	0.014522	-0.207448	-0.207448	-0.20831	0.0542076	0.0542076	0.0547603	0.0149473	0.0149473	0.0152329	-0.00141191	-0.00162259	-0.0019113	0.0142191	0.0143385	0.0145022	0.0538246	0.0540457	0.0543487

## Sheet: RPA+MBPT3 tetramers
#	Label	EtotDFT[CBS]	EtotDFT[X+1]	EtotDFT[X]	EtotHF[CBS]	EtotHF[X+1]	EtotHF[X]	Ec1RDMLinear[CBS]	Ec1RDMLinear[X+1]	Ec1RDMLinear[X]	Ec1RDMQuadratic[CBS]	Ec1RDMQuadratic[X+1]	Ec1RDMQuadratic[X]	EcSOSEX[CBS]	EcSOSEX[X+1]	EcSOSEX[X]	Ec2g[CBS]	Ec2g[X+1]	Ec2g[X]	EcRPA[CBS]	EcRPA[X+1]	EcRPA[X]
1	0001_3H2O_CH4	-0.00916207	-0.00916207	-0.00916644	0.0235064	0.0235064	0.0237283	-0.0105997	-0.0105997	-0.0109023	-0.00272107	-0.00272107	-0.00264833	-0.00070422	-0.00063353	-0.00053666	0.00103318	0.00100674	0.0009705	0.00035896	0.00023402	6.28e-05
2	0002_3H2O_CH4	-0.0134903	-0.0134903	-0.0139052	0.0520484	0.0520484	0.0525499	-0.0176566	-0.0176566	-0.0180106	-0.00473562	-0.00473562	-0.00484376	0.00046884	0.00087106	0.00142225	-0.0019644	-0.00214585	-0.00239451	-0.00438955	-0.00528617	-0.00651489
3	0003_3H2O_CH4	-0.0398441	-0.0398441	-0.0405159	0.0218121	0.0218121	0.0225816	-0.0152646	-0.0152646	-0.0157735	-0.00406653	-0.00406653	-0.00432265	-0.00079122	-0.00043442	5.452e-05	-0.00053924	-0.00070914	-0.00094197	0.00084476	-1.455e-05	-0.00119211
4	0004_3H2O_CH4	-0.0217149	-0.0217149	-0.0216086	0.00774592	0.00774592	0.00791074	-0.00983441	-0.00983441	-0.00992523	-0.00264657	-0.00264657	-0.00269186	-0.00035354	-0.00010965	0.00022455	-0.0003076	-0.00040691	-0.00054299	0.00062786	8.86e-05	-0.00065038
5	0005_3H2O_CH4	-0.053039	-0.053039	-0.0538195	0.0484508	0.0484508	0.0491516	-0.027408	-0.027408	-0.0279475	-0.00759037	-0.00759037	-0.00772272	0.00016296	0.00059748	0.00119294	-0.00264922	-0.00285177	-0.00312934	-0.00741306	-0.00839053	-0.00973002
6	0006_3H2O_CH4	-0.00138268	-0.00138268	-0.00136581	0.00176548	0.00176548	0.00174854	-0.00138969	-0.00138969	-0.00142372	-0.00020139	-0.00020139	-0.00021108	-3.809e-05	3.84e-06	6.131e-05	0.00024783	0.00023621	0.00022029	0.00073876	0.00062846	0.00047731
7	0007_3H2O_CH4	-0.00170547	-0.00170547	-0.00157364	0.0244603	0.0244603	0.0246986	-0.00818429	-0.00818429	-0.00837649	-0.00202423	-0.00202423	-0.00204686	7.084e-05	0.00026589	0.00053318	-0.00053604	-0.00063941	-0.00078105	-0.00095696	-0.00132306	-0.00182474
8	0008_3H2O_CH4	-0.00945195	-0.00945195	-0.00943657	-0.0104493	-0.0104493	-0.0103022	0.00034516	0.00034516	0.00020201	6.036e-05	6.036e-05	7.109e-05	-0.00032021	-0.00031803	-0.00031503	0.0006675	0.00065233	0.00063154	0.00171983	0.00168878	0.00164623
9	0009_3H2O_CH4	-0.00035552	-0.00035552	-0.0002817	0.0082024	0.0082024	0.0078464	-0.00371755	-0.00371755	-0.0034142	-0.00133134	-0.00133134	-0.0013188	3.59e-05	9.639e-05	0.00017928	-0.00023371	-0.00021759	-0.00019551	-0.00033709	-0.0004469	-0.00059737
10	0010_3H2O_CH4	0.0084718	0.0084718	0.00846006	0.004384	0.004384	0.0044027	0.00102889	0.00102889	0.00096264	0.00029036	0.00029036	0.00037534	-5.642e-05	-1.331e-05	4.576e-05	0.00032028	0.00030571	0.00028573	0.0016929	0.00155066	0.00135574
11	0011_3H2O_CH4	0.00143859	0.00143859	0.0014835	0.00779596	0.00779596	0.00792548	-0.00208422	-0.00208422	-0.00216145	-0.00078932	-0.00078932	-0.00068474	0.0002985	0.00032012	0.00034974	-0.00053651	-0.0005538	-0.0005775	-0.00169277	-0.00170086	-0.00171195
12	0012_3H2O_CH4	-0.00700421	-0.00700421	-0.00703519	-0.00660061	-0.00660061	-0.00653102	-0.00012697	-0.00012697	-0.00019737	-8.091e-05	-8.091e-05	-6.859e-05	-0.00015351	-0.00014687	-0.00013778	0.00019784	0.0001907	0.00018092	0.00045536	0.00042472	0.00038272
13	0013_3H2O_CH4	0.00423697	0.00423697	0.00424467	-0.00315103	-0.00315103	-0.00318759	0.00232371	0.00232371	0.00234116	0.00053263	0.00053263	0.00050006	-6.546e-05	-2.597e-05	2.815e-05	0.00029817	0.00028372	0.00026393	0.00214698	0.00202553	0.0018591
14	0014_3H2O_CH4	-0.00971319	-0.00971319	-0.00973277	-0.00743786	-0.00743786	-0.00745824	-0.00040858	-0.00040858	-0.00040261	-0.00015765	-0.00015765	-0.00023043	-0.00010996	-9.591e-05	-7.665e-05	8.076e-05	7.919e-05	7.703e-05	0.00017892	0.00013033	6.375e-05
15	0015_3H2O_CH4	0.00890444	0.00890444	0.00892794	0.00706536	0.00706536	0.00708013	0.00041352	0.00041352	0.00044448	4.614e-05	4.614e-05	3.549e-05	0.00022355	0.0002389	0.00025993	-5.888e-05	-7.168e-05	-8.922e-05	8.317e-05	6.741e-05	4.581e-05
16	0016_3H2O_CH4	-0.00017973	-0.00017973	-0.00011402	-0.00361568	-0.00361568	-0.00363535	0.00128596	0.00128596	0.00117956	8.364e-05	8.364e-05	0.00017568	-0.00025299	-0.00023486	-0.00021001	0.00039121	0.00039739	0.00040585	0.00167242	0.00158112	0.00145599
17	0017_3H2O_CH4	-0.00935147	-0.00935147	-0.00939155	-0.00769944	-0.00769944	-0.00775077	-0.00052353	-0.00052353	-0.00043815	-0.00033837	-0.00033837	-0.00032832	-0.00013888	-0.00013002	-0.00011789	3.737e-05	4.072e-05	4.532e-05	6.687e-05	5.425e-05	3.695e-05
18	0018_3H2O_CH4	-0.00972134	-0.00972134	-0.00970554	-0.00706559	-0.00706559	-0.00704858	-0.00063196	-0.00063196	-0.00070243	-0.00051879	-0.00051879	-0.00035185	-0.00021185	-0.00017806	-0.00013175	2.689e-05	2.19e-05	1.506e-05	5.766e-05	-4.486e-05	-0.00018534
19	0019_3H2O_CH4	-0.0272672	-0.0272672	-0.0276732	0.0296561	0.0296561	0.0300759	-0.0147103	-0.0147103	-0.015062	-0.00433109	-0.00433109	-0.00442481	-0.00012816	0.0002931	0.00087038	-0.00126236	-0.00144846	-0.00170349	-0.00119173	-0.00216017	-0.00348729
20	0020_3H2O_CH4	-0.0045924	-0.0045924	-0.00465184	0.0130288	0.0130288	0.013186	-0.00554699	-0.00554699	-0.00573993	-0.00147559	-0.00147559	-0.00130283	-0.00032658	-0.00020614	-4.108e-05	-2.697e-05	-7.342e-05	-0.00013706	0.00018669	-8.027e-05	-0.0004461
21	0021_3H2O_CH4	-0.0237409	-0.0237409	-0.0242388	0.0391234	0.0391234	0.039525	-0.016643	-0.016643	-0.0168998	-0.00491951	-0.00491951	-0.00487609	-0.00062571	-0.00028557	0.00018054	-0.00055462	-0.00066695	-0.0008209	-0.00013529	-0.00086452	-0.00186384
22	0022_3H2O_CH4	-0.00620914	-0.00620914	-0.00614741	-0.00404517	-0.00404517	-0.00407463	-0.00126694	-0.00126694	-0.00117607	-6.716e-05	-6.716e-05	-0.00017623	7.677e-05	8.911e-05	0.00010601	0.00028532	0.00026905	0.00024677	0.0010769	0.00107979	0.00108376
23	0023_3H2O_CH4	-0.0438345	-0.0438345	-0.0442208	0.0416102	0.0416102	0.0422112	-0.0244638	-0.0244638	-0.0249302	-0.00709507	-0.00709507	-0.00716587	8.386e-05	0.00041091	0.00085908	-0.00256192	-0.002701	-0.00289159	-0.00789962	-0.00861596	-0.00959761
24	0024_3H2O_CH4	0.00103627	0.00103627	0.00111915	-0.00955947	-0.00955947	-0.00968133	0.00291121	0.00291121	0.00294574	0.00089601	0.00089601	0.001004	-0.00026228	-0.00025621	-0.0002479	0.00078953	0.00079167	0.0007946	0.00333026	0.00328211	0.00321613
25	0025_3H2O_CH4	-0.0127992	-0.0127992	-0.0128803	0.0123772	0.0123772	0.012588	-0.00707632	-0.00707632	-0.00728088	-0.0018885	-0.0018885	-0.00190793	-3.021e-05	4.418e-05	0.00014612	-0.00065205	-0.00069483	-0.00075345	-0.0027696	-0.00288052	-0.00303253
26	0026_3H2O_CH4	-0.0100289	-0.0100289	-0.0100659	-0.00896923	-0.00896923	-0.00872162	-0.000202	-0.000202	-0.00050575	-0.00021855	-0.00021855	-0.0001022	-0.00019855	-0.00017096	-0.00013316	0.00013385	0.0001128	8.394e-05	0.0006581	0.00054152	0.00038175
27	0027_3H2O_CH4	-0.00525845	-0.00525845	-0.00530318	-0.00027838	-0.00027838	-0.00031653	-0.00187587	-0.00187587	-0.00183154	-0.00089744	-0.00089744	-0.00098415	-0.00032185	-0.0002871	-0.00023949	0.00018971	0.00018041	0.00016766	0.00077877	0.00072664	0.00065522
28	0028_3H2O_CH4	-0.00792755	-0.00792755	-0.00795054	-0.0101673	-0.0101673	-0.010154	0.00094816	0.00094816	0.0009443	9.986e-05	9.986e-05	0.00013868	-0.00017579	-0.00018073	-0.00018749	0.00026774	0.00027423	0.00028311	0.00122511	0.00120298	0.00117266
29	0029_3H2O_CH4	0.00784236	0.00784236	0.00780427	0.0162529	0.0162529	0.0161092	-0.00296977	-0.00296977	-0.00283682	-0.00087089	-0.00087089	-0.00091095	0.00038984	0.00041873	0.00045831	-0.00073326	-0.00072085	-0.00070385	-0.0026049	-0.0026559	-0.00272578
30	0030_3H2O_CH4	0.00864324	0.00864324	0.00862294	0.00116731	0.00116731	0.00116895	0.0024061	0.0024061	0.00236596	0.00059872	0.00059872	0.00057307	-8.485e-05	-4.245e-05	1.567e-05	0.00039805	0.00038456	0.00036607	0.00215215	0.00201301	0.00182234
31	0031_3H2O_CH4	-0.0015922	-0.0015922	-0.00164708	0.00404701	0.00404701	0.00405786	-0.00168305	-0.00168305	-0.00167535	-0.00050954	-0.00050954	-0.00064525	8.452e-05	6.704e-05	4.31e-05	-0.00018752	-0.0001786	-0.00016638	-0.00134082	-0.00127713	-0.00118985
32	0032_3H2O_CH4	-0.00599701	-0.00599701	-0.00599877	-0.0048776	-0.0048776	-0.00460584	-1.024e-05	-1.024e-05	-0.00021879	-0.00037178	-0.00037178	-0.00040848	9.676e-05	0.00011076	0.00012995	-0.00022906	-0.00026243	-0.00030816	-0.00056057	-0.00057169	-0.00058693
33	0033_3H2O_CH4	0.0114847	0.0114847	0.0114701	0.00633059	0.00633059	0.00624824	0.00170124	0.00170124	0.00176706	0.00045785	0.00045785	0.000524	4.822e-05	5.358e-05	6.091e-05	0.00031112	0.00031697	0.00032498	0.00134251	0.00131909	0.001287
34	0034_3H2O_CH4	0.00469806	0.00469806	0.00472636	0.00786372	0.00786372	0.00786924	-0.00091928	-0.00091928	-0.00097029	-0.00042573	-0.00042573	-0.00038256	0.00023182	0.00026808	0.00031777	-0.00041357	-0.00041659	-0.00042072	-0.00122179	-0.00131151	-0.00143447
35	0035_3H2O_CH4	0.00447145	0.00447145	0.00449681	0.00577929	0.00577929	0.00568519	-0.0006382	-0.0006382	-0.00054298	-0.00019742	-0.00019742	-0.00016678	0.00010802	8.32e-05	4.918e-05	5.6e-07	2.674e-05	6.263e-05	-0.00048417	-0.00040251	-0.0002906
36	0036_3H2O_CH4	0.0045937	0.0045937	0.00461082	0.0130635	0.0130635	0.0132118	-0.00311757	-0.00311757	-0.00316634	-0.00119249	-0.00119249	-0.00116821	0.00048399	0.00054454	0.00062752	-0.00082439	-0.00086817	-0.00092818	-0.00216722	-0.00225921	-0.00238528
37	0037_3H2O_CH4	-0.00974002	-0.00974002	-0.00976395	0.00372686	0.00372686	0.00331463	-0.00553486	-0.00553486	-0.00508229	-0.00201746	-0.00201746	-0.00200583	-0.00010998	-2.802e-05	8.429e-05	-0.00046355	-0.00045773	-0.00044975	-0.0010542	-0.00117374	-0.00133755
38	0038_3H2O_CH4	-0.00744317	-0.00744317	-0.00749421	0.0489542	0.0489542	0.0491048	-0.0184377	-0.0184377	-0.0185236	-0.00490206	-0.00490206	-0.00494631	0.00040851	0.0006643	0.00101482	-0.00167662	-0.00177605	-0.0019123	-0.00607625	-0.00655836	-0.00721904
39	0039_3H2O_CH4	-0.0152881	-0.0152881	-0.0152523	0.043063	0.043063	0.0431831	-0.0195754	-0.0195754	-0.0196656	-0.00523388	-0.00523388	-0.00530783	0.00051219	0.00085783	0.00133149	-0.0016415	-0.00177731	-0.00196342	-0.00438576	-0.00513202	-0.00615468
40	0040_3H2O_CH4	-0.0482133	-0.0482133	-0.0490262	0.0277839	0.0277839	0.0284827	-0.0178996	-0.0178996	-0.0182255	-0.00586773	-0.00586773	-0.00610156	5.828e-05	0.00045579	0.00100053	-0.00183677	-0.00201128	-0.00225044	-0.00332623	-0.00417968	-0.00534922
41	0041_3H2O_CH4	-0.0199594	-0.0199594	-0.0201924	0.0360495	0.0360495	0.0363321	-0.0177897	-0.0177897	-0.0180169	-0.00485254	-0.00485254	-0.00491957	-0.00050788	-0.0003355	-9.927e-05	0.00030963	0.0002444	0.00015502	-0.00153834	-0.00186053	-0.00230205
42	0042_3H2O_CH4	-0.0121737	-0.0121737	-0.0121748	-0.00454088	-0.00454088	-0.00435881	-0.00258248	-0.00258248	-0.00272339	-0.00091588	-0.00091588	-0.0009504	-1.356e-05	-4.356e-05	-8.467e-05	-0.00021305	-0.00021213	-0.00021087	-0.00169518	-0.0015793	-0.0014205
43	0043_3H2O_CH4	-0.0018836	-0.0018836	-0.00185718	-0.00115064	-0.00115064	-0.00101477	-0.0001076	-0.0001076	-0.00028003	-0.00034524	-0.00034524	-0.00029562	-8.341e-05	-5.574e-05	-1.783e-05	4.7e-05	3.008e-05	6.89e-06	0.00036841	0.00028555	0.000172
44	0044_3H2O_CH4	-0.0117596	-0.0117596	-0.0118442	-0.00539596	-0.00539596	-0.00546267	-0.00201275	-0.00201275	-0.00197226	-0.00061532	-0.00061532	-0.00060358	-3.06e-06	-7.19e-06	-1.286e-05	-0.00028827	-0.00027449	-0.00025561	-0.0013483	-0.00132334	-0.00128912
45	0045_3H2O_CH4	0.0087237	0.0087237	0.00870605	0.00786539	0.00786539	0.00793703	-0.00019037	-0.00019037	-0.00026873	-7.06e-05	-7.06e-05	-3.756e-05	4.359e-05	4.569e-05	4.858e-05	0.0002581	0.00025047	0.00024002	0.00049356	0.00048462	0.00047237
46	0046_3H2O_CH4	-0.0155368	-0.0155368	-0.0154962	-0.0201661	-0.0201661	-0.0200065	0.00106246	0.00106246	0.0008094	0.00020534	0.00020534	0.00026238	-0.00051822	-0.0004638	-0.00038923	0.00059492	0.00056509	0.00052422	0.00286587	0.00267478	0.00241292
47	0047_3H2O_CH4	-0.00273352	-0.00273352	-0.00264907	0.00247832	0.00247832	0.00248873	-0.00267057	-0.00267057	-0.00280897	-0.00061817	-0.00061817	-0.00057983	0.00011189	0.00018999	0.00029701	0.00016299	0.00012015	6.144e-05	0.00092541	0.00072939	0.00046078
48	0048_3H2O_CH4	-0.00355563	-0.00355563	-0.00359573	-0.00173949	-0.00173949	-0.00180518	-0.00063411	-0.00063411	-0.00059387	-0.00038272	-0.00038272	-0.00037518	9.562e-05	0.00013331	0.00018496	-0.00028305	-0.00028733	-0.00029321	-0.00047316	-0.00057596	-0.00071684
49	0049_3H2O_CH4	0.00194244	0.00194244	0.0019428	-0.0039548	-0.0039548	-0.00386487	0.00174918	0.00174918	0.00165667	0.00053878	0.00053878	0.00062478	-0.00010038	-4.954e-05	2.013e-05	0.00033824	0.00030715	0.00026455	0.0021891	0.00203731	0.0018293
50	0050_3H2O_CH4	-0.00805016	-0.00805016	-0.00812231	-0.00838294	-0.00838294	-0.00823521	0.00012706	0.00012706	1.248e-05	8.581e-05	8.581e-05	8.415e-05	-0.00025326	-0.00028695	-0.00033311	0.00049609	0.00049743	0.00049927	0.00080525	0.00089249	0.00101205
51	0051_3H2O_CH4	-0.00566013	-0.00566013	-0.00571495	-0.00514991	-0.00514991	-0.00499987	5.4e-06	5.4e-06	-5.407e-05	-1.38e-06	-1.38e-06	-9.414e-05	-0.00014282	-0.00014782	-0.00015467	0.00028953	0.0002712	0.00024607	0.00043702	0.00048302	0.00054606
52	0052_3H2O_CH4	-0.0232449	-0.0232449	-0.0229829	0.0162405	0.0162405	0.0162865	-0.0130476	-0.0130476	-0.0131387	-0.00363682	-0.00363682	-0.00365118	-0.00037049	-0.00011687	0.00023068	-0.00061933	-0.00070726	-0.00082776	-0.00134959	-0.00190271	-0.00266068
53	0053_3H2O_CH4	-0.0132835	-0.0132835	-0.0131456	0.00651655	0.00651655	0.00625423	-0.00686983	-0.00686983	-0.00666165	-0.00167249	-0.00167249	-0.00165398	-6.165e-05	0.00011463	0.0003562	-0.00028993	-0.00034754	-0.00042649	0.00059215	0.00025212	-0.00021386
54	0054_3H2O_CH4	-0.00371546	-0.00371546	-0.0038328	0.00164455	0.00164455	0.00164016	-0.00188645	-0.00188645	-0.00193137	-0.00059421	-0.00059421	-0.00057803	-6.67e-06	1.693e-05	4.927e-05	-0.00011054	-0.00010785	-0.00010417	-0.00035057	-0.00043239	-0.00054451
55	0055_3H2O_CH4	-0.00042764	-0.00042764	-0.00049084	0.00062824	0.00062824	0.00070989	-0.00045906	-0.00045906	-0.00048968	-9.52e-05	-9.52e-05	-0.00015211	3.281e-05	4.252e-05	5.584e-05	2.728e-05	1.147e-05	-1.021e-05	1.324e-05	1.105e-05	8.06e-06
56	0056_3H2O_CH4	-0.00123461	-0.00123461	-0.00122522	-0.00024028	-0.00024028	-0.00023559	-0.00028626	-0.00028626	-0.00034836	-0.00022643	-0.00022643	-8.387e-05	-1.636e-05	3.49e-06	3.07e-05	-3.34e-05	-3.337e-05	-3.333e-05	4.88e-05	-2.984e-05	-0.0001376
57	0057_3H2O_CH4	-0.0106078	-0.0106078	-0.0105251	-0.0007791	-0.0007791	-0.00079419	-0.00330202	-0.00330202	-0.00329973	-0.00146802	-0.00146802	-0.0014049	-0.00018155	-0.00013607	-7.376e-05	-0.00022626	-0.00023957	-0.00025782	-0.00050634	-0.00059222	-0.0007099
58	0058_3H2O_CH4	-0.00262946	-0.00262946	-0.00269082	0.00021018	0.00021018	0.00023617	-0.00149204	-0.00149204	-0.00147876	-0.00040588	-0.00040588	-0.00037626	-1.23e-06	2.039e-05	5.001e-05	-1.358e-05	-2.979e-05	-5.201e-05	-0.00010625	-0.00013909	-0.00018408
59	0059_3H2O_CH4	-0.00280903	-0.00280903	-0.0028297	-5.223e-05	-5.223e-05	-1.618e-05	-0.00108259	-0.00108259	-0.00118184	-0.0003076	-0.0003076	-0.00017801	-8.342e-05	-6.25e-05	-3.383e-05	8.95e-06	8.69e-06	8.35e-06	8.12e-05	-4.91e-06	-0.00012292
60	0060_3H2O_CH4	-0.00050047	-0.00050047	-0.00048944	0.00150646	0.00150646	0.00148687	-0.00078564	-0.00078564	-0.00073579	-0.00014921	-0.00014921	-0.00022447	4.657e-05	5.272e-05	6.116e-05	-0.00011808	-0.00011694	-0.00011539	-0.00047816	-0.0004698	-0.00045834
61	0061_3H2O_CH4	0.00210392	0.00210392	0.00212834	0.00268464	0.00268464	0.00243135	-0.00048439	-0.00048439	-0.0002784	-9.528e-05	-9.528e-05	1.064e-05	6.558e-05	7.4e-05	8.554e-05	-9.829e-05	-7.576e-05	-4.49e-05	-0.00020181	-0.00024106	-0.00029486
62	0062_3H2O_CH4	1.661e-05	1.661e-05	1.427e-05	9.617e-05	9.617e-05	0.00022273	2.211e-05	2.211e-05	-0.00016953	-9.115e-05	-9.115e-05	-5.024e-05	-2.634e-05	-9.34e-06	1.395e-05	5e-05	3.959e-05	2.534e-05	0.00024657	0.00017228	7.046e-05
63	0063_3H2O_CH4	-0.00224295	-0.00224295	-0.00222725	-0.00184945	-0.00184945	-0.00176607	-9.754e-05	-9.754e-05	-0.00021677	-0.00013417	-0.00013417	-4.487e-05	-6.413e-05	-6.477e-05	-6.564e-05	6.69e-05	6.12e-05	5.339e-05	3.871e-05	3.173e-05	2.216e-05
64	0064_3H2O_CH4	0.00205117	0.00205117	0.00207696	0.00200096	0.00200096	0.00198616	-6.428e-05	-6.428e-05	-8.381e-05	-7.961e-05	-7.961e-05	-7.574e-05	6.435e-05	7.445e-05	8.828e-05	-9.65e-06	-9.86e-06	-1.014e-05	6.335e-05	2.571e-05	-2.587e-05
65	0065_3H2O_CH4	0.00069666	0.00069666	0.00069842	0.00132248	0.00132248	0.00130397	-0.0002594	-0.0002594	-0.00015607	-4.39e-05	-4.39e-05	-0.00014659	7.946e-05	7.464e-05	6.805e-05	-7.722e-05	-7.565e-05	-7.349e-05	-0.00036705	-0.00031558	-0.00024505
66	0066_3H2O_CH4	0.00082152	0.00082152	0.00082903	0.00089554	0.00089554	0.00095779	-3.11e-06	-3.11e-06	9.56e-06	-8.007e-05	-8.007e-05	-0.00014295	4.033e-05	4.033e-05	4.034e-05	2.297e-05	1.427e-05	2.36e-06	-3.913e-05	-4.38e-06	4.325e-05
67	0067_3H2O_CH4	-0.00375011	-0.00375011	-0.00384803	0.00128169	0.00128169	0.00134205	-0.0018957	-0.0018957	-0.00198647	-0.00071546	-0.00071546	-0.00066081	2.641e-05	9.238e-05	0.00018279	-0.00011604	-0.00013908	-0.00017066	0.00010158	-8.086e-05	-0.00033087
68	0068_3H2O_CH4	-0.0166556	-0.0166556	-0.0169504	0.0131585	0.0131585	0.0132742	-0.0108389	-0.0108389	-0.0109277	-0.00308473	-0.00308473	-0.0030794	0.00019216	0.00040419	0.00069476	-0.00098434	-0.00106685	-0.00117991	-0.00209712	-0.00254344	-0.00315506
69	0069_3H2O_CH4	0.00039542	0.00039542	0.00037622	0.0025514	0.0025514	0.00266996	-0.00089961	-0.00089961	-0.0009934	-0.00033881	-0.00033881	-0.00021877	8.86e-06	2.93e-05	5.729e-05	1.226e-05	-1.51e-06	-2.036e-05	-0.00010363	-0.00015241	-0.00021926
70	0070_3H2O_CH4	-0.00535349	-0.00535349	-0.00540825	-0.00125582	-0.00125582	-0.00146383	-0.00149572	-0.00149572	-0.00137561	-0.00043184	-0.00043184	-0.00031777	-9.542e-05	-6.773e-05	-2.978e-05	-9.779e-05	-8.129e-05	-5.869e-05	-4.23e-05	-0.00013969	-0.00027315
71	0071_3H2O_CH4	0.00228177	0.00228177	0.00219609	0.00744883	0.00744883	0.00772184	-0.0023665	-0.0023665	-0.002546	-0.00077491	-0.00077491	-0.00094185	0.00021667	0.00027182	0.00034739	-0.00018866	-0.00023254	-0.00029268	-0.0005569	-0.00066824	-0.00082083
72	0072_3H2O_CH4	-0.012439	-0.012439	-0.0123541	0.00421251	0.00421251	0.00413439	-0.00647493	-0.00647493	-0.00644912	-0.00230167	-0.00230167	-0.00210756	2.177e-05	8.749e-05	0.00017756	-0.00062271	-0.00063007	-0.00064017	-0.00195371	-0.00208104	-0.00225552
73	0073_3H2O_CH4	0.00105406	0.00105406	0.00105642	0.00263355	0.00263355	0.00256262	-0.000881	-0.000881	-0.00071759	-6.915e-05	-6.915e-05	-6.081e-05	0.00010648	9.831e-05	8.711e-05	-0.00010302	-9.928e-05	-9.416e-05	-0.00052685	-0.0004678	-0.00038687
74	0074_3H2O_CH4	-0.00530324	-0.00530324	-0.00540632	-0.00104545	-0.00104545	-0.00096763	-0.00157812	-0.00157812	-0.00167291	-0.00032447	-0.00032447	-0.00036315	-3.71e-05	-3.095e-05	-2.251e-05	-7.462e-05	-7.593e-05	-7.773e-05	-0.00035752	-0.00037548	-0.00040009
75	0075_3H2O_CH4	0.00147072	0.00147072	0.00148768	0.00285992	0.00285992	0.00286436	-0.0006219	-0.0006219	-0.00063177	-0.0002591	-0.0002591	-0.00018416	6.655e-05	7.042e-05	7.573e-05	-8.742e-05	-8.741e-05	-8.74e-05	-0.00044388	-0.00045419	-0.00046831
76	0076_3H2O_CH4	-0.00265499	-0.00265499	-0.00266295	-0.00096111	-0.00096111	-0.00095599	-0.00060495	-0.00060495	-0.00060314	-0.00015443	-0.00015443	-0.00022501	-3.41e-05	-2.906e-05	-2.215e-05	-2.679e-05	-2.8e-05	-2.965e-05	-0.00014138	-0.00014373	-0.00014695
77	0077_3H2O_CH4	-0.0006057	-0.0006057	-0.00058652	0.00246463	0.00246463	0.00259862	-0.00117027	-0.00117027	-0.00126409	-0.00039452	-0.00039452	-0.00039829	5.045e-05	5.93e-05	7.142e-05	-3.682e-05	-5.144e-05	-7.147e-05	-0.0004153	-0.00042534	-0.00043909
78	0078_3H2O_CH4	0.00096738	0.00096738	0.00097411	0.00116842	0.00116842	0.00119247	-0.00011519	-0.00011519	-0.00020142	-0.00019859	-0.00019859	-0.00023313	9.8e-07	2.45e-06	4.46e-06	2.966e-05	3.28e-05	3.71e-05	-6.68e-06	-3.225e-05	-6.729e-05
79	0079_3H2O_CH4	-0.00179516	-0.00179516	-0.00181313	-0.00021737	-0.00021737	-0.0001179	-0.0005737	-0.0005737	-0.000645	-0.0001279	-0.0001279	-0.0001725	-1.751e-05	-1.505e-05	-1.168e-05	-3.702e-05	-4.575e-05	-5.772e-05	-0.00031093	-0.00030618	-0.00029966
80	0080_3H2O_CH4	-0.0009778	-0.0009778	-0.00098271	3.058e-05	3.058e-05	5.405e-05	-0.00038953	-0.00038953	-0.00051897	-3.544e-05	-3.544e-05	-6.961e-05	1.92e-05	6.4e-06	-1.115e-05	-2.116e-05	-1.007e-05	5.13e-06	-0.00017666	-0.0001856	-0.00019786
81	0081_3H2O_CH4	-0.00296007	-0.00296007	-0.00292978	-0.00133623	-0.00133623	-0.00117698	-0.00070041	-0.00070041	-0.00080902	-0.00036923	-0.00036923	-0.00023593	-6.135e-05	-3.014e-05	1.261e-05	6.789e-05	4.397e-05	1.12e-05	0.00020042	0.00015387	9.009e-05
82	0082_3H2O_CH4	-0.00508742	-0.00508742	-0.00481921	0.033185	0.033185	0.0332947	-0.0119455	-0.0119455	-0.0120775	-0.00315588	-0.00315588	-0.00312155	0.00010317	0.00031567	0.00060688	-0.00087318	-0.00096078	-0.00108082	-0.00284711	-0.00324686	-0.00379465
83	0083_3H2O_CH4	-0.00298569	-0.00298569	-0.0030269	0.00011809	0.00011809	0.00015401	-0.00122972	-0.00122972	-0.00124656	-0.00043497	-0.00043497	-0.00047398	-1.978e-05	1.523e-05	6.321e-05	-6.685e-05	-7.95e-05	-9.685e-05	-9.186e-05	-0.00017431	-0.00028729
84	0084_3H2O_CH4	-0.00254446	-0.00254446	-0.00258201	0.0013748	0.0013748	0.00130042	-0.00207892	-0.00207892	-0.00214361	-0.00063888	-0.00063888	-0.00064847	-9.5e-07	6.126e-05	0.00014652	-0.00011898	-0.00012562	-0.00013473	0.00012718	-7.473e-05	-0.00035142
85	0085_3H2O_CH4	0.0003631	0.0003631	0.00036837	-0.00023291	-0.00023291	-0.00036376	0.0001546	0.0001546	0.00041754	7.508e-05	7.508e-05	-8.511e-05	1.817e-05	1.201e-05	3.58e-06	6.364e-05	6.844e-05	7.501e-05	0.00016146	0.00024112	0.00035027
86	0086_3H2O_CH4	0.00257669	0.00257669	0.00269154	-0.00442465	-0.00442465	-0.0046847	0.0014996	0.0014996	0.00160794	0.00070816	0.00070816	0.00072309	-0.00012373	-0.00010582	-8.127e-05	0.00049842	0.00049991	0.00050196	0.00224266	0.00218207	0.00209905
87	0087_3H2O_CH4	-0.00077395	-0.00077395	-0.00078527	-0.00051469	-0.00051469	-0.00042922	4.101e-05	4.101e-05	-0.00011192	-0.000158	-0.000158	-5.849e-05	-4.484e-05	-1.893e-05	1.658e-05	3.898e-05	3e-05	1.768e-05	0.00027913	0.00017902	4.182e-05
88	0088_3H2O_CH4	-0.00108847	-0.00108847	-0.00113964	0.00020929	0.00020929	8.432e-05	-0.00036149	-0.00036149	-0.00037258	-0.00023825	-0.00023825	-0.00018468	-2.138e-05	1.72e-05	7.006e-05	1.126e-05	1.366e-05	1.695e-05	0.00061753	0.00046738	0.00026162
89	0089_3H2O_CH4	-0.00360308	-0.00360308	-0.00364842	-0.00012858	-0.00012858	0.00017916	-0.00120879	-0.00120879	-0.00159896	-0.00042871	-0.00042871	-0.00040277	-5.471e-05	-5.37e-06	6.225e-05	-7.713e-05	-0.00010623	-0.00014611	-0.00015374	-0.00032101	-0.00055023
90	0090_3H2O_CH4	0.00092498	0.00092498	0.00092619	0.00093647	0.00093647	0.00079548	4.375e-05	4.375e-05	9.132e-05	-0.0001157	-0.0001157	-5.492e-05	1.044e-05	3.031e-05	5.753e-05	-2.746e-05	-1.547e-05	9.6e-07	0.00022427	0.00013072	2.52e-06
91	0091_3H2O_CH4	-0.00159906	-0.00159906	-0.00159738	0.00072495	0.00072495	0.00078566	-0.00067227	-0.00067227	-0.00074347	-0.00039569	-0.00039569	-0.00035734	-3.945e-05	1.59e-06	5.782e-05	4.406e-05	2.792e-05	5.79e-06	0.00026643	0.00016566	2.758e-05
92	0092_3H2O_CH4	-0.00053996	-0.00053996	-0.00055488	0.00030256	0.00030256	0.00029912	-0.00037955	-0.00037955	-0.00035843	-0.00012588	-0.00012588	-0.00017477	6.436e-05	5.442e-05	4.079e-05	-4.71e-05	-4.153e-05	-3.389e-05	-0.00023443	-0.00020489	-0.00016441
93	0093_3H2O_CH4	-0.00133417	-0.00133417	-0.00134492	-0.00037302	-0.00037302	-0.00031687	-0.0002616	-0.0002616	-0.00033287	-0.00031223	-0.00031223	-0.00022013	-5.217e-05	-3.193e-05	-4.2e-06	1.365e-05	6.75e-06	-2.72e-06	6.966e-05	9.23e-06	-7.359e-05
94	0094_3H2O_CH4	0.00093471	0.00093471	0.00094426	-8.25e-06	-8.25e-06	2.486e-05	0.00010504	0.00010504	2.464e-05	-0.00010046	-0.00010046	8.5e-06	-3.314e-05	2.001e-05	9.283e-05	0.00011292	8.578e-05	4.858e-05	0.00086157	0.00072068	0.00052761
95	0095_3H2O_CH4	-0.0113251	-0.0113251	-0.0113493	0.0288136	0.0288136	0.0288604	-0.0127547	-0.0127547	-0.0128716	-0.00344539	-0.00344539	-0.00330332	7.373e-05	0.0002449	0.00047947	-0.00111886	-0.00116742	-0.00123396	-0.00406345	-0.00442736	-0.00492603
96	0096_3H2O_CH4	-0.00076068	-0.00076068	-0.00075838	-0.00058857	-0.00058857	-0.00063155	-0.00015471	-0.00015471	-6.023e-05	-3.442e-05	-3.442e-05	-9.146e-05	4.403e-05	3.429e-05	2.095e-05	8.29e-06	1.198e-05	1.705e-05	-3.532e-05	1.174e-05	7.621e-05
97	0097_3H2O_CH4	-0.00165431	-0.00165431	-0.00174525	0.00244296	0.00244296	0.00242112	-0.00204732	-0.00204732	-0.00204146	-0.00073894	-0.00073894	-0.00083109	7.074e-05	0.00011667	0.0001796	-0.00010657	-0.00011811	-0.00013392	-4.138e-05	-0.00017619	-0.00036092
98	0098_3H2O_CH4	0.00011453	0.00011453	0.00010148	-0.00019826	-0.00019826	-4.659e-05	0.00013345	0.00013345	-9.88e-06	-3.917e-05	-3.917e-05	-5.401e-05	1.843e-05	3.084e-05	4.784e-05	4.629e-05	3.104e-05	1.014e-05	0.00016776	0.00013447	8.885e-05
99	0099_3H2O_CH4	-0.00455742	-0.00455742	-0.00451715	-0.00596413	-0.00596413	-0.00621617	7.376e-05	7.376e-05	0.00015138	0.00015587	0.00015587	0.00019069	-0.00023382	-0.00018761	-0.0001243	0.00028139	0.00028361	0.00028666	0.00149371	0.00132378	0.00109091
100	0100_3H2O_CH4	0.00190673	0.00190673	0.00190148	0.00141246	0.00141246	0.00144916	0.00013032	0.00013032	3.946e-05	-8.389e-05	-8.389e-05	-5.566e-05	5.769e-05	7.524e-05	9.93e-05	2.425e-05	1.4e-05	-6e-08	0.00026873	0.00019971	0.00010512
101	0101_3H2O_CH4	-0.00423414	-0.00423414	-0.00444017	0.00725176	0.00725176	0.00729721	-0.00445366	-0.00445366	-0.00442145	-0.00122897	-0.00122897	-0.00127659	0.00015757	0.00020098	0.00026048	-0.00045097	-0.00046581	-0.00048616	-0.00171917	-0.00178895	-0.00188458
102	0102_3H2O_CH4	0.00084861	0.00084861	0.0008493	0.00031219	0.00031219	0.0004271	0.00032967	0.00032967	6.649e-05	-0.00032543	-0.00032543	4.315e-05	7.71e-06	3.579e-05	7.428e-05	3.358e-05	2.178e-05	5.62e-06	0.00037078	0.00023225	4.242e-05
103	0103_3H2O_CH4	0.0007236	0.0007236	0.00071526	-0.0003893	-0.0003893	-0.00043811	0.00052872	0.00052872	0.00052469	-4.073e-05	-4.073e-05	0.00018937	-3.979e-05	-3.055e-05	-1.788e-05	0.00010879	0.00011446	0.00012225	0.00050938	0.000465	0.00040419
104	0104_3H2O_CH4	0.00074374	0.00074374	0.00074901	0.00181211	0.00181211	0.0018319	-0.00042819	-0.00042819	-0.00042033	-0.00014008	-0.00014008	-9.745e-05	6.061e-05	5.647e-05	5.08e-05	-2.756e-05	-3.237e-05	-3.894e-05	-0.00030666	-0.00027259	-0.00022589
105	0105_3H2O_CH4	9.966e-05	9.966e-05	0.0001044	0.00068784	0.00068784	0.00060187	-0.00023255	-0.00023255	-0.0002193	-0.00025424	-0.00025424	-2.876e-05	-2.684e-05	-2.12e-05	-1.347e-05	1.375e-05	2.843e-05	4.855e-05	7.922e-05	3.959e-05	-1.472e-05
106	0106_3H2O_CH4	-0.00944457	-0.00944457	-0.00956031	0.00492447	0.00492447	0.00495217	-0.00453702	-0.00453702	-0.00464361	-0.00133653	-0.00133653	-0.00119353	-0.00020653	-9.883e-05	4.875e-05	-0.00026703	-0.00029874	-0.00034221	-0.00018661	-0.00045431	-0.00082116
107	0107_3H2O_CH4	-0.00268498	-0.00268498	-0.00270787	0.00068097	0.00068097	0.00067919	-0.00138055	-0.00138055	-0.00127501	-0.00024958	-0.00024958	-0.00041196	3.247e-05	2.889e-05	2.397e-05	-0.00011392	-0.00011519	-0.00011692	-0.00061576	-0.00055452	-0.00047059
108	0108_3H2O_CH4	-0.00032271	-0.00032271	-0.00033712	0.00025004	0.00025004	-2.774e-05	-0.00026616	-0.00026616	-3.04e-05	-9.065e-05	-9.065e-05	1.504e-05	-1.223e-05	-2.72e-05	-4.772e-05	6.33e-06	4.073e-05	8.787e-05	4.209e-05	6.518e-05	9.683e-05
109	0109_3H2O_CH4	-0.00242827	-0.00242827	-0.00247921	0.00159738	0.00159738	0.00160948	-0.00167931	-0.00167931	-0.00162981	-0.00041242	-0.00041242	-0.00048057	2.575e-05	4.646e-05	7.485e-05	-0.00012754	-0.00013848	-0.00015347	-0.00054088	-0.00056321	-0.00059381
110	0110_3H2O_CH4	0.00129067	0.00129067	0.00128156	0.00031574	0.00031574	0.00054998	0.00054932	0.00054932	0.00023016	9.228e-05	9.228e-05	2.257e-05	1.529e-05	3.406e-05	5.979e-05	6.793e-05	4.589e-05	1.568e-05	0.00029115	0.00020818	9.448e-05
111	0111_3H2O_CH4	-0.00795412	-0.00795412	-0.00795982	0.00631343	0.00631343	0.00613632	-0.00458491	-0.00458491	-0.00441935	-0.0015261	-0.0015261	-0.00150324	0.00010799	9.646e-05	8.065e-05	-0.00054318	-0.00050221	-0.00044606	-0.00294538	-0.00288717	-0.00280739
112	0112_3H2O_CH4	-0.00336582	-0.00336582	-0.0034889	0.00363069	0.00363069	0.00354502	-0.00234454	-0.00234454	-0.00227515	-0.00072105	-0.00072105	-0.00072391	6.533e-05	9.672e-05	0.00013973	-0.00030578	-0.00030053	-0.00029333	-0.00075981	-0.00084316	-0.00095739
113	0113_3H2O_CH4	-0.0009392	-0.0009392	-0.0009668	3.359e-05	3.359e-05	9.378e-05	-0.00040137	-0.00040137	-0.00041472	-0.00012684	-0.00012684	-0.00019936	-7.27e-06	3.41e-06	1.805e-05	-1.267e-05	-2.262e-05	-3.626e-05	-0.00015112	-0.00015687	-0.00016475
114	0114_3H2O_CH4	0.00034635	0.00034635	0.00039382	0.00081301	0.00081301	0.00058409	-0.00044224	-0.00044224	-0.00026148	-0.00012476	-0.00012476	-4.164e-05	3.02e-05	2.446e-05	1.66e-05	3.6e-06	2.427e-05	5.261e-05	1.855e-05	2.781e-05	4.051e-05
115	0115_3H2O_CH4	-4.416e-05	-4.416e-05	-4.299e-05	0.00025461	0.00025461	0.00039336	-6.837e-05	-6.837e-05	-0.00013443	5.081e-05	5.081e-05	-0.00013022	4.728e-05	3.52e-05	1.864e-05	2.467e-05	1.257e-05	-4.01e-06	-0.00016293	-0.00010449	-2.441e-05
116	0116_3H2O_CH4	0.0004006	0.0004006	0.00039382	0.00033443	0.00033443	0.00023289	5.936e-05	5.936e-05	0.0001066	-5.07e-05	-5.07e-05	3.95e-06	1.051e-05	1.045e-05	1.037e-05	7.63e-06	2.21e-05	4.192e-05	0.00017949	0.00015307	0.00011687
117	0117_3H2O_CH4	-0.00020331	-0.00020331	-0.00022163	3.058e-05	3.058e-05	0.00010324	-7.241e-05	-7.241e-05	-0.00023257	-7.495e-05	-7.495e-05	-3.042e-05	-4.583e-05	-2.409e-05	5.7e-06	3.862e-05	3.098e-05	2.051e-05	0.00022313	0.00012791	-2.57e-06
118	0118_3H2O_CH4	-0.00242671	-0.00242671	-0.00242187	-0.00220896	-0.00220896	-0.00206822	-0.00013554	-0.00013554	-0.0003078	7.59e-06	7.59e-06	7.863e-05	-1.802e-05	-1.9e-05	-2.034e-05	6.223e-05	5.293e-05	4.018e-05	0.00016969	0.00015436	0.00013334
119	0119_3H2O_CH4	0.00051336	0.00051336	0.0005053	0.00058966	0.00058966	0.0005424	-7.85e-05	-7.85e-05	-0.00010879	-9.5e-06	-9.5e-06	7.877e-05	-3.41e-06	1.76e-06	8.84e-06	2.288e-05	2.978e-05	3.923e-05	0.00019113	0.00013891	6.737e-05
120	0120_3H2O_CH4	-0.00042929	-0.00042929	-0.00048266	0.00242535	0.00242535	0.00253196	-0.00117435	-0.00117435	-0.00118703	-0.00025377	-0.00025377	-0.00036768	6.762e-05	7.952e-05	9.584e-05	-0.0001003	-0.00011868	-0.00014387	-0.00049648	-0.00047971	-0.00045673
121	0121_3H2O_CH4	-0.00168213	-0.00168213	-0.00174409	0.00089385	0.00089385	0.00082105	-0.00097254	-0.00097254	-0.00085818	-0.0002675	-0.0002675	-0.00027584	3.75e-06	2.234e-05	4.782e-05	-7.331e-05	-7.478e-05	-7.68e-05	-5.599e-05	-8.481e-05	-0.00012432
122	0122_3H2O_CH4	0.00562178	0.00562178	0.00562937	0.0148601	0.0148601	0.0145744	-0.00419905	-0.00419905	-0.00407009	-0.00091928	-0.00091928	-0.00080997	0.00046716	0.00051934	0.00059085	-0.00052114	-0.00053718	-0.00055916	-0.00168612	-0.00183171	-0.00203122
123	0123_3H2O_CH4	-0.00050553	-0.00050553	-0.00052949	-0.0014494	-0.0014494	-0.00140826	0.00031481	0.00031481	0.00031633	0.00011601	0.00011601	8.524e-05	-1.099e-05	-2.737e-05	-4.982e-05	0.00011439	0.00011403	0.00011353	0.00027268	0.00032419	0.00039478
124	0124_3H2O_CH4	-0.00131507	-0.00131507	-0.00131324	-0.00161502	-0.00161502	-0.00162934	0.00020104	0.00020104	0.00020984	1.855e-05	1.855e-05	-3.734e-05	-1.568e-05	-7.88e-06	2.82e-06	2.805e-05	2.735e-05	2.638e-05	0.00024827	0.00022853	0.00020148
125	0125_3H2O_CH4	0.00085484	0.00085484	0.00086431	0.00227296	0.00227296	0.00244216	-0.00055375	-0.00055375	-0.00071955	-0.00032787	-0.00032787	-0.00017931	6.763e-05	7.479e-05	8.459e-05	-4.677e-05	-6.443e-05	-8.862e-05	-0.00031017	-0.00033102	-0.00035959
126	0126_3H2O_CH4	0.00040431	0.00040431	0.00038744	0.00112022	0.00112022	0.00113936	-0.0002461	-0.0002461	-0.0004166	-0.0001703	-0.0001703	-5.47e-06	-3.385e-05	1.22e-06	4.928e-05	-3.029e-05	-3.321e-05	-3.721e-05	0.00014686	-5.8e-07	-0.00020263
127	0127_3H2O_CH4	0.00296131	0.00296131	0.00294748	0.00298725	0.00298725	0.00301807	-0.00010906	-0.00010906	-7.473e-05	-0.00022059	-0.00022059	-0.00015592	0.00011673	0.00013171	0.00015224	-1.843e-05	-2.826e-05	-4.174e-05	4e-05	2.165e-05	-3.5e-06
128	0128_3H2O_CH4	-0.0162003	-0.0162003	-0.0162568	-0.0116405	-0.0116405	-0.0116623	-0.00195998	-0.00195998	-0.00203929	-0.00050394	-0.00050394	-0.00046342	-0.00023988	-0.00020911	-0.00016693	4.37e-06	-4.24e-06	-1.604e-05	0.00017197	8e-05	-4.605e-05
129	0129_3H2O_CH4	-0.00080765	-0.00080765	-0.00081203	-0.00015401	-0.00015401	-0.00018335	-0.00027837	-0.00027837	-0.00030761	-0.00011741	-0.00011741	-6.004e-05	-4.051e-05	-2.425e-05	-1.97e-06	-1.194e-05	-9.3e-06	-5.69e-06	7.405e-05	1.002e-05	-7.773e-05
130	0130_3H2O_CH4	-7.841e-05	-7.841e-05	-7.905e-05	0.00074979	0.00074979	0.00067512	-0.00027582	-0.00027582	-0.00022249	-0.00012406	-0.00012406	-9.583e-05	-1.567e-05	-1.88e-06	1.702e-05	-5.277e-05	-4.912e-05	-4.411e-05	-5.995e-05	-0.00010468	-0.00016598
131	0131_3H2O_CH4	-0.00038326	-0.00038326	-0.00038141	0.00031759	0.00031759	0.00023101	-0.00031733	-0.00031733	-0.00027302	-9.531e-05	-9.531e-05	-0.00012518	-1.097e-05	-9.16e-06	-6.69e-06	-1.798e-05	-7.04e-06	7.96e-06	-7.966e-05	-9.89e-05	-0.00012527
132	0132_3H2O_CH4	0.00883578	0.00883578	0.00882737	0.00209823	0.00209823	0.00205886	0.0023243	0.0023243	0.00227147	0.00061551	0.00061551	0.00066226	5.65e-05	8.023e-05	0.00011274	0.00030868	0.00030438	0.00029848	0.00191028	0.00180429	0.00165904
133	0133_3H2O_CH4	-0.00130152	-0.00130152	-0.00131439	0.00020346	0.00020346	0.00015274	-0.0005957	-0.0005957	-0.00062305	-0.00024784	-0.00024784	-0.00014086	-6.11e-05	-3.761e-05	-5.43e-06	-2.557e-05	-2.018e-05	-1.28e-05	7.51e-06	-8.27e-05	-0.00020633
134	0134_3H2O_CH4	-0.00023156	-0.00023156	-0.00023642	0.00040519	0.00040519	0.00049934	-0.00033937	-0.00033937	-0.00035309	-3.996e-05	-3.996e-05	-0.00010343	9.93e-06	1.102e-05	1.251e-05	-4.4e-06	-1.808e-05	-3.682e-05	-0.00021559	-0.00018202	-0.00013601
135	0135_3H2O_CH4	0.0005293	0.0005293	0.00053451	0.00148605	0.00148605	0.00138985	-0.00052313	-0.00052313	-0.00038765	-3.153e-05	-3.153e-05	-0.00014929	5.421e-05	4.186e-05	2.493e-05	-3.561e-05	-2.14e-05	-1.93e-06	-0.00027473	-0.00022214	-0.00015008
136	0136_3H2O_CH4	0.00066733	0.00066733	0.00066604	0.00103921	0.00103921	0.00100475	-0.00018698	-0.00018698	-0.00013885	1.4e-05	1.4e-05	-4.522e-05	4.018e-05	3.79e-05	3.478e-05	-2.433e-05	-2.269e-05	-2.045e-05	-0.00014326	-0.00012564	-0.00010149
137	0137_3H2O_CH4	0.00863369	0.00863369	0.00860827	0.00588251	0.00588251	0.0056972	0.00060095	0.00060095	0.00081289	0.00019633	0.00019633	0.00013975	2.826e-05	4.382e-05	6.514e-05	0.00019182	0.00020451	0.00022189	0.0010121	0.00099143	0.00096311
138	0138_3H2O_CH4	-0.00019842	-0.00019842	-0.00019635	0.00049377	0.00049377	0.00056735	-0.00019286	-0.00019286	-0.00026621	-8.922e-05	-8.922e-05	-7.12e-05	1.25e-06	7.1e-06	1.513e-05	-2.202e-05	-2.912e-05	-3.884e-05	-0.00015755	-0.00017117	-0.00018983
139	0139_3H2O_CH4	-0.00141103	-0.00141103	-0.00141694	-0.00069627	-0.00069627	-0.00066858	-0.00025907	-0.00025907	-0.0003573	-0.00022131	-0.00022131	-7.162e-05	-2.027e-05	-9.32e-06	5.68e-06	-1.653e-05	-1.56e-05	-1.432e-05	5.027e-05	-1.013e-05	-9.291e-05
140	0140_3H2O_CH4	-0.00651817	-0.00651817	-0.00646347	-0.00377824	-0.00377824	-0.00388017	-0.00144835	-0.00144835	-0.00144631	-0.00047743	-0.00047743	-0.00040817	-0.00021525	-0.00017969	-0.00013095	0.00012176	0.00012532	0.0001302	0.00051194	0.000417	0.00028689
141	0141_3H2O_CH4	-0.00030677	-0.00030677	-0.00030707	0.00014455	0.00014455	0.00022411	-0.00017284	-0.00017284	-0.0002281	-0.00011646	-0.00011646	-0.00019937	-2.769e-05	-1.215e-05	9.15e-06	1.793e-05	5.66e-06	-1.116e-05	-5.798e-05	-7.899e-05	-0.00010778
142	0142_3H2O_CH4	-0.00052806	-0.00052806	-0.00052464	-0.00032015	-0.00032015	-0.00025641	-7.983e-05	-7.983e-05	-0.00013696	-1.653e-05	-1.653e-05	4.396e-05	8.83e-06	-4.07e-06	-2.174e-05	5.324e-05	5.135e-05	4.876e-05	-3.317e-05	1.281e-05	7.582e-05
143	0143_3H2O_CH4	-0.00097429	-0.00097429	-0.00098725	-0.00042434	-0.00042434	-0.00026099	-0.00016869	-0.00016869	-0.00027497	-0.0001014	-0.0001014	-0.00013996	6.31e-06	4.73e-06	2.56e-06	4.758e-05	3.314e-05	1.337e-05	-6.79e-05	-4.169e-05	-5.78e-06
144	0144_3H2O_CH4	-0.00034052	-0.00034052	-0.00034884	-0.00047228	-0.00047228	-0.00032738	7.274e-05	7.274e-05	-4.23e-06	5.263e-05	5.263e-05	-4.92e-05	1.4e-05	6.21e-06	-4.46e-06	5.105e-05	3.714e-05	1.807e-05	-4.878e-05	-1.84e-06	6.25e-05
145	0145_3H2O_CH4	-0.00030538	-0.00030538	-0.00030639	0.00063476	0.00063476	0.00055524	-0.00040328	-0.00040328	-0.00040821	-6.89e-05	-6.89e-05	5.267e-05	-2.394e-05	-1.338e-05	1.09e-06	-2.767e-05	-1.981e-05	-9.04e-06	3.023e-05	-3.097e-05	-0.00011484
146	0146_3H2O_CH4	0.00020351	0.00020351	0.00020639	0.00054314	0.00054314	0.00051964	-7.428e-05	-7.428e-05	-0.00011612	-1.796e-05	-1.796e-05	-0.00010345	-2.383e-05	-7.14e-06	1.574e-05	-3e-08	8.6e-07	2.09e-06	0.00012973	6.063e-05	-3.407e-05
147	0147_3H2O_CH4	0.00051297	0.00051297	0.0004966	-2.952e-05	-2.952e-05	-1.676e-05	5.148e-05	5.148e-05	3.913e-05	0.00011149	0.00011149	6.091e-05	-9.55e-06	-9.14e-06	-8.57e-06	7.608e-05	7.228e-05	6.707e-05	0.00020171	0.00020033	0.00019844
148	0148_3H2O_CH4	-0.0119904	-0.0119904	-0.0119754	-0.00570862	-0.00570862	-0.00576593	-0.00219275	-0.00219275	-0.00215206	-0.00082955	-0.00082955	-0.00075814	-0.00015315	-0.00016114	-0.0001721	-0.00014707	-0.00013395	-0.00011599	-0.00119412	-0.00116681	-0.00112939
149	0149_3H2O_CH4	0.0001632	0.0001632	0.00015139	0.00014507	0.00014507	0.0002096	1.167e-05	1.167e-05	-0.00011074	1.838e-05	1.838e-05	-4.089e-05	-1.41e-06	-2.19e-06	-3.26e-06	2.531e-05	2.334e-05	2.065e-05	4.923e-05	2.482e-05	-8.63e-06
150	0150_3H2O_CH4	0.00036751	0.00036751	0.0003607	0.00100498	0.00100498	0.00108893	-0.00013147	-0.00013147	-0.00035274	-0.00016856	-0.00016856	-1.347e-05	7.46e-06	2.446e-05	4.777e-05	-3.237e-05	-3.341e-05	-3.484e-05	4.842e-05	-5.693e-05	-0.0002013
151	0151_3H2O_CH4	0.00053458	0.00053458	0.00053292	0.00045257	0.00045257	0.00048677	0.00012956	0.00012956	1.363e-05	-0.00014035	-0.00014035	1.07e-05	-3.318e-05	-6.88e-06	2.917e-05	2.341e-05	1.6e-05	5.84e-06	0.00028809	0.00018594	4.595e-05
152	0152_3H2O_CH4	0.0002238	0.0002238	0.00022773	0.00225256	0.00225256	0.00222749	-0.00083091	-0.00083091	-0.00075433	-0.00024627	-0.00024627	-0.00038836	4.14e-05	5.465e-05	7.282e-05	-6.9e-05	-7.59e-05	-8.536e-05	-0.00028771	-0.000288	-0.0002884
153	0153_3H2O_CH4	0.00022625	0.00022625	0.00023218	-0.0004266	-0.0004266	-0.00045927	0.00019534	0.00019534	0.00019832	-1.47e-06	-1.47e-06	2.198e-05	-2.515e-05	-1.919e-05	-1.102e-05	7.852e-05	8.086e-05	8.406e-05	0.00034675	0.00031596	0.00027375
154	0154_3H2O_CH4	0.00017435	0.00017435	0.00017052	-2.635e-05	-2.635e-05	9.958e-05	5.726e-05	5.726e-05	-2.328e-05	6.484e-05	6.484e-05	4.239e-05	6.296e-05	5.324e-05	3.993e-05	1.6e-05	5.44e-06	-9.03e-06	-6.894e-05	-2.681e-05	3.092e-05
155	0155_3H2O_CH4	0.00822483	0.00822483	0.00820841	0.00704397	0.00704397	0.00685477	5.657e-05	5.657e-05	0.00019904	0.00025876	0.00025876	0.00035082	0.00022543	0.00021643	0.00020409	-2.031e-05	-8.29e-06	8.18e-06	4.992e-05	5.756e-05	6.802e-05
156	0156_3H2O_CH4	7.097e-05	7.097e-05	5.8e-05	8.549e-05	8.549e-05	0.00022487	3.378e-05	3.378e-05	-0.00012017	4.109e-05	4.109e-05	6.306e-05	1.192e-05	2.015e-05	3.144e-05	3.075e-05	1.568e-05	-4.97e-06	7.534e-05	4.916e-05	1.329e-05
157	0157_3H2O_CH4	-0.00301219	-0.00301219	-0.00307751	0.00227607	0.00227607	0.00220912	-0.00160487	-0.00160487	-0.00150279	-0.00048559	-0.00048559	-0.00044095	0.0001018	6.348e-05	1.098e-05	-0.00015751	-0.00013329	-0.0001001	-0.00129798	-0.00118402	-0.00102786
158	0158_3H2O_CH4	-0.00056468	-0.00056468	-0.00057459	-0.0001898	-0.0001898	-0.00019013	-0.00015379	-0.00015379	-0.00020124	1.659e-05	1.659e-05	3.985e-05	-8.84e-06	-1.408e-05	-2.126e-05	-1.76e-06	4.43e-06	1.292e-05	-6.452e-05	-6.882e-05	-7.471e-05
159	0159_3H2O_CH4	0.00606337	0.00606337	0.00609165	0.00979033	0.00979033	0.00988707	-0.00153608	-0.00153608	-0.00169441	-0.00048601	-0.00048601	-0.00057206	0.00013295	0.00011609	9.298e-05	-7.06e-05	-6.201e-05	-5.025e-05	-0.00123892	-0.00120873	-0.00116737
160	0160_3H2O_CH4	0.00123508	0.00123508	0.00121822	0.00160815	0.00160815	0.00161437	-0.0001934	-0.0001934	-0.00023983	-4.66e-06	-4.66e-06	6.23e-06	3.815e-05	4.047e-05	4.363e-05	2.6e-06	2.96e-06	3.45e-06	-1.259e-05	-3.318e-05	-6.139e-05
161	0161_3H2O_CH4	0.00148828	0.00148828	0.00148208	0.00142028	0.00142028	0.00145762	-4.394e-05	-4.394e-05	-2.969e-05	4.487e-05	4.487e-05	-0.00010752	7.391e-05	6.627e-05	5.58e-05	1.23e-05	7.95e-06	2e-06	-0.00011766	-7.161e-05	-8.51e-06
162	0162_3H2O_CH4	-0.00013165	-0.00013165	-0.00013599	-0.00022124	-0.00022124	-0.00032339	7.432e-05	7.432e-05	0.00012224	-8.588e-05	-8.588e-05	-3.958e-05	-4.611e-05	-2.273e-05	9.32e-06	8.17e-06	1.365e-05	2.115e-05	0.00030193	0.00022195	0.00011235
163	0163_3H2O_CH4	-0.00326797	-0.00326797	-0.00329607	-0.00210208	-0.00210208	-0.00210763	-0.00036308	-0.00036308	-0.00034278	-0.00012036	-0.00012036	-8.13e-06	-5.018e-05	-4.93e-05	-4.81e-05	1.193e-05	1.554e-05	2.049e-05	3.31e-05	3.492e-05	3.741e-05
164	0164_3H2O_CH4	-0.00842629	-0.00842629	-0.00845155	-0.00569916	-0.00569916	-0.00563423	-0.00062204	-0.00062204	-0.00078231	-8.096e-05	-8.096e-05	-0.00027471	-6.89e-05	-5.237e-05	-2.973e-05	-4.3e-06	-1.24e-05	-2.35e-05	-0.00014902	-0.00024239	-0.00037033
165	0165_3H2O_CH4	-0.00190502	-0.00190502	-0.00191663	-0.00080903	-0.00080903	-0.0007487	-0.00040752	-0.00040752	-0.00048906	-0.00017953	-0.00017953	-9.123e-05	-2.868e-05	-2.898e-05	-2.939e-05	1.532e-05	1.397e-05	1.211e-05	-0.00011574	-0.00012232	-0.00013133
166	0166_3H2O_CH4	-0.00052068	-0.00052068	-0.00054012	-0.00049252	-0.00049252	-0.00045734	-4.48e-06	-4.48e-06	-6.157e-05	-4.493e-05	-4.493e-05	-7.37e-06	-1.601e-05	-1.458e-05	-1.262e-05	3.769e-05	3.466e-05	3.05e-05	8.204e-05	6.53e-05	4.236e-05
167	0167_3H2O_CH4	-0.00093882	-0.00093882	-0.00094547	-0.00069158	-0.00069158	-0.00075548	-0.00015288	-0.00015288	-0.00013375	-7.003e-05	-7.003e-05	-2.313e-05	-3.658e-05	-3.438e-05	-3.137e-05	3.286e-05	4.208e-05	5.471e-05	0.00015133	0.00013087	0.00010282
168	0168_3H2O_CH4	-0.0109399	-0.0109399	-0.0109247	-0.00895861	-0.00895861	-0.0090379	-0.00044004	-0.00044004	-0.00040556	-0.00036981	-0.00036981	-0.00033262	-0.00018742	-0.00019325	-0.00020123	4.694e-05	6.395e-05	8.726e-05	7.59e-06	9.24e-06	1.15e-05
169	0169_3H2O_CH4	7.875e-05	7.875e-05	6.162e-05	0.00047056	0.00047056	0.00040356	-2.554e-05	-2.554e-05	-7.389e-05	-7.132e-05	-7.132e-05	-6.653e-05	-5.039e-05	-1.755e-05	2.746e-05	-3.13e-06	3.78e-06	1.325e-05	0.00034443	0.00021495	3.75e-05
170	0170_3H2O_CH4	0.00737794	0.00737794	0.00739465	0.00686268	0.00686268	0.00684199	0.00022187	0.00022187	0.00033505	5.427e-05	5.427e-05	-4.345e-05	0.00015125	0.0001424	0.00013027	0.00012546	0.00012876	0.00013329	0.00014344	0.00020855	0.00029778
171	0171_3H2O_CH4	-0.00535746	-0.00535746	-0.00544895	-0.00473536	-0.00473536	-0.00479857	-3.005e-05	-3.005e-05	-4.715e-05	8.93e-05	8.93e-05	0.00021897	7.648e-05	7.739e-05	7.863e-05	8.9e-06	7.79e-06	6.28e-06	0.00023703	0.00021748	0.00019068
172	0172_3H2O_CH4	-0.00906544	-0.00906544	-0.00931054	0.00553228	0.00553228	0.00554106	-0.0049242	-0.0049242	-0.00497989	-0.00123221	-0.00123221	-0.00124334	-8.775e-05	-2.198e-05	6.816e-05	-0.00035453	-0.00036782	-0.00038605	-0.00106805	-0.00123038	-0.00145283
173	0173_3H2O_CH4	-0.00603067	-0.00603067	-0.00607734	0.0136037	0.0136037	0.013669	-0.00566419	-0.00566419	-0.00569428	-0.00148967	-0.00148967	-0.00153523	0.00012246	0.00018473	0.00027006	-0.00070879	-0.00073636	-0.00077415	-0.00267801	-0.00276625	-0.00288718
174	0174_3H2O_CH4	-0.0159036	-0.0159036	-0.0159594	0.00654347	0.00654347	0.00635975	-0.00725298	-0.00725298	-0.00704254	-0.00177969	-0.00177969	-0.00186149	-0.00031901	-0.00028747	-0.00024426	-0.00027717	-0.0002629	-0.00024335	-0.00186196	-0.00186119	-0.00186013
175	0175_3H2O_CH4	-0.00442699	-0.00442699	-0.00454902	-0.0005106	-0.0005106	-0.00044138	-0.00146237	-0.00146237	-0.00156053	-0.00029529	-0.00029529	-0.00033203	-3.814e-05	-7.817e-05	-0.00013301	0.00028275	0.00028365	0.00028489	-0.00043966	-0.00035716	-0.00024411
176	0176_3H2O_CH4	-0.0065208	-0.0065208	-0.00655568	-0.00643156	-0.00643156	-0.00667631	-0.00057653	-0.00057653	-0.00034547	-9.17e-06	-9.17e-06	5.657e-05	-0.00032489	-0.00034358	-0.00036919	0.00064001	0.00065972	0.00068674	0.00151465	0.00156045	0.00162321
177	0177_3H2O_CH4	-0.00277843	-0.00277843	-0.00283457	-0.00081447	-0.00081447	-0.00076061	-0.00068443	-0.00068443	-0.00080539	-0.00030032	-0.00030032	-0.0001544	-9.196e-05	-6.177e-05	-2.042e-05	-1.063e-05	-1.658e-05	-2.473e-05	0.0001537	4.281e-05	-0.00010916
178	0178_3H2O_CH4	9.151e-05	9.151e-05	4.253e-05	0.00235663	0.00235663	0.00235877	-0.0009843	-0.0009843	-0.00093228	-0.00019886	-0.00019886	-0.00027333	8.433e-05	8.212e-05	7.91e-05	-8.788e-05	-8.958e-05	-9.191e-05	-0.00043517	-0.00040079	-0.00035368
179	0179_3H2O_CH4	-0.00262826	-0.00262826	-0.00267028	0.0004662	0.0004662	0.00044722	-0.00111879	-0.00111879	-0.00110846	-0.00027282	-0.00027282	-0.0003594	-6.451e-05	-4.69e-05	-2.277e-05	-7.303e-05	-7.123e-05	-6.877e-05	-0.00025835	-0.0002963	-0.00034831
180	0180_3H2O_CH4	-0.00255773	-0.00255773	-0.00258134	0.00057379	0.00057379	0.00060973	-0.00109374	-0.00109374	-0.0011074	-0.00035731	-0.00035731	-0.00037648	-5.011e-05	-3.421e-05	-1.242e-05	-7.872e-05	-8.399e-05	-9.123e-05	-0.00038021	-0.00040419	-0.00043704
181	0181_3H2O_CH4	-0.00166526	-0.00166526	-0.00167139	-0.00099283	-0.00099283	-0.00111632	-0.00030703	-0.00030703	-0.0002209	-2.814e-05	-2.814e-05	-7.08e-05	-3.325e-05	-4.111e-05	-5.188e-05	1.575e-05	3.524e-05	6.193e-05	9.612e-05	9.437e-05	9.197e-05
182	0182_3H2O_CH4	0.00097004	0.00097004	0.00097614	0.00102946	0.00102946	0.00106325	-0.00012363	-0.00012363	-0.00013357	-5.257e-05	-5.257e-05	1.503e-05	3.301e-05	3.375e-05	3.476e-05	4.39e-05	3.661e-05	2.661e-05	7.509e-05	8.127e-05	8.974e-05
183	0183_3H2O_CH4	-0.00221198	-0.00221198	-0.00219646	-0.0030337	-0.0030337	-0.00298282	0.00032015	0.00032015	0.00035629	9.965e-05	9.965e-05	-5.674e-05	-0.00010433	-0.000106	-0.00010829	0.0001483	0.00014087	0.00013069	0.00042388	0.00046068	0.0005111
184	0184_3H2O_CH4	0.0002405	0.0002405	0.00022484	0.00101762	0.00101762	0.00108989	-0.00032737	-0.00032737	-0.00042471	-0.00010868	-0.00010868	-0.00011771	1.708e-05	3.192e-05	5.227e-05	-2.164e-05	-3.188e-05	-4.591e-05	-6.199e-05	-0.0001111	-0.0001784
185	0185_3H2O_CH4	-0.00063272	-0.00063272	-0.00063242	-0.00067093	-0.00067093	-0.00067175	-4e-08	-4e-08	-3.485e-05	6.38e-06	6.38e-06	1.902e-05	-5.851e-05	-5.048e-05	-3.949e-05	5.668e-05	5.595e-05	5.495e-05	0.0002388	0.00020248	0.00015271
186	0186_3H2O_CH4	-0.00152224	-0.00152224	-0.0015329	-0.00145406	-0.00145406	-0.00148652	-2.089e-05	-2.089e-05	-2.145e-05	6.705e-05	6.705e-05	6.463e-05	-5.458e-05	-4.532e-05	-3.264e-05	3.299e-05	3.685e-05	4.214e-05	0.00022623	0.00018447	0.00012725
187	0187_3H2O_CH4	-0.00018882	-0.00018882	-0.00020105	-0.00049507	-0.00049507	-0.00051811	-1.745e-05	-1.745e-05	8.19e-05	0.00013644	0.00013644	6.09e-06	6.33e-06	-9.31e-06	-3.075e-05	6.948e-05	7.248e-05	7.659e-05	6.395e-05	0.00013413	0.00023031
188	0188_3H2O_CH4	-0.00032179	-0.00032179	-0.00034118	-0.00032697	-0.00032697	-0.00032322	-2.872e-05	-2.872e-05	-6.814e-05	8.94e-06	8.94e-06	4.491e-05	-2.6e-06	-5.44e-06	-9.34e-06	2.741e-05	3.03e-05	3.425e-05	8.391e-05	7.464e-05	6.193e-05
189	0189_3H2O_CH4	0.00065011	0.00065011	0.00068067	0.0088624	0.0088624	0.00876455	-0.00337276	-0.00337276	-0.00313701	-0.00100084	-0.00100084	-0.00112932	7.543e-05	9.123e-05	0.00011286	-0.00011678	-0.00010323	-8.466e-05	-0.0006914	-0.00065587	-0.00060718
190	0190_3H2O_CH4	-0.00022658	-0.00022658	-0.00030223	0.00161596	0.00161596	0.0017489	-0.00110471	-0.00110471	-0.001212	-0.00039253	-0.00039253	-0.00036662	5.428e-05	9.074e-05	0.00014069	-7.29e-06	-2.771e-05	-5.569e-05	0.00018256	7.506e-05	-7.225e-05
191	0191_3H2O_CH4	-0.00069571	-0.00069571	-0.00060942	0.0423131	0.0423131	0.0424813	-0.0140912	-0.0140912	-0.0141968	-0.00360662	-0.00360662	-0.00368016	0.00040661	0.00064876	0.00098059	-0.00117867	-0.00128677	-0.0014349	-0.00352985	-0.00397781	-0.00459167
192	0192_3H2O_CH4	-0.00337798	-0.00337798	-0.00347372	0.00387297	0.00387297	0.00391769	-0.00249009	-0.00249009	-0.00266976	-0.00078173	-0.00078173	-0.00054746	2.827e-05	6.776e-05	0.00012187	-0.00028295	-0.00028347	-0.00028419	-0.0009107	-0.00106493	-0.0012763
193	0193_3H2O_CH4	-0.00047203	-0.00047203	-0.00045422	0.0306502	0.0306502	0.0305061	-0.0109423	-0.0109423	-0.0107368	-0.00275872	-0.00275872	-0.00276233	3.044e-05	0.00022928	0.00050175	-0.00075944	-0.00083197	-0.00093136	-0.00190739	-0.00227511	-0.00277903
194	0194_3H2O_CH4	-0.00076348	-0.00076348	-0.00072424	-0.00596247	-0.00596247	-0.00597109	0.00110318	0.00110318	0.00098487	0.00043748	0.00043748	0.00043121	-0.00040582	-0.00038111	-0.00034725	0.00093675	0.00093602	0.000935	0.00320128	0.00307606	0.00290447
195	0195_3H2O_CH4	-0.00184256	-0.00184256	-0.00183949	0.00180626	0.00180626	0.00170788	-0.00151533	-0.00151533	-0.00140185	-0.00035467	-0.00035467	-0.00045472	2.969e-05	4.511e-05	6.624e-05	-0.00013968	-0.0001313	-0.00011981	-0.00039832	-0.00042812	-0.00046896
196	0196_3H2O_CH4	-2.41e-06	-2.41e-06	1.369e-05	-0.00077212	-0.00077212	-0.00069351	0.00029797	0.00029797	0.00026134	5.063e-05	5.063e-05	5.62e-06	-1.162e-05	-1.499e-05	-1.961e-05	0.00011713	0.00010832	9.625e-05	0.00025165	0.0002809	0.00032099
197	0197_3H2O_CH4	-0.00276035	-0.00276035	-0.00284742	0.00214034	0.00214034	0.00218879	-0.00164786	-0.00164786	-0.00173551	-0.00043684	-0.00043684	-0.00038951	-3.02e-05	1.185e-05	6.948e-05	-0.00015751	-0.0001674	-0.00018095	-0.00033882	-0.00045475	-0.00061363
198	0198_3H2O_CH4	0.0001778	0.0001778	0.00017919	0.00057986	0.00057986	0.00061212	-6.247e-05	-6.247e-05	-0.00018665	-9.689e-05	-9.689e-05	-2.942e-05	-3.037e-05	-1.44e-06	3.82e-05	-8.79e-06	-1.166e-05	-1.559e-05	0.00018403	6.714e-05	-9.306e-05
199	0199_3H2O_CH4	0.00250631	0.00250631	0.00251978	-0.00069684	-0.00069684	-0.00086073	0.00096227	0.00096227	0.00106677	0.00015612	0.00015612	0.00017583	1.63e-06	1.552e-05	3.457e-05	0.00016637	0.00017271	0.00018139	0.00091333	0.00085359	0.00077174
200	0200_3H2O_CH4	-0.00058836	-0.00058836	-0.00056544	-0.00090387	-0.00090387	-0.00082667	5.393e-05	5.393e-05	-9.256e-05	-0.00016195	-0.00016195	-9.957e-05	-5.752e-05	-3.367e-05	-9.9e-07	0.00013635	0.00012641	0.00011278	0.00054946	0.00046302	0.00034457
201	0201_3H2O_CH4	0.00019755	0.00019755	0.00018806	0.00015412	0.00015412	7.911e-05	3.959e-05	3.959e-05	2.57e-05	-0.00010352	-0.00010352	2.877e-05	3.1e-07	7.4e-06	1.71e-05	-1.71e-06	8.8e-06	2.319e-05	0.00016324	0.00010284	2.006e-05
202	0202_3H2O_CH4	0.00097572	0.00097572	0.00096888	-0.00062762	-0.00062762	-0.00057379	0.00062832	0.00062832	0.00050151	-1.399e-05	-1.399e-05	0.00012528	-3.656e-05	-4.21e-06	4.011e-05	0.00011906	0.00010719	9.092e-05	0.00074153	0.0006252	0.0004658
203	0203_3H2O_CH4	-0.00021254	-0.00021254	-0.00021419	-2.639e-05	-2.639e-05	-3.61e-05	-3.88e-05	-3.88e-05	2.853e-05	-8.871e-05	-8.871e-05	-0.0001178	5.401e-05	4.593e-05	3.486e-05	-1.102e-05	-9.03e-06	-6.31e-06	-0.00010918	-6.247e-05	1.55e-06
204	0204_3H2O_CH4	-0.00025006	-0.00025006	-0.00027068	-0.00037658	-0.00037658	-0.00032818	0.00014952	0.00014952	2.28e-05	-8.954e-05	-8.954e-05	-0.00010335	-1.704e-05	-2.44e-06	1.757e-05	2.752e-05	2.644e-05	2.497e-05	0.00026801	0.00019301	9.024e-05
205	0205_3H2O_CH4	-0.0514144	-0.0514144	-0.0515275	0.0048178	0.0048178	0.00499751	-0.0162657	-0.0162657	-0.0164679	-0.00477423	-0.00477423	-0.00479027	-0.00044769	-0.00021046	0.00011464	-0.00161428	-0.00169219	-0.00179895	-0.00459957	-0.00513963	-0.00587971
206	0206_3H2O_CH4	-0.0600823	-0.0600823	-0.0607056	0.00675891	0.00675891	0.00749021	-0.014703	-0.014703	-0.0152569	-0.00438518	-0.00438518	-0.00452533	-0.00078391	-0.00046905	-3.758e-05	-0.00126447	-0.00140097	-0.00158803	-0.00168924	-0.00237679	-0.00331898
207	0207_3H2O_CH4	0.00037324	0.00037324	0.00031368	0.00540419	0.00540419	0.00538736	-0.00146829	-0.00146829	-0.00144374	-0.00042473	-0.00042473	-0.0003868	0.00025358	0.00024267	0.00022772	-0.00029649	-0.0002926	-0.00028726	-0.00133735	-0.00129784	-0.00124369
208	0208_3H2O_CH4	-0.0003085	-0.0003085	-0.00026803	0.00681973	0.00681973	0.00683016	-0.00219187	-0.00219187	-0.00213732	-0.00081007	-0.00081007	-0.00079985	0.00024284	0.00026372	0.00029233	-0.0005585	-0.00055697	-0.00055486	-0.00192219	-0.00191405	-0.0019029
209	0209_3H2O_CH4	0.00442949	0.00442949	0.00441815	0.00583914	0.00583914	0.00596621	-0.0004677	-0.0004677	-0.00064249	-0.00040032	-0.00040032	-0.00012301	0.00015794	0.00016587	0.00017673	-0.00015269	-0.00016683	-0.00018622	-0.00068685	-0.00072125	-0.00076839
210	0210_3H2O_CH4	-0.00549698	-0.00549698	-0.00565861	0.0411056	0.0411056	0.0414706	-0.0128443	-0.0128443	-0.0132102	-0.0033974	-0.0033974	-0.00340073	-0.00027025	-1.069e-05	0.000345	-0.00094236	-0.00105261	-0.00120371	-0.00233022	-0.00290608	-0.00369522
211	0211_3H2O_CH4	-0.00260701	-0.00260701	-0.00255031	-0.00479117	-0.00479117	-0.00472885	-0.00013425	-0.00013425	-0.00013891	0.00031402	0.00031402	0.00038191	8.089e-05	0.00013976	0.00022044	5.727e-05	2.007e-05	-3.091e-05	0.00126753	0.00113286	0.00094831
212	0212_3H2O_CH4	0.00501542	0.00501542	0.00508845	0.0186892	0.0186892	0.0186806	-0.00450001	-0.00450001	-0.00449058	-0.00109048	-0.00109048	-0.00103044	-0.00017562	-5.685e-05	0.00010591	-3.79e-05	-8.679e-05	-0.0001538	0.00027078	4.638e-05	-0.00026114
213	0213_3H2O_CH4	-0.00669517	-0.00669517	-0.00674254	-0.00709956	-0.00709956	-0.00724938	-6.07e-05	-6.07e-05	0.00014003	0.00012716	0.00012716	2.13e-05	-0.00016361	-0.00017102	-0.00018117	0.0002562	0.00026538	0.00027796	0.00071029	0.00074307	0.00078799
214	0214_3H2O_CH4	-0.00570143	-0.00570143	-0.00565294	-0.00551659	-0.00551659	-0.00553842	-0.00031492	-0.00031492	-0.0002141	-0.00014532	-0.00014532	-0.00033404	-0.00016726	-0.0001632	-0.00015764	7.22e-05	7.193e-05	7.155e-05	0.00013988	0.00017906	0.00023276
[truncated: 926 more rows]
